# Supplementary material for: Analysis of heterologous expression of phaCBA promotes the acetoin stress response mechanism in Bacillus subtilis using transcriptomics and metabolomics approaches
Source: Microb Cell Fact. 2024 Feb 21;23:58. doi: 10.1186/s12934-024-02334-z (PMC10880289; doi:10.1186/s12934-024-02334-z)
Supplement: Supplementary file 2 — Additional file 2: Table S3. All the gene difference analysis results of B. subtilis 168-pMA5 under acetoin stress. [file 12934_2024_2334_MOESM2_ESM.xls]

id	log2(FC)BS-60-36h/BS-0-36h	Pvalue	FDR	significant	Symbol	Description	KEGG_A_class	KEGG_B_class	Pathway	K_ID	GO Component	GO Function	GO Process
gene-BSU_00010	1.019306426	1.10E-05	2.73E-05	yes	dnaA	chromosomal replication initiation protein [Bacillus subtilis subsp. subtilis str. SC-8] [Bacillus subtilis]	Environmental Information Processing;Cellular Processes	Signal transduction;Cell growth and death	ko02020//Two-component system;ko04112//Cell cycle - Caulobacter	K02313;K02313	GO:0044424//intracellular part	GO:0032550//purine ribonucleoside binding;GO:0043565//sequence-specific DNA binding	GO:0051052//regulation of DNA metabolic process
gene-BSU_00020	0.081734013	0.73102137	0.822754537	no	dnaN	DNA polymerase III (beta subunit) [Bacillus subtilis subsp. subtilis str. 168] [Bacillus subtilis]	Genetic Information Processing;Genetic Information Processing;Genetic Information Processing	Replication and repair;Replication and repair;Replication and repair	ko03430//Mismatch repair;ko03440//Homologous recombination;ko03030//DNA replication	K02338;K02338;K02338	GO:0042575//DNA polymerase complex	GO:0004527//exonuclease activity;GO:0034061//DNA polymerase activity	GO:0006259//DNA metabolic process
gene-BSU_00030	0.874709023	0.024763512	0.04183572	no	rlbA	RNA binding protein involved in ribosome maturation [Bacillus subtilis subsp. subtilis str. 168] [Bacillus subtilis]	-	-	-	-	-	-	-
gene-BSU_00040	1.159332109	1.87E-37	1.40E-36	yes	recF	RecA filament-DNA complex stabilisation, ssDNA and dsDNA binding, ATP binding [Bacillus subtilis subsp. subtilis str. 168] [Bacillus subtilis]	Genetic Information Processing	Replication and repair	ko03440//Homologous recombination	K03629	GO:0009295//nucleoid;GO:0044424//intracellular part	GO:0032550//purine ribonucleoside binding;GO:0043566//structure-specific DNA binding	GO:0006281//DNA repair
gene-BSU_00050	1.193669113	2.09E-08	6.23E-08	yes	remB	regulator of extracellular matrix formation [Bacillus subtilis subsp. subtilis str. 168] [Bacillus subtilis]	-	-	-	-	-	-	-
gene-BSU_00060	1.426868712	9.51E-67	1.15E-65	yes	gyrB	DNA gyrase (subunit B) [Bacillus subtilis subsp. subtilis str. 168] [Bacillus subtilis]	-	-	-	-	GO:0043232//intracellular non-membrane-bounded organelle	GO:0003676//nucleic acid binding;GO:0008094//DNA-dependent ATPase activity;GO:0016853//isomerase activity;GO:0032550//purine ribonucleoside binding;GO:0046872//metal ion binding	GO:0006260//DNA replication;GO:0044763//single-organism cellular process;GO:0071103//DNA conformation change
gene-BSU_00070	1.636227007	3.55E-71	4.47E-70	yes	gyrA	gyrase subunit A [Bacillus subtilis]	-	-	-	-	GO:0043232//intracellular non-membrane-bounded organelle	GO:0003676//nucleic acid binding;GO:0008094//DNA-dependent ATPase activity;GO:0016853//isomerase activity;GO:0032550//purine ribonucleoside binding	GO:0006260//DNA replication;GO:0071103//DNA conformation change
gene-BSU_00080	-11.73766986	0.003900559	0.007471597	yes	--	YaaC-like Protein [Bacillus sp. CC120222-01]	-	-	-	-	-	-	-
gene-BSU_00090	-1.980598422	1.69E-81	2.34E-80	yes	guaB	inosine-monophosphate dehydrogenase [Bacillus subtilis subsp. subtilis str. 168] [Bacillus subtilis]	Metabolism;Metabolism;Metabolism;Metabolism	Global and overview maps;Global and overview maps;Nucleotide metabolism;Xenobiotics biodegradation and metabolism	ko01100//Metabolic pathways;ko01110//Biosynthesis of secondary metabolites;ko00230//Purine metabolism;ko00983//Drug metabolism - other enzymes	K00088;K00088;K00088;K00088	-	GO:0016616//oxidoreductase activity, acting on the CH-OH group of donors, NAD or NADP as acceptor;GO:0043169//cation binding	GO:0009152//purine ribonucleotide biosynthetic process
gene-BSU_00100	0.124666916	0.344883285	0.442450393	no	dacA	D-alanyl-D-alanine carboxypeptidase [Bacillus subtilis subsp. subtilis str. BAB-1] [Bacillus subtilis]	Metabolism;Metabolism	Global and overview maps;Glycan biosynthesis and metabolism	ko01100//Metabolic pathways;ko00550//Peptidoglycan biosynthesis	K07258;K07258	GO:0030312//external encapsulating structure	GO:0004185//serine-type carboxypeptidase activity	GO:0019538//protein metabolic process;GO:0022604//regulation of cell morphogenesis;GO:0045229//external encapsulating structure organization
gene-BSU_00110	-0.024469726	0.822949189	0.906007344	no	pdxS	glutamine amidotransferase for pyridoxal phosphate synthesis; pyridoxal 5'-phosphate synthase complex, synthase subunit [Bacillus subtilis subsp. subtilis str. 168] [Bacillus subtilis]	Metabolism	Metabolism of cofactors and vitamins	ko00750//Vitamin B6 metabolism	K06215	-	GO:0016843//amine-lyase activity	GO:0009108//coenzyme biosynthetic process
gene-BSU_00120	0.485061858	1.71E-05	4.18E-05	no	pdxT	glutamine amidotransferase for pyridoxal phosphate synthesis; pyridoxal 5'-phosphate synthase complex, glutamine amidotransferase subunit PdxT [Bacillus subtilis subsp. subtilis str. 168] [Bacillus subtilis]	Metabolism	Metabolism of cofactors and vitamins	ko00750//Vitamin B6 metabolism	K08681	-	GO:0016811//hydrolase activity, acting on carbon-nitrogen (but not peptide) bonds, in linear amides;GO:0016843//amine-lyase activity	GO:0006541//glutamine metabolic process;GO:0009108//coenzyme biosynthetic process
gene-BSU_00130	-0.694714645	7.98E-08	2.31E-07	no	serS	Seryl-tRNA synthetase [Bacillus subtilis PY79] [Bacillus subtilis]	Genetic Information Processing	Translation	ko00970//Aminoacyl-tRNA biosynthesis	K01875	GO:0044424//intracellular part	GO:0004812//aminoacyl-tRNA ligase activity;GO:0032550//purine ribonucleoside binding	GO:0006418//tRNA aminoacylation for protein translation;GO:0009070//serine family amino acid biosynthetic process
gene-BSU_00140	0.612590596	0.086718547	0.131626949	no	dck	deoxyadenosine/deoxycytidine kinase [Bacillus subtilis subsp. subtilis str. 168] [Bacillus subtilis]	Metabolism;Metabolism;Metabolism	Global and overview maps;Nucleotide metabolism;Nucleotide metabolism	ko01100//Metabolic pathways;ko00230//Purine metabolism;ko00240//Pyrimidine metabolism	K15519;K15519;K15519	-	GO:0019136//deoxynucleoside kinase activity;GO:0032550//purine ribonucleoside binding	GO:0009124//nucleoside monophosphate biosynthetic process;GO:0009153//purine deoxyribonucleotide biosynthetic process
gene-BSU_00150	0.892324482	0.095469488	0.1433463	no	dgk	deoxyguanosine kinase [Bacillus subtilis subsp. subtilis str. 168] [Bacillus subtilis]	Metabolism	Nucleotide metabolism	ko00230//Purine metabolism	K15518	-	GO:0019136//deoxynucleoside kinase activity;GO:0032550//purine ribonucleoside binding	GO:0009117//nucleotide metabolic process;GO:0009124//nucleoside monophosphate biosynthetic process
gene-BSU_00160	2.831139587	7.03E-20	3.37E-19	yes	sleL	RecName: Full=Cortical fragment-lytic enzyme; Short=CFLE; AltName: Full=Spore germination protein; AltName: Full=Spore peptidoglycan N-acetylglucosaminidase [Bacillus subtilis subsp. subtilis str. 168] [Bacillus subtilis]	-	-	-	-	GO:0005618//cell wall	GO:0004553//hydrolase activity, hydrolyzing O-glycosyl compounds	GO:0006026//aminoglycan catabolic process;GO:0044238//primary metabolic process
gene-BSU_00170	2.451130266	7.97E-20	3.82E-19	yes	yaaI	isochorismatase family protein [Bacillus subtilis]	-	-	-	-	-	GO:0003824//catalytic activity	-
gene-BSU_00180	-1.208824329	0.04040583	0.065598524	no	tadA	tRNA specific adenosine A34 deaminase [Bacillus subtilis subsp. subtilis str. 168] [Bacillus subtilis]	-	-	-	-	-	GO:0008251//tRNA-specific adenosine deaminase activity;GO:0046914//transition metal ion binding	GO:0006399//tRNA metabolic process
gene-BSU_00190	0.145799285	0.332762	0.429356596	no	dnaX	DNA polymerase III subunit tau subunit [Bacillus subtilis subsp. subtilis str. 168] [Bacillus subtilis]	Genetic Information Processing;Genetic Information Processing;Genetic Information Processing	Replication and repair;Replication and repair;Replication and repair	ko03430//Mismatch repair;ko03440//Homologous recombination;ko03030//DNA replication	K02343;K02343;K02343	-	-	-
gene-BSU_00200	0.02958457	0.951460113	1	no	yaaK	nucleoid associated protein [Bacillus subtilis subsp. subtilis str. 168] [Bacillus subtilis]	-	-	-	-	GO:0009295//nucleoid;GO:0044424//intracellular part	GO:0003676//nucleic acid binding	-
gene-BSU_00210	-0.938935185	9.07E-06	2.28E-05	no	recR	recA filament-DNA complex stabilisation factor [Bacillus subtilis subsp. subtilis str. 168] [Bacillus subtilis]	Genetic Information Processing	Replication and repair	ko03440//Homologous recombination	K06187	-	GO:0003676//nucleic acid binding;GO:0043169//cation binding	GO:0006259//DNA metabolic process;GO:0033554//cellular response to stress
gene-BSU_00220	-0.938626181	0.102705627	0.15318548	no	--	YaaL family protein [Bacillus subtilis]	-	-	-	-	-	-	-
gene-BSU_00230	0.907924415	1	1	no	bofA	inhibitor of the pro-sigma(K) processing machinery [Bacillus subtilis subsp. subtilis str. 168] [Bacillus subtilis]	-	-	-	-	-	-	-
gene-BSU_00240	-2.811705634	0.058589363	0.092046193	no	csfB	forespore-specific anti-sigma factor [Bacillus subtilis subsp. subtilis str. 168] [Bacillus subtilis]	-	-	-	-	-	-	-
gene-BSU_00250	-2.437086257	2.25E-61	2.52E-60	yes	xpaC	protein xpaC [Bacillus subtilis]	-	-	-	-	-	GO:0003824//catalytic activity	-
gene-BSU_00260	-2.601045302	4.20E-50	4.01E-49	yes	SERP0976	toxic anion resistance protein [Bacillus subtilis]	-	-	-	-	-	-	-
gene-BSU_00270	-0.526462037	2.16E-06	5.65E-06	no	speA	aminotransferase class I/II-fold pyridoxal phosphate-dependent enzyme [Bacillus subtilis]	Metabolism;Metabolism	Global and overview maps;Amino acid metabolism	ko01100//Metabolic pathways;ko00330//Arginine and proline metabolism	K01585;K01585	-	GO:0016830//carbon-carbon lyase activity;GO:0043168//anion binding	-
gene-BSU_00280	-0.305657884	0.121664609	0.178364825	no	tmk	thymidylate kinase [Bacillus subtilis subsp. subtilis str. 168] [Bacillus subtilis]	Metabolism;Metabolism	Global and overview maps;Nucleotide metabolism	ko01100//Metabolic pathways;ko00240//Pyrimidine metabolism	K00943;K00943	-	GO:0016776//phosphotransferase activity, phosphate group as acceptor;GO:0032550//purine ribonucleoside binding	GO:0009117//nucleotide metabolic process;GO:0009197//pyrimidine deoxyribonucleoside diphosphate biosynthetic process;GO:0009212//pyrimidine deoxyribonucleoside triphosphate biosynthetic process
gene-BSU_00290	-0.697355308	0.000332032	0.000718928	no	darA	signal transduction receptor, cyclic di-AMP binding [Bacillus subtilis subsp. subtilis str. 168] [Bacillus subtilis]	-	-	-	-	-	-	-
gene-BSU_00300	-0.031764381	0.872870545	0.951108402	no	--	Protein of uncharacterised function (DUF327) [Streptococcus pneumoniae]	-	-	-	-	-	-	-
gene-BSU_00310	-0.113771886	0.362864137	0.462577277	no	holB	DNA polymerase III clamp loader delta' subunit [Bacillus subtilis subsp. subtilis str. 168] [Bacillus subtilis]	Genetic Information Processing;Genetic Information Processing;Genetic Information Processing	Replication and repair;Replication and repair;Replication and repair	ko03430//Mismatch repair;ko03440//Homologous recombination;ko03030//DNA replication	K02341;K02341;K02341	-	GO:0004527//exonuclease activity;GO:0016772//transferase activity, transferring phosphorus-containing groups	GO:0006259//DNA metabolic process
gene-BSU_00320	-1.364133815	3.64E-37	2.70E-36	yes	yaaT	subunit of a sporulation, competence and biofilm formation regulatory complex of RNaseY (RicAFT complex / FAD / two [4Fe-4S]2+) [Bacillus subtilis subsp. subtilis str. 168] [Bacillus subtilis]	-	-	-	-	-	-	GO:0048646//anatomical structure formation involved in morphogenesis
gene-BSU_00330	-1.307954989	7.36E-18	3.31E-17	yes	yabA	subunit of the DNA replication complex [Bacillus subtilis subsp. subtilis str. 168] [Bacillus subtilis]	-	-	-	-	-	-	GO:0006259//DNA metabolic process
gene-BSU_00340	-0.719995958	9.74E-07	2.62E-06	no	--	tRNA1(Val) (adenine(37)-N6)-methyltransferase [Bacillus subtilis subsp. subtilis str. 168] [Bacillus subtilis]	-	-	-	-	-	-	-
gene-BSU_00350	-0.371625635	0.319568469	0.414719724	no	yazA	GIY-YIG nuclease family protein [Bacillus subtilis]	-	-	-	-	-	-	-
gene-BSU_00360	-0.262840066	0.050166744	0.079997226	no	rsmI	16S rRNA (cytidine(1402)-2'-O)-methyltransferase [Bacillus subtilis]	-	-	-	-	-	-	-
gene-BSU_00370	1.289689641	5.83E-06	1.48E-05	yes	abrB	AbrB/MazE/SpoVT family DNA-binding domain-containing protein [Bacillus subtilis]	-	-	-	-	-	-	GO:0010468//regulation of gene expression;GO:0034645//cellular macromolecule biosynthetic process;GO:0048646//anatomical structure formation involved in morphogenesis;GO:0050793//regulation of developmental process
gene-BSU_00380	0.933045562	1.11E-12	4.08E-12	no	metG	methionyl-tRNA synthetase [Bacillus subtilis subsp. subtilis str. 168] [Bacillus subtilis]	Metabolism;Genetic Information Processing;Metabolism	Global and overview maps;Translation;Metabolism of other amino acids	ko01100//Metabolic pathways;ko00970//Aminoacyl-tRNA biosynthesis;ko00450//Selenocompound metabolism	K01874;K01874;K01874	-	-	-
gene-BSU_00390	0.084668116	0.746940697	0.836706259	no	yabD	D-amino acyl-tRNA deacylase [Bacillus subtilis subsp. subtilis str. 168] [Bacillus subtilis]	-	-	-	-	-	GO:0004520//endodeoxyribonuclease activity;GO:0043169//cation binding	GO:0090304//nucleic acid metabolic process
gene-BSU_00400	0.104420486	0.55035213	0.646267441	no	yocH	N-acetylmuramoyl-L-alanine amidase [Bacillus subtilis subsp. subtilis] [Bacillus subtilis]	-	-	-	-	GO:0016020//membrane	-	GO:0000270//peptidoglycan metabolic process
gene-BSU_00410	0.14432839	0.765922449	0.854176017	no	rnmV	ribonuclease M5 [Bacillus subtilis subsp. subtilis str. 168] [Bacillus subtilis]	-	-	-	-	GO:0044424//intracellular part	GO:0003723//RNA binding;GO:0016891//endoribonuclease activity, producing 5'-phosphomonoesters;GO:0046872//metal ion binding	GO:0016072//rRNA metabolic process;GO:0022613//ribonucleoprotein complex biogenesis;GO:0090501//RNA phosphodiester bond hydrolysis
gene-BSU_00420	0.120490061	0.75054949	0.839350995	no	rsmA	dimethyladenosine 16S ribosomal RNA transferase [Bacillus subtilis subsp. subtilis str. 168] [Bacillus subtilis]	-	-	-	-	GO:0044424//intracellular part	GO:0003676//nucleic acid binding;GO:0008988//rRNA (adenine-N6-)-methyltransferase activity	GO:0000154//rRNA modification
gene-BSU_00430	10.98013958	0.081686133	0.124739021	no	yabG	sporulation-specific protease PrtG [Bacillus subtilis]	-	-	-	-	GO:0043591//endospore external encapsulating structure	GO:0003824//catalytic activity	GO:0048646//anatomical structure formation involved in morphogenesis
gene-BSU_00440	1.142762819	3.46E-17	1.52E-16	yes	veg	RecName: Full=Protein Veg [Bacillus subtilis subsp. subtilis str. 168] [Bacillus subtilis]	-	-	-	-	GO:0044424//intracellular part	-	GO:0048646//anatomical structure formation involved in morphogenesis
gene-BSU_00450	1.467912098	2.22E-07	6.28E-07	yes	sspF	Small, acid-soluble spore proteins, alpha/beta type [Bacillus cereus]	-	-	-	-	-	GO:0043566//structure-specific DNA binding	GO:0006259//DNA metabolic process;GO:0048646//anatomical structure formation involved in morphogenesis
gene-BSU_00460	-0.224516114	0.128051137	0.186575592	no	ispE	4-diphosphocytidyl-2-C-methyl-D-erythritol kinase [Bacillus subtilis subsp. subtilis str. BSP1] [Bacillus subtilis]	Metabolism;Metabolism;Metabolism	Global and overview maps;Global and overview maps;Metabolism of terpenoids and polyketides	ko01100//Metabolic pathways;ko01110//Biosynthesis of secondary metabolites;ko00900//Terpenoid backbone biosynthesis	K00919;K00919;K00919	-	GO:0016301//kinase activity;GO:0032550//purine ribonucleoside binding	GO:0006090//pyruvate metabolic process;GO:0006721//terpenoid metabolic process;GO:0006796//phosphate-containing compound metabolic process
gene-BSU_00470	0.292801559	0.016070822	0.027933609	no	purR	transcriptional regulator of the purine biosynthesis operon (PurR-pRpp) [Bacillus subtilis subsp. subtilis str. 168] [Bacillus subtilis]	-	-	-	-	-	GO:0003676//nucleic acid binding;GO:0003824//catalytic activity	GO:0006141//regulation of purine nucleobase metabolic process;GO:0006355//regulation of transcription, DNA-templated
gene-BSU_00480	0.644893102	3.73E-06	9.62E-06	no	yabJ	aminoacrylate/iminopropionate hydrolase/deaminase [Bacillus subtilis subsp. subtilis str. 168] [Bacillus subtilis]	-	-	-	-	-	GO:0003824//catalytic activity	GO:0006401//RNA catabolic process;GO:0006549//isoleucine metabolic process;GO:0008652//cellular amino acid biosynthetic process;GO:0042221//response to chemical;GO:0046361//2-oxobutyrate metabolic process
gene-BSU_00490	-1.290263403	2.02E-18	9.27E-18	yes	--	regulator required for spore cortex synthesis (stage V sporulation) [Bacillus subtilis subsp. subtilis str. 168] [Bacillus subtilis]	-	-	-	-	-	-	GO:0019954//asexual reproduction;GO:0048646//anatomical structure formation involved in morphogenesis;GO:0090529//cell septum assembly
gene-BSU_00500	-1.181979955	1.77E-25	1.01E-24	yes	glmU	bifunctional glucosamine-1-phosphate N-acetyltransferase/UDP-N-acetylglucosamine pyrophosphorylase [Bacillus subtilis subsp. subtilis str. 168] [Bacillus subtilis]	Metabolism;Metabolism	Global and overview maps;Carbohydrate metabolism	ko01100//Metabolic pathways;ko00520//Amino sugar and nucleotide sugar metabolism	K04042;K04042	GO:0044424//intracellular part	GO:0008080//N-acetyltransferase activity;GO:0046872//metal ion binding;GO:0070569//uridylyltransferase activity	GO:0000270//peptidoglycan metabolic process;GO:0006047//UDP-N-acetylglucosamine metabolic process;GO:0008654//phospholipid biosynthetic process;GO:0022604//regulation of cell morphogenesis;GO:0045229//external encapsulating structure organization
gene-BSU_00510	-0.661737442	2.55E-07	7.17E-07	no	prs	phosphoribosylpyrophosphate synthetase [Bacillus subtilis subsp. subtilis str. 168] [Bacillus subtilis]	Metabolism;Metabolism;Metabolism;Metabolism;Metabolism;Metabolism;Metabolism	Global and overview maps;Global and overview maps;Global and overview maps;Global and overview maps;Global and overview maps;Nucleotide metabolism;Carbohydrate metabolism	ko01100//Metabolic pathways;ko01110//Biosynthesis of secondary metabolites;ko01120//Microbial metabolism in diverse environments;ko01230//Biosynthesis of amino acids;ko01200//Carbon metabolism;ko00230//Purine metabolism;ko00030//Pentose phosphate pathway	K00948;K00948;K00948;K00948;K00948;K00948;K00948	GO:0044424//intracellular part	GO:0016778//diphosphotransferase activity;GO:0032550//purine ribonucleoside binding;GO:0046872//metal ion binding	GO:0009117//nucleotide metabolic process;GO:0009124//nucleoside monophosphate biosynthetic process;GO:0046390//ribose phosphate biosynthetic process
gene-BSU_00520	0.968898592	1.59E-21	8.13E-21	no	ctc	ribosomal protein BL25 (Ctc), binding 5S RNA [Bacillus subtilis subsp. subtilis str. 168] [Bacillus subtilis]	Genetic Information Processing	Translation	ko03010//Ribosome	K02897	GO:0030529//intracellular ribonucleoprotein complex	GO:0005198//structural molecule activity;GO:0019843//rRNA binding	GO:0010467//gene expression;GO:0050896//response to stimulus
gene-BSU_00530	2.747701117	4.13E-141	1.23E-139	yes	spoVC	peptidyl-tRNA hydrolase [Bacillus subtilis subsp. subtilis str. 168] [Bacillus subtilis]	-	-	-	-	GO:0044424//intracellular part	GO:0052689//carboxylic ester hydrolase activity	GO:0010467//gene expression
gene-BSU_00540	2.324850918	2.13E-40	1.68E-39	yes	fin	protein required for the switch from F to G during sporulation (anti sigma F) [Bacillus subtilis subsp. subtilis str. 168] [Bacillus subtilis]	-	-	-	-	-	-	-
gene-BSU_00550	3.282811659	2.37151510003798e-322	3.19067594084277e-320	yes	mfd	transcription-repair coupling factor [Bacillus subtilis subsp. subtilis str. 168] [Bacillus subtilis]	Genetic Information Processing	Replication and repair	ko03420//Nucleotide excision repair	K03723	GO:0044424//intracellular part	GO:0003677//DNA binding;GO:0017111//nucleoside-triphosphatase activity;GO:0032550//purine ribonucleoside binding	GO:0000715//nucleotide-excision repair, DNA damage recognition;GO:0010468//regulation of gene expression
gene-BSU_00560	3.752585113	4.27E-123	1.01E-121	yes	spoVT	transcriptional regulator of sporulation / germination [Bacillus subtilis subsp. subtilis str. 168] [Bacillus subtilis]	-	-	-	-	-	-	GO:0010468//regulation of gene expression;GO:0034645//cellular macromolecule biosynthetic process;GO:0048646//anatomical structure formation involved in morphogenesis
gene-BSU_00570	2.350302367	7.26E-22	3.76E-21	yes	yabM	polysaccharide biosynthesis protein [Bacillus sp. ANT_WA51]	-	-	-	-	GO:0031224//intrinsic component of membrane	-	-
gene-BSU_00580	0.786324213	1.25E-05	3.09E-05	no	mazG	nucleoside triphosphate pyrophosphohydrolase [Bacillus subtilis]	-	-	-	-	-	GO:0016741//transferase activity, transferring one-carbon groups	GO:0008152//metabolic process
gene-BSU_00590	1.012169061	0.01075231	0.01915107	yes	--	ribosomal RNA binding protein involved in 50S recycling; heat shock protein [Bacillus subtilis subsp. subtilis str. 168] [Bacillus subtilis]	-	-	-	-	-	-	-
gene-BSU_00600	1.271898327	0.00754113	0.013765717	yes	yabP	spore protein involved in the shaping of the spore coat [Bacillus subtilis subsp. subtilis str. 168] [Bacillus subtilis]	-	-	-	-	GO:0042763//intracellular immature spore	-	GO:0048646//anatomical structure formation involved in morphogenesis
gene-BSU_00610	0.043643216	0.948640267	1	no	yabQ	membrane protein of the forespore [Bacillus subtilis subsp. subtilis str. 168] [Bacillus subtilis]	-	-	-	-	GO:0031224//intrinsic component of membrane;GO:0042763//intracellular immature spore	-	GO:0048646//anatomical structure formation involved in morphogenesis
gene-BSU_00620	-3.382686292	3.73E-200	2.06E-198	yes	divIC	Cell division protein DivIC [Bacillus subtilis subsp. subtilis str. BSP1] [Bacillus subtilis]	-	-	-	-	-	-	GO:0044763//single-organism cellular process
gene-BSU_00630	-2.96492606	1.04E-129	2.65E-128	yes	pnp	RNA-binding protein S1 [Bacillus velezensis FZB42] [Bacillus velezensis]	-	-	-	-	-	-	-
gene-BSU_00640	-1.251001566	1.41E-13	5.44E-13	yes	spoIIE	Stage II sporulation protein E [Bacillus subtilis PY79] [Bacillus subtilis]	-	-	-	-	GO:0031224//intrinsic component of membrane;GO:0042763//intracellular immature spore	GO:0005488//binding;GO:0016791//phosphatase activity	GO:0006796//phosphate-containing compound metabolic process;GO:0048646//anatomical structure formation involved in morphogenesis
gene-BSU_00650	-0.730839883	0.015907556	0.027685596	no	--	VWA domain-containing protein [Bacillus subtilis]	-	-	-	-	-	-	-
gene-BSU_00660	-0.069005798	0.925739089	0.999808125	no	yabT	serine/threonine-protein kinase [Bacillus subtilis]	-	-	-	-	-	-	-
gene-BSU_00670	-0.723625127	1.42E-07	4.05E-07	no	tilS	tRNA lysidine(34) synthetase TilS [Bacillus subtilis]	-	-	-	-	GO:0044424//intracellular part	GO:0016874//ligase activity;GO:0032550//purine ribonucleoside binding	GO:0008033//tRNA processing
gene-BSU_00680	0.179858227	0.358081614	0.457058	no	hprT	hypoxanthine-guanine phosphoribosyltransferase [Bacillus subtilis subsp. subtilis str. 168] [Bacillus subtilis]	Metabolism;Metabolism;Metabolism;Metabolism	Global and overview maps;Global and overview maps;Nucleotide metabolism;Xenobiotics biodegradation and metabolism	ko01100//Metabolic pathways;ko01110//Biosynthesis of secondary metabolites;ko00230//Purine metabolism;ko00983//Drug metabolism - other enzymes	K00760;K00760;K00760;K00760	GO:0005737//cytoplasm	GO:0016763//transferase activity, transferring pentosyl groups;GO:0046872//metal ion binding	GO:0006166//purine ribonucleoside salvage;GO:0009152//purine ribonucleotide biosynthetic process;GO:0009168//purine ribonucleoside monophosphate biosynthetic process;GO:0043096//purine nucleobase salvage
gene-BSU_00690	0.752984382	1.59E-12	5.75E-12	no	ftsH	ATP-dependent cytoplasmic membrane protease [Bacillus subtilis subsp. subtilis str. 168] [Bacillus subtilis]	-	-	-	-	GO:0031224//intrinsic component of membrane;GO:0044464//cell part	GO:0004175//endopeptidase activity;GO:0017111//nucleoside-triphosphatase activity;GO:0032550//purine ribonucleoside binding;GO:0046914//transition metal ion binding	GO:0009057//macromolecule catabolic process;GO:0019538//protein metabolic process;GO:0044763//single-organism cellular process;GO:0044767//single-organism developmental process
gene-BSU_00700	0.053991209	0.93781812	1	no	coaX	pantothenate kinase type III [Bacillus subtilis subsp. subtilis str. 168] [Bacillus subtilis]	Metabolism;Metabolism	Global and overview maps;Metabolism of cofactors and vitamins	ko01100//Metabolic pathways;ko00770//Pantothenate and CoA biosynthesis	K03525;K03525	GO:0044424//intracellular part	GO:0016301//kinase activity;GO:0032550//purine ribonucleoside binding;GO:0043169//cation binding	GO:0006796//phosphate-containing compound metabolic process;GO:0009108//coenzyme biosynthetic process
gene-BSU_00710	0.43798743	0.083429837	0.12696939	no	hslO	disulfide bond chaperone (heat shock protein HSP33) [Bacillus subtilis subsp. subtilis str. 168] [Bacillus subtilis]	-	-	-	-	GO:0044424//intracellular part	GO:0005515//protein binding	GO:0044267//cellular protein metabolic process
gene-BSU_00720	1.134787835	0.001852326	0.003704653	yes	prsA2	PrsA protein [Bacillus subtilis]	-	-	-	-	-	GO:0016859//cis-trans isomerase activity	-
gene-BSU_00730	-1.436634048	1.65E-36	1.21E-35	yes	cysK	cysteine synthase [Bacillus subtilis subsp. subtilis str. 168] [Bacillus subtilis]	Metabolism;Metabolism;Metabolism;Metabolism;Metabolism;Metabolism;Metabolism	Global and overview maps;Global and overview maps;Global and overview maps;Global and overview maps;Global and overview maps;Amino acid metabolism;Energy metabolism	ko01100//Metabolic pathways;ko01110//Biosynthesis of secondary metabolites;ko01120//Microbial metabolism in diverse environments;ko01230//Biosynthesis of amino acids;ko01200//Carbon metabolism;ko00270//Cysteine and methionine metabolism;ko00920//Sulfur metabolism	K01738;K01738;K01738;K01738;K01738;K01738;K01738	-	GO:0003824//catalytic activity	GO:0000097//sulfur amino acid biosynthetic process;GO:0006563//L-serine metabolic process
gene-BSU_00740	1.136605295	4.11E-16	1.75E-15	yes	pabB	Para-aminobenzoate synthase component 1 [Bacillus subtilis PY79] [Bacillus subtilis]	Metabolism	Metabolism of cofactors and vitamins	ko00790//Folate biosynthesis	K01665	-	GO:0008483//transaminase activity;GO:0016830//carbon-carbon lyase activity	GO:0009396//folic acid-containing compound biosynthetic process
gene-BSU_00750	2.229539657	1.11E-90	1.77E-89	yes	pabA	4-amino-4-deoxychorismate synthase; anthranilate synthase (subunit II) [Bacillus subtilis subsp. subtilis str. 168] [Bacillus subtilis]	Metabolism	Metabolism of cofactors and vitamins	ko00790//Folate biosynthesis	K01664	-	GO:0008483//transaminase activity;GO:0016833//oxo-acid-lyase activity	GO:0006568//tryptophan metabolic process;GO:0009064//glutamine family amino acid metabolic process;GO:0009396//folic acid-containing compound biosynthetic process
gene-BSU_00760	2.604040069	3.85E-117	8.31E-116	yes	pabC	4-amino-4-deoxychorismate lyase [Bacillus sp. LM 4-2]	Metabolism	Metabolism of cofactors and vitamins	ko00790//Folate biosynthesis	K02619	-	GO:0016833//oxo-acid-lyase activity	GO:0009396//folic acid-containing compound biosynthetic process
gene-BSU_00770	2.477653327	5.80E-123	1.36E-121	yes	sul	dihydropteroate synthase [Bacillus subtilis subsp. subtilis str. 168] [Bacillus subtilis]	Metabolism;Metabolism	Global and overview maps;Metabolism of cofactors and vitamins	ko01100//Metabolic pathways;ko00790//Folate biosynthesis	K00796;K00796	-	GO:0003824//catalytic activity;GO:0043169//cation binding	GO:0009396//folic acid-containing compound biosynthetic process;GO:0009636//response to toxic substance
gene-BSU_00780	2.503666189	1.48E-37	1.12E-36	yes	folB	dihydroneopterin aldolase [Bacillus subtilis subsp. subtilis str. 168] [Bacillus subtilis]	Metabolism;Metabolism	Global and overview maps;Metabolism of cofactors and vitamins	ko01100//Metabolic pathways;ko00790//Folate biosynthesis	K01633;K01633	-	GO:0003824//catalytic activity	GO:0009396//folic acid-containing compound biosynthetic process
gene-BSU_00790	2.451254666	3.26E-74	4.20E-73	yes	folK	7,8-dihydro-6-hydroxymethylpterin pyrophosphokinase [Bacillus subtilis subsp. subtilis str. 168] [Bacillus subtilis]	Metabolism;Metabolism	Global and overview maps;Metabolism of cofactors and vitamins	ko01100//Metabolic pathways;ko00790//Folate biosynthesis	K00950;K00950	-	GO:0016778//diphosphotransferase activity;GO:0032550//purine ribonucleoside binding	GO:0006796//phosphate-containing compound metabolic process;GO:0009396//folic acid-containing compound biosynthetic process
gene-BSU_00800	3.791081577	1.28E-09	4.10E-09	yes	yazB	helix-turn-helix transcriptional regulator [Bacillus subtilis]	-	-	-	-	-	GO:0003677//DNA binding	GO:0010468//regulation of gene expression;GO:0034645//cellular macromolecule biosynthetic process
gene-BSU_00810	1.954120493	1.65E-86	2.49E-85	yes	dus1	tRNA-dihydrouridine synthase B [Bacillus subtilis subsp. subtilis str. 168] [Bacillus subtilis]	-	-	-	-	-	GO:0000166//nucleotide binding;GO:0016627//oxidoreductase activity, acting on the CH-CH group of donors	GO:0006399//tRNA metabolic process;GO:0044710//single-organism metabolic process
gene-BSU_00820	2.943295697	1.43E-176	6.36E-175	yes	lysS	lysyl-tRNA synthetase [Bacillus subtilis subsp. subtilis str. 168] [Bacillus subtilis]	Genetic Information Processing	Translation	ko00970//Aminoacyl-tRNA biosynthesis	K04567	GO:0044424//intracellular part	GO:0004812//aminoacyl-tRNA ligase activity;GO:0032550//purine ribonucleoside binding;GO:0046872//metal ion binding	GO:0006418//tRNA aminoacylation for protein translation
gene-BSU_00830	-0.350182448	0.000786355	0.001635944	no	ctsR	transcriptional regulator of class III stress genes [Bacillus subtilis subsp. subtilis str. 168] [Bacillus subtilis]	-	-	-	-	-	GO:0003676//nucleic acid binding	GO:0010468//regulation of gene expression;GO:0034645//cellular macromolecule biosynthetic process;GO:0050896//response to stimulus
gene-BSU_00840	-0.253423137	0.00910481	0.016390283	no	mcsA	activator of protein kinase McsB [Bacillus subtilis subsp. subtilis str. 168] [Bacillus subtilis]	-	-	-	-	-	-	-
gene-BSU_00850	0.700637149	6.03E-15	2.45E-14	no	mcsB	protein arginine kinase [Bacillus subtilis subsp. subtilis str. 168] [Bacillus subtilis]	-	-	-	-	GO:0044424//intracellular part	GO:0016301//kinase activity;GO:0032550//purine ribonucleoside binding	GO:0006464//cellular protein modification process;GO:0006796//phosphate-containing compound metabolic process
gene-BSU_00860	0.427720153	8.08E-08	2.34E-07	no	clpC	class III stress response-related ATPase, AAA+ superfamily [Bacillus subtilis subsp. subtilis str. 168] [Bacillus subtilis]	-	-	-	-	-	GO:0032550//purine ribonucleoside binding	GO:0009294//DNA mediated transformation;GO:0010468//regulation of gene expression;GO:0034645//cellular macromolecule biosynthetic process
gene-BSU_00870	-1.067164468	2.00E-34	1.41E-33	yes	radA	DNA repair protein RadA [Bacillus subtilis subsp. subtilis str. JH642 substr. AG174] [Bacillus subtilis]	-	-	-	-	-	GO:0003677//DNA binding;GO:0032550//purine ribonucleoside binding;GO:0042623//ATPase activity, coupled;GO:0043169//cation binding	GO:0006259//DNA metabolic process;GO:0033554//cellular response to stress
gene-BSU_00880	-1.412502689	2.23E-54	2.27E-53	yes	disA	diadenylate cyclase; DNA integrity scanning protein; cell cycle checkpoint DNA scanning protein [Bacillus subtilis subsp. subtilis str. 168] [Bacillus subtilis]	-	-	-	-	-	GO:0003676//nucleic acid binding;GO:0016772//transferase activity, transferring phosphorus-containing groups;GO:0032550//purine ribonucleoside binding	GO:0006259//DNA metabolic process;GO:0033554//cellular response to stress;GO:0035556//intracellular signal transduction
gene-BSU_00890	-1.001090941	1.18E-32	8.02E-32	yes	yacL	PIN/TRAM domain-containing protein [Bacillus subtilis]	-	-	-	-	-	GO:0003824//catalytic activity;GO:0043169//cation binding	GO:0090304//nucleic acid metabolic process
gene-BSU_00900	-1.52246548	1.43E-64	1.67E-63	yes	ispD	2-C-methyl-D-erythritol 4-phosphate cytidylyltransferase, nonmevalonate isoprenoid pathway [Bacillus subtilis subsp. subtilis str. 168] [Bacillus subtilis]	Metabolism;Metabolism;Metabolism	Global and overview maps;Global and overview maps;Metabolism of terpenoids and polyketides	ko01100//Metabolic pathways;ko01110//Biosynthesis of secondary metabolites;ko00900//Terpenoid backbone biosynthesis	K00991;K00991;K00991	-	GO:0070567//cytidylyltransferase activity	GO:0006090//pyruvate metabolic process;GO:0006721//terpenoid metabolic process
gene-BSU_00910	-0.271355523	0.095034983	0.142853331	no	ispF	2-C-methyl-D-erythritol-2,4-cyclodiphosphate synthase [Bacillus subtilis subsp. subtilis str. 168] [Bacillus subtilis]	Metabolism;Metabolism;Metabolism	Global and overview maps;Global and overview maps;Metabolism of terpenoids and polyketides	ko01100//Metabolic pathways;ko01110//Biosynthesis of secondary metabolites;ko00900//Terpenoid backbone biosynthesis	K01770;K01770;K01770	-	GO:0016849//phosphorus-oxygen lyase activity;GO:0043169//cation binding	GO:0006090//pyruvate metabolic process;GO:0006721//terpenoid metabolic process
gene-BSU_00920	-0.945233603	4.68E-24	2.57E-23	no	gltX	glutamyl-tRNA synthetase [Bacillus sp. LM 4-2]	Metabolism;Genetic Information Processing	Global and overview maps;Translation	ko01100//Metabolic pathways;ko00970//Aminoacyl-tRNA biosynthesis	K09698;K09698	GO:0044424//intracellular part	GO:0003723//RNA binding;GO:0004812//aminoacyl-tRNA ligase activity;GO:0032550//purine ribonucleoside binding;GO:0043169//cation binding	GO:0006418//tRNA aminoacylation for protein translation
gene-BSU_00930	-0.051975778	0.709630819	0.8022605	no	cysE	serine O-acetyltransferase [Bacillus subtilis subsp. subtilis str. 168] [Bacillus subtilis]	Metabolism;Metabolism;Metabolism;Metabolism;Metabolism;Metabolism;Metabolism;Cellular Processes	Global and overview maps;Global and overview maps;Global and overview maps;Global and overview maps;Global and overview maps;Amino acid metabolism;Energy metabolism;Cellular community - prokaryotes	ko01100//Metabolic pathways;ko01110//Biosynthesis of secondary metabolites;ko01120//Microbial metabolism in diverse environments;ko01230//Biosynthesis of amino acids;ko01200//Carbon metabolism;ko00270//Cysteine and methionine metabolism;ko00920//Sulfur metabolism;ko05111//Biofilm formation - Vibrio cholerae	K00640;K00640;K00640;K00640;K00640;K00640;K00640;K00640	GO:0044424//intracellular part	GO:0016412//serine O-acyltransferase activity	GO:0000097//sulfur amino acid biosynthetic process;GO:0006563//L-serine metabolic process
gene-BSU_00940	0.288683041	0.002224228	0.004398326	no	cysS	dual cysteinyl-tRNA synthetase; cysteine persulfide synthase [Bacillus subtilis subsp. subtilis str. 168] [Bacillus subtilis]	Genetic Information Processing	Translation	ko00970//Aminoacyl-tRNA biosynthesis	K01883	GO:0005737//cytoplasm	GO:0004812//aminoacyl-tRNA ligase activity;GO:0032550//purine ribonucleoside binding;GO:0046914//transition metal ion binding	GO:0006418//tRNA aminoacylation for protein translation
gene-BSU_00950	0.970110959	8.67E-10	2.80E-09	no	mrnC	ribonuclease for 23S RNA maturation, mini-RNase III [Bacillus subtilis subsp. subtilis str. 168] [Bacillus subtilis]	-	-	-	-	GO:0044424//intracellular part	GO:0003723//RNA binding;GO:0016891//endoribonuclease activity, producing 5'-phosphomonoesters	GO:0010467//gene expression;GO:0016072//rRNA metabolic process;GO:0022613//ribonucleoprotein complex biogenesis;GO:0090501//RNA phosphodiester bond hydrolysis
gene-BSU_00960	0.18899511	0.082885505	0.126379259	no	slr0955	23S rRNA (Gm2251)-methyltransferase [Bacillus subtilis subsp. subtilis str. 168] [Bacillus subtilis]	-	-	-	-	-	GO:0008173//RNA methyltransferase activity	-
gene-BSU_00970	0.558348476	6.94E-05	0.000160552	no	--	ribosome-dependent mRNA endonuclease [Bacillus subtilis subsp. subtilis str. 168] [Bacillus subtilis]	-	-	-	-	-	-	-
gene-BSU_00980	-0.116391477	0.223329368	0.304512611	no	sigH	RNA polymerase sigma-30 factor (sigma(H)) [Bacillus subtilis subsp. subtilis str. 168] [Bacillus subtilis]	-	-	-	-	-	GO:0000996//core DNA-dependent RNA polymerase binding promoter specificity activity;GO:0001071//nucleic acid binding transcription factor activity;GO:0003676//nucleic acid binding	GO:0010468//regulation of gene expression;GO:0032774//RNA biosynthetic process;GO:0034645//cellular macromolecule biosynthetic process;GO:0048646//anatomical structure formation involved in morphogenesis
gene-BSU_00990	0.499352855	0.446447132	0.552661374	no	rpmGB	ribosomal protein L33 [Bacillus subtilis subsp. subtilis str. 168] [Bacillus subtilis]	Genetic Information Processing	Translation	ko03010//Ribosome	K02913	GO:0030529//intracellular ribonucleoprotein complex	GO:0005198//structural molecule activity	GO:0010467//gene expression
gene-BSU_01000	0.583518552	0.353697741	0.452320686	no	secE	preprotein translocase subunit [Bacillus subtilis subsp. subtilis str. 168] [Bacillus subtilis]	Cellular Processes;Genetic Information Processing;Environmental Information Processing	Cellular community - prokaryotes;Folding, sorting and degradation;Membrane transport	ko02024//Quorum sensing;ko03060//Protein export;ko03070//Bacterial secretion system	K03073;K03073;K03073	GO:0031224//intrinsic component of membrane;GO:0044464//cell part	GO:0008320//protein transmembrane transporter activity	GO:0006886//intracellular protein transport
gene-BSU_01010	-0.79113063	9.53E-13	3.51E-12	no	nusG	RNA polymerase elongation pause factor [Bacillus subtilis subsp. subtilis str. 168] [Bacillus subtilis]	-	-	-	-	-	-	GO:0031555//transcriptional attenuation
gene-BSU_01020	0.468202741	2.02E-05	4.90E-05	no	rplK	50S ribosomal protein L11 [Bacillus velezensis]	Genetic Information Processing	Translation	ko03010//Ribosome	K02867	GO:0030529//intracellular ribonucleoprotein complex	GO:0005198//structural molecule activity;GO:0019843//rRNA binding	GO:0010467//gene expression
gene-BSU_01030	0.655458237	6.61E-14	2.58E-13	no	rplA	ribosomal protein L1 (BL1) [Bacillus subtilis subsp. subtilis str. 168] [Bacillus subtilis]	Genetic Information Processing	Translation	ko03010//Ribosome	K02863	GO:0044391//ribosomal subunit	GO:0003723//RNA binding;GO:0005198//structural molecule activity	GO:0010608//posttranscriptional regulation of gene expression
gene-BSU_01040	0.759964746	2.25E-07	6.34E-07	no	rplJ	ribosomal protein L10 (BL5) [Bacillus subtilis subsp. subtilis str. 168] [Bacillus subtilis]	Genetic Information Processing	Translation	ko03010//Ribosome	K02864	GO:0030529//intracellular ribonucleoprotein complex	GO:0005198//structural molecule activity;GO:0019843//rRNA binding	GO:0010467//gene expression;GO:0022613//ribonucleoprotein complex biogenesis
gene-BSU_01050	0.259096639	0.106728158	0.158950127	no	rplL	50S ribosomal protein L7 / L12 [Bacillus subtilis subsp. subtilis str. BSP1] [Bacillus subtilis]	Genetic Information Processing	Translation	ko03010//Ribosome	K02935	GO:0030529//intracellular ribonucleoprotein complex	GO:0005198//structural molecule activity;GO:0005488//binding	GO:0010467//gene expression
gene-BSU_01060	2.348029162	1.08E-13	4.16E-13	yes	MJ0882	class I SAM-dependent methyltransferase [Bacillus subtilis]	-	-	-	-	-	GO:0003824//catalytic activity	GO:0008152//metabolic process
gene-BSU_01070	0.419842125	2.05E-07	5.79E-07	no	rpoB	RNA polymerase (beta subunit) [Bacillus subtilis subsp. subtilis str. 168] [Bacillus subtilis]	Genetic Information Processing	Transcription	ko03020//RNA polymerase	K03043	-	GO:0001882//nucleoside binding;GO:0003676//nucleic acid binding;GO:0034062//RNA polymerase activity	GO:0034645//cellular macromolecule biosynthetic process
gene-BSU_01080	0.792567628	7.14E-22	3.70E-21	no	rpoC	RNA polymerase (beta' subunit) [Bacillus subtilis subsp. subtilis str. 168] [Bacillus subtilis]	Genetic Information Processing	Transcription	ko03020//RNA polymerase	K03046	-	GO:0003676//nucleic acid binding;GO:0034062//RNA polymerase activity	GO:0034645//cellular macromolecule biosynthetic process
gene-BSU_01090	0.987540095	1.69E-11	5.85E-11	no	rplGB	K-turn RNA binding protein; alternative ribosomal protein L7A [Bacillus subtilis subsp. subtilis str. 168] [Bacillus subtilis]	Genetic Information Processing	Translation	ko03010//Ribosome	K07590	GO:0030529//intracellular ribonucleoprotein complex	GO:0005198//structural molecule activity	GO:0010467//gene expression
gene-BSU_01100	0.494593448	1.72E-08	5.16E-08	no	rpsL	ribosomal protein S12 (BS12) [Bacillus subtilis subsp. subtilis str. 168] [Bacillus subtilis]	Genetic Information Processing	Translation	ko03010//Ribosome	K02950	GO:0044391//ribosomal subunit	GO:0003723//RNA binding;GO:0005198//structural molecule activity	GO:0010467//gene expression
gene-BSU_01110	0.311239138	0.000491624	0.001045414	no	rpsG	ribosomal protein S7 (BS7) [Bacillus subtilis subsp. subtilis str. 168] [Bacillus subtilis]	Genetic Information Processing	Translation	ko03010//Ribosome	K02992	GO:0044391//ribosomal subunit	GO:0003723//RNA binding;GO:0005198//structural molecule activity	GO:0010467//gene expression
gene-BSU_01120	0.795737882	7.24E-17	3.16E-16	no	fusA	elongation factor G [Bacillus subtilis subsp. subtilis str. 168] [Bacillus subtilis]	-	-	-	-	GO:0044424//intracellular part	GO:0008135//translation factor activity, RNA binding;GO:0017111//nucleoside-triphosphatase activity;GO:0032550//purine ribonucleoside binding	GO:0010467//gene expression;GO:0034645//cellular macromolecule biosynthetic process
gene-BSU_01130	0.007676948	0.922274662	0.99633312	no	tuf	elongation factor Tu [Bacillus subtilis subsp. subtilis str. 168] [Bacillus subtilis]	Organismal Systems	Environmental adaptation	ko04626//Plant-pathogen interaction	K02358	GO:0044424//intracellular part	GO:0008135//translation factor activity, RNA binding;GO:0017111//nucleoside-triphosphatase activity;GO:0032550//purine ribonucleoside binding	GO:0010467//gene expression;GO:0034645//cellular macromolecule biosynthetic process
gene-BSU_01140	-0.019987372	1	1	no	ybaC	aminopeptidase [Bacillus subtilis subsp. subtilis] [Bacillus subtilis]	-	-	-	-	-	-	-
gene-BSU_01150	-0.558982238	1.94E-09	6.17E-09	no	rpsJ	ribosomal protein S10 (BS13); transcription antitermination factor [Bacillus subtilis subsp. subtilis str. 168] [Bacillus subtilis]	Genetic Information Processing	Translation	ko03010//Ribosome	K02946	GO:0030529//intracellular ribonucleoprotein complex	GO:0003723//RNA binding;GO:0005198//structural molecule activity	GO:0010467//gene expression
gene-BSU_01160	-0.774163294	3.17E-15	1.31E-14	no	rplC	ribosomal protein L3 (BL3) [Bacillus subtilis subsp. subtilis str. 168] [Bacillus subtilis]	Genetic Information Processing	Translation	ko03010//Ribosome	K02906	GO:0030529//intracellular ribonucleoprotein complex	GO:0003723//RNA binding;GO:0005198//structural molecule activity	GO:0006364//rRNA processing;GO:0010467//gene expression
gene-BSU_01170	-0.433911201	1.03E-05	2.57E-05	no	rplD	ribosomal protein L4 [Bacillus subtilis subsp. subtilis str. 168] [Bacillus subtilis]	Genetic Information Processing	Translation	ko03010//Ribosome	K02926	GO:0030529//intracellular ribonucleoprotein complex	GO:0003723//RNA binding;GO:0005198//structural molecule activity	GO:0009636//response to toxic substance;GO:0010467//gene expression
gene-BSU_01180	-0.369561963	0.00153689	0.003109217	no	rplW	ribosomal protein L23 [Bacillus subtilis subsp. subtilis str. 168] [Bacillus subtilis]	Genetic Information Processing	Translation	ko03010//Ribosome	K02892	GO:0030529//intracellular ribonucleoprotein complex	GO:0003723//RNA binding;GO:0005198//structural molecule activity;GO:0036094//small molecule binding	GO:0010467//gene expression
gene-BSU_01190	-0.524494825	7.65E-10	2.48E-09	no	rplB	ribosomal protein L2 (BL2) [Bacillus subtilis subsp. subtilis str. 168] [Bacillus subtilis]	Genetic Information Processing	Translation	ko03010//Ribosome	K02886	GO:0044391//ribosomal subunit	GO:0003723//RNA binding;GO:0003824//catalytic activity;GO:0005198//structural molecule activity	GO:0010467//gene expression
gene-BSU_01200	-0.621063833	3.52E-10	1.16E-09	no	rpsS	ribosomal protein S19 (BS19) [Bacillus subtilis subsp. subtilis str. 168] [Bacillus subtilis]	Genetic Information Processing	Translation	ko03010//Ribosome	K02965	GO:0044391//ribosomal subunit	GO:0003723//RNA binding;GO:0005198//structural molecule activity	GO:0010467//gene expression
gene-BSU_01210	-0.490888005	2.73E-07	7.66E-07	no	rplV	ribosomal protein L22 (BL17) [Bacillus subtilis subsp. subtilis str. 168] [Bacillus subtilis]	Genetic Information Processing	Translation	ko03010//Ribosome	K02890	GO:0044391//ribosomal subunit	GO:0003723//RNA binding;GO:0005198//structural molecule activity	GO:0010467//gene expression
gene-BSU_01220	-0.427575582	1.05E-06	2.80E-06	no	rpsC	ribosomal protein S3 (BS3) [Bacillus subtilis subsp. subtilis str. 168] [Bacillus subtilis]	Genetic Information Processing	Translation	ko03010//Ribosome	K02982	GO:0044391//ribosomal subunit	GO:0005198//structural molecule activity;GO:0044822//poly(A) RNA binding	GO:0010467//gene expression
gene-BSU_01230	-0.331603799	0.000339206	0.000733673	no	rplP	50s ribosomal protein l16 [Bacillus stratosphericus LAMA 585] [Bacillus stratosphericus]	Genetic Information Processing	Translation	ko03010//Ribosome	K02878	GO:0030529//intracellular ribonucleoprotein complex	GO:0003723//RNA binding;GO:0005198//structural molecule activity	GO:0010467//gene expression
gene-BSU_01240	-0.352885956	0.027574974	0.046141208	no	rpmC	large subunit ribosomal protein L29 [Bacillus amyloliquefaciens Y2] [Bacillus amyloliquefaciens]	Genetic Information Processing	Translation	ko03010//Ribosome	K02904	GO:0030529//intracellular ribonucleoprotein complex	GO:0005198//structural molecule activity	GO:0010467//gene expression
gene-BSU_01250	-0.506929105	1.66E-07	4.72E-07	no	rpsQ	30S ribosomal protein S17 [Bacillus sp. LM 4-2]	Genetic Information Processing	Translation	ko03010//Ribosome	K02961	GO:0030529//intracellular ribonucleoprotein complex	GO:0003723//RNA binding;GO:0005198//structural molecule activity	GO:0010467//gene expression
gene-BSU_01260	-0.436424649	1.05E-06	2.80E-06	no	rplN	ribosomal protein L14 [Bacillus subtilis subsp. subtilis str. 168] [Bacillus subtilis]	Genetic Information Processing	Translation	ko03010//Ribosome	K02874	GO:0044391//ribosomal subunit	GO:0003723//RNA binding;GO:0005198//structural molecule activity	GO:0010467//gene expression
gene-BSU_01270	-0.514435187	1.22E-07	3.49E-07	no	rplX	ribosomal protein L24 (BL23) [Bacillus subtilis subsp. subtilis str. 168] [Bacillus subtilis]	Genetic Information Processing	Translation	ko03010//Ribosome	K02895	GO:0030529//intracellular ribonucleoprotein complex	GO:0003723//RNA binding;GO:0005198//structural molecule activity	GO:0010467//gene expression
gene-BSU_01280	-0.363036126	4.62E-05	0.000108701	no	rplE	ribosomal protein L5 (BL6) [Bacillus subtilis subsp. subtilis str. 168] [Bacillus subtilis]	Genetic Information Processing	Translation	ko03010//Ribosome	K02931	GO:0030529//intracellular ribonucleoprotein complex	GO:0003723//RNA binding;GO:0005198//structural molecule activity	GO:0010467//gene expression
gene-BSU_01290	-0.050059287	0.678345414	0.77068254	no	rpsZ	ribosomal protein S14 [Bacillus subtilis subsp. subtilis str. 168] [Bacillus subtilis]	Genetic Information Processing	Translation	ko03010//Ribosome	K02954	GO:0030529//intracellular ribonucleoprotein complex	GO:0003723//RNA binding;GO:0005198//structural molecule activity;GO:0046914//transition metal ion binding	GO:0010467//gene expression
gene-BSU_01300	-0.296741845	0.000483635	0.00102951	no	rpsH	ribosomal protein S8 (BS8) [Bacillus subtilis subsp. subtilis str. 168] [Bacillus subtilis]	Genetic Information Processing	Translation	ko03010//Ribosome	K02994	GO:0030529//intracellular ribonucleoprotein complex	GO:0003723//RNA binding;GO:0005198//structural molecule activity	GO:0010467//gene expression
gene-BSU_01310	-0.587582966	2.67E-12	9.62E-12	no	rplF	ribosomal protein L6 (BL8) [Bacillus subtilis subsp. subtilis str. 168] [Bacillus subtilis]	Genetic Information Processing	Translation	ko03010//Ribosome	K02933	GO:0030529//intracellular ribonucleoprotein complex	GO:0003723//RNA binding;GO:0005198//structural molecule activity	GO:0010467//gene expression
gene-BSU_01320	-0.656637252	2.01E-11	6.91E-11	no	rplR	ribosomal protein L18 [Bacillus subtilis subsp. subtilis str. 168] [Bacillus subtilis]	Genetic Information Processing	Translation	ko03010//Ribosome	K02881	GO:0030529//intracellular ribonucleoprotein complex	GO:0003723//RNA binding;GO:0005198//structural molecule activity	GO:0010467//gene expression
gene-BSU_01330	-0.630986741	1.62E-11	5.62E-11	no	rpsE	30S ribosomal protein [Bacillus atrophaeus]	Genetic Information Processing	Translation	ko03010//Ribosome	K02988	GO:0044391//ribosomal subunit	GO:0003723//RNA binding;GO:0005198//structural molecule activity	GO:0009636//response to toxic substance;GO:0010467//gene expression
gene-BSU_01340	-0.588145233	0.004843221	0.009121437	no	rpmD	ribosomal protein L30 (BL27) [Bacillus subtilis subsp. subtilis str. 168] [Bacillus subtilis]	Genetic Information Processing	Translation	ko03010//Ribosome	K02907	GO:0044391//ribosomal subunit	GO:0005198//structural molecule activity	GO:0010467//gene expression
gene-BSU_01350	-0.418401775	1.83E-06	4.81E-06	no	rplO	ribosomal protein L15 [Bacillus subtilis subsp. subtilis str. 168] [Bacillus subtilis]	Genetic Information Processing	Translation	ko03010//Ribosome	K02876	GO:0044391//ribosomal subunit	GO:0003723//RNA binding;GO:0005198//structural molecule activity	GO:0010467//gene expression
gene-BSU_01360	-0.03926067	0.643610889	0.739647328	no	secY	preprotein translocase subunit [Bacillus subtilis subsp. subtilis str. 168] [Bacillus subtilis]	Cellular Processes;Genetic Information Processing;Environmental Information Processing	Cellular community - prokaryotes;Folding, sorting and degradation;Membrane transport	ko02024//Quorum sensing;ko03060//Protein export;ko03070//Bacterial secretion system	K03076;K03076;K03076	GO:0031224//intrinsic component of membrane;GO:0044464//cell part	-	GO:0006886//intracellular protein transport
gene-BSU_01370	-0.032502012	0.719386172	0.811470819	no	adk	adenylate kinase [Bacillus subtilis subsp. subtilis str. 168] [Bacillus subtilis]	Metabolism;Metabolism;Metabolism;Metabolism	Global and overview maps;Global and overview maps;Nucleotide metabolism;Metabolism of cofactors and vitamins	ko01100//Metabolic pathways;ko01110//Biosynthesis of secondary metabolites;ko00230//Purine metabolism;ko00730//Thiamine metabolism	K00939;K00939;K00939;K00939	GO:0044424//intracellular part	GO:0016301//kinase activity;GO:0016776//phosphotransferase activity, phosphate group as acceptor;GO:0032550//purine ribonucleoside binding;GO:0043169//cation binding	GO:0006166//purine ribonucleoside salvage;GO:0009117//nucleotide metabolic process
gene-BSU_01380	0.160156142	0.093645763	0.140975121	no	map	methionine aminopeptidase [Bacillus subtilis subsp. subtilis str. 168] [Bacillus subtilis]	-	-	-	-	-	GO:0004177//aminopeptidase activity;GO:0008237//metallopeptidase activity;GO:0043169//cation binding	GO:0006464//cellular protein modification process
gene-BSU_01389	0.249124695	0.066994694	0.104640319	no	--	ribosome-binding protein ybzG [Bacillus subtilis]	-	-	-	-	-	-	-
gene-BSU_01390	-0.125714095	0.567454841	0.664224982	no	infA	initiation factor IF-I [Bacillus subtilis subsp. subtilis str. 168] [Bacillus subtilis]	-	-	-	-	GO:0044424//intracellular part	GO:0003824//catalytic activity;GO:0008135//translation factor activity, RNA binding	GO:0006412//translation
gene-BSU_01400	-0.96706777	0.034699823	0.056960926	no	rpmJ	50S ribosomal protein L36 [Bacillus pumilus]	Genetic Information Processing	Translation	ko03010//Ribosome	K02919	GO:0030529//intracellular ribonucleoprotein complex	GO:0005198//structural molecule activity	GO:0010467//gene expression
gene-BSU_01410	-0.77065061	1.44E-15	6.00E-15	no	rpsM	ribosomal protein S13 [Bacillus subtilis subsp. subtilis str. 168] [Bacillus subtilis]	Genetic Information Processing	Translation	ko03010//Ribosome	K02952	GO:0030529//intracellular ribonucleoprotein complex	GO:0003723//RNA binding;GO:0005198//structural molecule activity	GO:0006259//DNA metabolic process;GO:0010467//gene expression
gene-BSU_01420	-0.811953701	1.67E-15	6.99E-15	no	rpsK	ribosomal protein S11 (BS11) [Bacillus subtilis subsp. subtilis str. 168] [Bacillus subtilis]	Genetic Information Processing	Translation	ko03010//Ribosome	K02948	GO:0030529//intracellular ribonucleoprotein complex	GO:0003723//RNA binding;GO:0005198//structural molecule activity	GO:0010467//gene expression
gene-BSU_01430	0.110299813	0.229537378	0.311399279	no	rpoA	RNA polymerase (alpha subunit) [Bacillus subtilis subsp. subtilis str. 168] [Bacillus subtilis]	Genetic Information Processing	Transcription	ko03020//RNA polymerase	K03040	-	GO:0003676//nucleic acid binding;GO:0005515//protein binding;GO:0034062//RNA polymerase activity	GO:0034645//cellular macromolecule biosynthetic process
gene-BSU_01440	0.118046822	0.30214535	0.395565902	no	rplQ	ribosomal protein L17 (BL15) [Bacillus subtilis subsp. subtilis str. 168] [Bacillus subtilis]	Genetic Information Processing	Translation	ko03010//Ribosome	K02879	GO:0030529//intracellular ribonucleoprotein complex	GO:0005198//structural molecule activity	GO:0010467//gene expression
gene-BSU_01450	0.15156454	0.200611954	0.276526587	no	ecfA	energizing coupling factor of ABC influx transporter (ATP-binding protein) [Bacillus subtilis subsp. subtilis str. 168] [Bacillus subtilis]	Environmental Information Processing	Membrane transport	ko02010//ABC transporters	K16786	GO:0016020//membrane;GO:0043234//protein complex	GO:0017111//nucleoside-triphosphatase activity;GO:0032550//purine ribonucleoside binding	GO:0051234//establishment of localization
gene-BSU_01460	0.319910155	0.007178116	0.01313872	no	ecfAB	energy-coupling factor ABC transporter ATP-binding protein [Bacillus subtilis]	Environmental Information Processing	Membrane transport	ko02010//ABC transporters	K16787	GO:0016020//membrane;GO:0043234//protein complex	GO:0017111//nucleoside-triphosphatase activity;GO:0032550//purine ribonucleoside binding	GO:0051234//establishment of localization
gene-BSU_01470	0.284026054	0.029539944	0.049164212	no	ecfT	component of the influx ECF transporters [Bacillus subtilis subsp. subtilis str. 168] [Bacillus subtilis]	Environmental Information Processing	Membrane transport	ko02010//ABC transporters	K16785	-	-	-
gene-BSU_01480	0.180345798	0.118869364	0.174583972	no	truA	tRNA pseudouridine (38-40) synthase [Bacillus subtilis subsp. subtilis str. 168] [Bacillus subtilis]	-	-	-	-	-	GO:0003676//nucleic acid binding;GO:0016866//intramolecular transferase activity	GO:0001522//pseudouridine synthesis;GO:0006399//tRNA metabolic process
gene-BSU_01490	-0.191631818	0.056554367	0.089161495	no	rplM	ribosomal protein L13 [Bacillus subtilis subsp. subtilis str. 168] [Bacillus subtilis]	Genetic Information Processing	Translation	ko03010//Ribosome	K02871	GO:0030529//intracellular ribonucleoprotein complex	GO:0005198//structural molecule activity	GO:0010467//gene expression
gene-BSU_01500	0.067261001	0.515720326	0.622709527	no	rpsI	ribosomal protein S9 [Bacillus subtilis subsp. subtilis str. 168] [Bacillus subtilis]	Genetic Information Processing	Translation	ko03010//Ribosome	K02996	GO:0030529//intracellular ribonucleoprotein complex	GO:0005198//structural molecule activity	GO:0010467//gene expression
gene-BSU_01510	-0.35424527	0.075701212	0.116659066	no	ybaJ	class I SAM-dependent methyltransferase [Bacillus subtilis]	-	-	-	-	-	-	-
gene-BSU_01520	-2.581742198	0.001665647	0.003351222	yes	--	DUF2521 domain-containing protein [Bacillus subtilis subsp. subtilis] [Bacillus subtilis]	-	-	-	-	-	-	-
gene-BSU_01530	-1.690297535	0.001586431	0.003201418	yes	cwlD	N-acetylmuramoyl-L-alanine amidase [Bacillus subtilis subsp. subtilis str. 168] [Bacillus subtilis]	-	-	-	-	-	GO:0016811//hydrolase activity, acting on carbon-nitrogen (but not peptide) bonds, in linear amides	GO:0000270//peptidoglycan metabolic process;GO:0045229//external encapsulating structure organization
gene-BSU_01540	3.410426286	2.60E-204	1.50E-202	yes	salA	phosphorylation-dependent (Y327) transcriptional regulator [Bacillus subtilis subsp. subtilis str. 168] [Bacillus subtilis]	-	-	-	-	-	GO:0032550//purine ribonucleoside binding	GO:0006355//regulation of transcription, DNA-templated
gene-BSU_01550	-2.92354794	0.068460403	0.106805638	no	gerD	lipoprotein factor mediating clustering of germination proteins [Bacillus subtilis subsp. subtilis str. 168] [Bacillus subtilis]	-	-	-	-	GO:0005618//cell wall;GO:0016020//membrane	-	-
gene-BSU_01560	3.090255465	2.63E-31	1.75E-30	yes	kbaA	inner membrane protein involved in activation of the KinB signaling pathway to sporulation [Bacillus subtilis subsp. subtilis str. 168] [Bacillus subtilis]	-	-	-	-	GO:0031224//intrinsic component of membrane	-	GO:0042173//regulation of sporulation resulting in formation of a cellular spore
gene-BSU_01570	-1.35474672	0.648893867	0.7426392	no	pdaB	polysaccharide deacetylase involved in sporulation [Bacillus subtilis subsp. subtilis str. 168] [Bacillus subtilis]	-	-	-	-	-	-	-
gene-BSU_01580	0.478973774	0.009134001	0.0164355	no	SULTR4;2	SulP family inorganic anion transporter [Bacillus subtilis]	-	-	-	-	GO:0031224//intrinsic component of membrane	GO:0015103//inorganic anion transmembrane transporter activity;GO:0015291//secondary active transmembrane transporter activity	GO:0008272//sulfate transport;GO:0044763//single-organism cellular process
gene-BSU_01590	1.167467557	0.001671635	0.003359919	yes	--	Tagaturonate reductase [Bacillus subtilis]	-	-	-	-	-	-	-
gene-BSU_01600	-2.632268215	0.011342779	0.020122839	yes	--	iron-chelator (enterobactin family) esterase [Bacillus subtilis subsp. subtilis str. 168] [Bacillus subtilis]	-	-	-	-	-	-	-
gene-BSU_01610	-1.720571156	0.012805897	0.022569695	yes	feuC	iron-uptake protein [Bacillus subtilis subsp. subtilis str. 168] [Bacillus subtilis]	-	-	-	-	-	-	GO:0000041//transition metal ion transport
gene-BSU_01620	-3.070519189	1.70E-09	5.42E-09	yes	feuB	ferri-bacillibactin permease [Bacillus subtilis subsp. subtilis str. 168] [Bacillus subtilis]	-	-	-	-	GO:0031224//intrinsic component of membrane	-	GO:0044765//single-organism transport;GO:0055076//transition metal ion homeostasis
gene-BSU_01630	-3.118424258	5.83E-43	4.93E-42	yes	feuA	ferri-bacillibactin-binding lipoprotein [Bacillus subtilis subsp. subtilis str. 168] [Bacillus subtilis]	-	-	-	-	GO:0016020//membrane	-	GO:0044765//single-organism transport;GO:0055076//transition metal ion homeostasis
gene-BSU_01640	-5.685499698	2.05E-24	1.13E-23	yes	btr	transcriptional activator (AraC/XylS family) of synthesis and uptake of the siderophore bacillibactin [Bacillus subtilis subsp. subtilis str. 168] [Bacillus subtilis]	-	-	-	-	-	-	-
gene-BSU_01650	-0.529240026	0.416950498	0.52342526	no	--	DUF1343 domain-containing protein [Bacillus subtilis]	-	-	-	-	-	-	-
gene-BSU_01660	1.23487661	0.045856075	0.073617788	no	nagZ	N-acetylglucosaminidase lipoprotein [Bacillus subtilis subsp. subtilis str. 168] [Bacillus subtilis]	Metabolism;Metabolism	Global and overview maps;Carbohydrate metabolism	ko01100//Metabolic pathways;ko00520//Amino sugar and nucleotide sugar metabolism	K01207;K01207	-	-	-
gene-BSU_01670	1.054336923	0.135669936	0.196753095	no	amiE	amidase hydrolyzing N-acetylmuramyl-L-Ala bond of MurNAc peptides [Bacillus subtilis subsp. subtilis str. 168] [Bacillus subtilis]	Metabolism	Glycan biosynthesis and metabolism	ko00550//Peptidoglycan biosynthesis	K21469	-	-	-
gene-BSU_01680	0.272961246	0.676680091	0.769535319	no	SAUSA300_0194	N-acetylmuramic acid PTS permease-MurP subunit [Bacillus subtilis subsp. subtilis str. 168] [Bacillus subtilis]	Metabolism;Environmental Information Processing	Carbohydrate metabolism;Membrane transport	ko00500//Starch and sucrose metabolism;ko02060//Phosphotransferase system (PTS)	K02810;K02810	-	-	-
gene-BSU_01690	-0.573203912	0.353943953	0.452492174	no	ybbH	YbbH [Bacillus subtilis] [Bacillus subtilis subsp. subtilis str. 168] [Bacillus subtilis]	-	-	-	-	-	GO:0001071//nucleic acid binding transcription factor activity;GO:0005488//binding	GO:0010468//regulation of gene expression;GO:0034645//cellular macromolecule biosynthetic process;GO:0044238//primary metabolic process
gene-BSU_01700	-1.517556557	0.000250382	0.000548611	yes	murQ	D-lactyl ether N-acetylmuramic-6-phosphate acid etherase [Bacillus subtilis subsp. subtilis str. 168] [Bacillus subtilis]	Metabolism;Metabolism	Global and overview maps;Carbohydrate metabolism	ko01100//Metabolic pathways;ko00520//Amino sugar and nucleotide sugar metabolism	K07106;K07106	-	GO:0005488//binding;GO:0016829//lyase activity	GO:0044238//primary metabolic process;GO:0046348//amino sugar catabolic process
gene-BSU_01710	0.684725174	0.470128547	0.57754768	no	ybbJ	GNAT family N-acetyltransferase [Bacillus subtilis]	-	-	-	-	-	-	-
gene-BSU_01720	0.037131748	1	1	no	--	DUF523 domain-containing protein [Bacillus subtilis]	-	-	-	-	-	-	-
gene-BSU_01730	-1.85761467	2.58E-82	3.63E-81	yes	sigW	RNA polymerase ECF(extracytoplasmic function)-type sigma factor W [Bacillus subtilis subsp. subtilis str. 168] [Bacillus subtilis]	-	-	-	-	-	GO:0000996//core DNA-dependent RNA polymerase binding promoter specificity activity;GO:0001071//nucleic acid binding transcription factor activity	GO:0010468//regulation of gene expression;GO:0032774//RNA biosynthetic process;GO:0034645//cellular macromolecule biosynthetic process
gene-BSU_01740	-1.778000365	4.40E-81	6.03E-80	yes	rsiW	anti-sigma(W) factor [Bacillus subtilis subsp. subtilis str. 168] [Bacillus subtilis]	-	-	-	-	GO:0031224//intrinsic component of membrane	GO:0043169//cation binding	GO:0010468//regulation of gene expression
gene-BSU_01750	0.342964537	0.110484022	0.164059423	no	cdaA	cyclase [Bacillus subtilis]	-	-	-	-	-	-	-
gene-BSU_01760	0.43701616	0.000942905	0.001944592	no	cdaR	regulator of diadenylate cyclase activity [Bacillus subtilis subsp. subtilis str. 168] [Bacillus subtilis]	-	-	-	-	-	-	-
gene-BSU_01770	1.565782022	8.63E-18	3.88E-17	yes	glmM	phosphoglucosamine mutase [Bacillus subtilis subsp. subtilis str. 168] [Bacillus subtilis]	Metabolism;Metabolism	Global and overview maps;Carbohydrate metabolism	ko01100//Metabolic pathways;ko00520//Amino sugar and nucleotide sugar metabolism	K03431;K03431	-	GO:0016868//intramolecular transferase activity, phosphotransferases;GO:0046872//metal ion binding	GO:0044238//primary metabolic process;GO:0071704//organic substance metabolic process
gene-BSU_01780	-1.615527826	1.05E-81	1.46E-80	yes	glmS	L-glutamine-D-fructose-6-phosphate amidotransferase [Bacillus subtilis subsp. subtilis str. 168] [Bacillus subtilis]	Metabolism;Metabolism;Metabolism	Global and overview maps;Carbohydrate metabolism;Amino acid metabolism	ko01100//Metabolic pathways;ko00520//Amino sugar and nucleotide sugar metabolism;ko00250//Alanine, aspartate and glutamate metabolism	K00820;K00820;K00820	GO:0044424//intracellular part	GO:0005488//binding;GO:0070548//L-glutamine aminotransferase activity	GO:0009064//glutamine family amino acid metabolic process;GO:0044711//single-organism biosynthetic process
gene-BSU_01790	0	1	1	notest	--	MULTISPECIES: hypothetical protein [Bacillus]	-	-	-	-	-	-	-
gene-BSU_01800	-1.559105044	2.43E-05	5.85E-05	yes	alkA	DNA-3-methyladenine glycosylase; prophage 1 region [Bacillus subtilis subsp. subtilis str. 168] [Bacillus subtilis]	Genetic Information Processing	Replication and repair	ko03410//Base excision repair	K01247	-	GO:0000702//oxidized base lesion DNA N-glycosylase activity;GO:0003677//DNA binding;GO:0043733//DNA-3-methylbase glycosylase activity	GO:0006281//DNA repair
gene-BSU_01810	-0.69739963	0.339330745	0.436020021	no	adaA	methylphosphotriester-DNA alkyltransferase and transcriptional regulator (AraC/XylS family) [Bacillus subtilis subsp. subtilis str. 168] [Bacillus subtilis]	-	-	-	-	-	GO:0001071//nucleic acid binding transcription factor activity;GO:0003677//DNA binding;GO:0016741//transferase activity, transferring one-carbon groups;GO:0046914//transition metal ion binding	GO:0006259//DNA metabolic process;GO:0010468//regulation of gene expression;GO:0033554//cellular response to stress;GO:0034645//cellular macromolecule biosynthetic process
gene-BSU_01820	-1.621023705	0.004667559	0.008807045	yes	adaB	O6-methylguanine-DNA methyltransferase; prophage 1 region [Bacillus subtilis subsp. subtilis str. 168] [Bacillus subtilis]	-	-	-	-	-	GO:0008172//S-methyltransferase activity	GO:0006259//DNA metabolic process;GO:0033554//cellular response to stress
gene-BSU_01830	-0.758885094	0.070778957	0.10999764	no	ndhF	NADH dehydrogenase subunit 5 [Bacillus subtilis]	Metabolism;Metabolism	Global and overview maps;Energy metabolism	ko01100//Metabolic pathways;ko00190//Oxidative phosphorylation	K05577;K05577	GO:0031224//intrinsic component of membrane	GO:0003954//NADH dehydrogenase activity;GO:0048037//cofactor binding	GO:0044710//single-organism metabolic process
gene-BSU_01845	0.441467538	0.183831954	0.256108307	no	ybcC	conserved transmembrane protein coupled to NADH-ubiquinone oxidoreductase chain 5 homolog; prophage 1 region [Bacillus subtilis subsp. subtilis str. 168] [Bacillus subtilis]	-	-	-	-	-	-	-
gene-BSU_01860	-0.373487724	0.826901896	0.910110731	no	--	carbonic anhydrase [Bacillus subtilis]	-	-	-	-	-	GO:0046914//transition metal ion binding	-
gene-BSU_01870	-2.551972025	0.145195792	0.208916298	no	--	protein YbcH [Bacillus sp. FW1]	-	-	-	-	-	-	-
gene-BSU_01880	-0.779723803	0.596559129	0.693066392	no	--	Uncharacterized conserved protein [Paenibacillus polymyxa]	-	-	-	-	-	-	-
gene-BSU_01889	-3.758047843	0.001430261	0.002905149	yes	ybzH	winged helix-turn-helix transcriptional regulator [Bacillus subtilis]	-	-	-	-	-	GO:0001071//nucleic acid binding transcription factor activity	GO:0010468//regulation of gene expression;GO:0034645//cellular macromolecule biosynthetic process
gene-BSU_01890	-0.280398411	0.298065001	0.390962088	no	ybcL	MFS transporter [Bacillus subtilis TO-A] [Bacillus subtilis]	-	-	-	-	GO:0031224//intrinsic component of membrane	-	GO:0044763//single-organism cellular process;GO:0051234//establishment of localization
gene-BSU_01900	-9.607330314	1	1	no	glmS	SIS domain-containing protein, partial [Bacillus subtilis]	-	-	-	-	GO:0031224//intrinsic component of membrane	GO:0016740//transferase activity	GO:0044238//primary metabolic process;GO:0071704//organic substance metabolic process
gene-BSU_01910	-1.454754191	3.61E-28	2.22E-27	yes	skfA	sporulation killing factor A [Bacillus subtilis subsp. subtilis str. 168] [Bacillus subtilis]	-	-	-	-	-	-	GO:0009617//response to bacterium
gene-BSU_01920	-1.843177177	6.79E-82	9.52E-81	yes	skfB	synthesis of sporulation killing factor A [Bacillus subtilis subsp. subtilis str. 168] [Bacillus subtilis]	-	-	-	-	-	-	-
gene-BSU_01935	0.766091966	1.26E-06	3.34E-06	no	skfC	sporulation killing factor biosynthesis and export [Bacillus subtilis subsp. subtilis str. 168] [Bacillus subtilis]	-	-	-	-	GO:0031224//intrinsic component of membrane	-	-
gene-BSU_01950	-0.874988612	5.18E-07	1.42E-06	no	skfE	sporulation killing factor biosynthesis and export; ABC transporter (binding protein) [Bacillus subtilis subsp. subtilis str. 168] [Bacillus subtilis]	-	-	-	-	GO:0016020//membrane	GO:0015116//sulfate transmembrane transporter activity;GO:0017111//nucleoside-triphosphatase activity;GO:0032550//purine ribonucleoside binding	GO:0008272//sulfate transport
gene-BSU_01960	0.913075468	0.000261064	0.000570778	no	--	sporulation killing factor system integral membrane protein [Bacillus subtilis]	-	-	-	-	-	-	-
gene-BSU_01970	0.034161865	0.957666459	1	no	--	sporulation killing factor biosynthesis and export [Bacillus subtilis subsp. subtilis str. 168] [Bacillus subtilis]	-	-	-	-	-	-	-
gene-BSU_01980	0.627567174	0.019291002	0.03313127	no	skfH	sibling killing effect; sporulation killing factor biosynthesis and export [Bacillus subtilis subsp. subtilis str. 168] [Bacillus subtilis]	-	-	-	-	-	-	-
gene-BSU_01990	0.394435306	0.265585092	0.355130373	no	--	alpha/beta hydrolase [Bacillus subtilis]	-	-	-	-	-	-	-
gene-BSU_02000	0.376629438	0.470366507	0.57754768	no	ybdJ	two-component system response regulator [YbdK] [Bacillus subtilis subsp. subtilis str. 168] [Bacillus subtilis]	-	-	-	-	GO:0044424//intracellular part	GO:0001071//nucleic acid binding transcription factor activity;GO:0003676//nucleic acid binding	GO:0010468//regulation of gene expression;GO:0034645//cellular macromolecule biosynthetic process;GO:0035556//intracellular signal transduction
gene-BSU_02010	-0.104088885	0.798318923	0.883470023	no	ybdK	two-component system sensor histidine kinase YbdK [Bacillus subtilis]	-	-	-	-	GO:0031224//intrinsic component of membrane	GO:0004672//protein kinase activity;GO:0032550//purine ribonucleoside binding;GO:0060089//molecular transducer activity	GO:0006468//protein phosphorylation;GO:0035556//intracellular signal transduction
gene-BSU_02019	-1.468970051	0.027928169	0.046674157	yes	--	Uncharacterised protein [Paenibacillus polymyxa]	-	-	-	-	-	-	-
gene-BSU_02030	-0.551218123	0.110980462	0.164675422	no	ybdM	protein kinase [Bacillus subtilis]	-	-	-	-	-	GO:0004672//protein kinase activity;GO:0032550//purine ribonucleoside binding	GO:0006464//cellular protein modification process;GO:0006796//phosphate-containing compound metabolic process
gene-BSU_02040	1.629896558	9.68E-41	7.69E-40	yes	--	Uncharacterised protein [Paenibacillus polymyxa]	-	-	-	-	-	-	-
gene-BSU_02050	-2.815921856	1.71E-59	1.87E-58	yes	--	DUF4885 domain-containing protein [Bacillus subtilis]	-	-	-	-	-	-	-
gene-BSU_02060	0.850420636	1.20E-09	3.85E-09	no	ybxG	transporter [Bacillus subtilis]	-	-	-	-	GO:0031224//intrinsic component of membrane	GO:0046943//carboxylic acid transmembrane transporter activity	GO:0044763//single-organism cellular process;GO:0046942//carboxylic acid transport
gene-BSU_02070	0.909329641	1	1	no	csgA	sporulation-specific SASP protein [Bacillus subtilis subsp. subtilis str. 168] [Bacillus subtilis]	-	-	-	-	-	-	-
gene-BSU_02080	12.13891172	0.52930053	0.626583546	no	--	DUF5370 family protein [Bacillus subtilis]	-	-	-	-	-	-	-
gene-BSU_02090	0.086804828	0.776228089	0.863283706	no	ybxI	exported beta-lactamase [Bacillus subtilis subsp. subtilis str. 168] [Bacillus subtilis]	-	-	-	-	-	GO:0016812//hydrolase activity, acting on carbon-nitrogen (but not peptide) bonds, in cyclic amides	GO:0009636//response to toxic substance;GO:0016999//antibiotic metabolic process
gene-BSU_02100	0.821843453	2.24E-13	8.50E-13	no	cypC	fatty acid beta-hydroxylating cytochrome P450 [Bacillus subtilis subsp. subtilis str. 168] [Bacillus subtilis]	-	-	-	-	-	GO:0016491//oxidoreductase activity;GO:0046906//tetrapyrrole binding;GO:0046914//transition metal ion binding	GO:0044710//single-organism metabolic process
gene-BSU_02110	0.91803544	6.34E-11	2.15E-10	no	--	YbyB [Bacillus subtilis subsp. spizizenii] [Bacillus subtilis]	-	-	-	-	-	-	-
gene-BSU_02120	0.285572374	0.006684404	0.012307598	no	ybeC	amino acid/polyamine/organocation transporter (APC superfamily) [Bacillus subtilis J23] [Bacillus subtilis]	-	-	-	-	-	-	-
gene-BSU_02130	1.516144484	0.008811741	0.015891057	yes	glpQ	secreted glycerophosphoryl diester phosphodiesterase [Bacillus subtilis subsp. subtilis str. 168] [Bacillus subtilis]	Metabolism	Lipid metabolism	ko00564//Glycerophospholipid metabolism	K01126	-	GO:0008081//phosphoric diester hydrolase activity;GO:0043169//cation binding	GO:0044238//primary metabolic process
gene-BSU_02140	2.054101673	0.000864807	0.001793488	yes	glpT	sn-glycerol-3-phosphate permease [Bacillus subtilis subsp. subtilis str. 168] [Bacillus subtilis]	-	-	-	-	GO:0031224//intrinsic component of membrane	GO:0008514//organic anion transmembrane transporter activity	GO:0015711//organic anion transport;GO:0019400//alditol metabolic process
gene-BSU_02150	0	1	1	notest	--	YbeF family protein [Bacillus subtilis]	-	-	-	-	GO:0031224//intrinsic component of membrane	-	-
gene-BSU_02160	-0.906935602	0.020595293	0.035221442	no	--	MarR family transcriptional regulator [Bacillus subtilis subsp. subtilis str. OH 131.1] [Bacillus subtilis]	-	-	-	-	GO:0044464//cell part	GO:0001071//nucleic acid binding transcription factor activity;GO:0016407//acetyltransferase activity	GO:0010468//regulation of gene expression;GO:0034645//cellular macromolecule biosynthetic process
gene-BSU_02170	-0.190157434	0.532939573	0.629740026	no	ybfB	MFS transporter [Bacillus subtilis TO-A] [Bacillus subtilis]	-	-	-	-	GO:0031224//intrinsic component of membrane	-	GO:0044763//single-organism cellular process;GO:0051234//establishment of localization
gene-BSU_02190	1.348705747	0.009500196	0.017056402	yes	--	Uncharacterised protein [Paenibacillus polymyxa]	-	-	-	-	GO:0031224//intrinsic component of membrane	-	-
gene-BSU_02200	1.981975709	5.73E-59	6.24E-58	yes	--	DUF1906 domain-containing protein [Bacillus subtilis]	-	-	-	-	GO:0031224//intrinsic component of membrane	-	GO:0044238//primary metabolic process
gene-BSU_02210	4.242352824	4.27E-11	1.46E-10	yes	ybfH	DMT family transporter [Bacillus subtilis]	-	-	-	-	GO:0031224//intrinsic component of membrane	-	GO:0051234//establishment of localization
gene-BSU_02220	1.379449809	7.05E-05	0.000162918	yes	ybfI	AraC family transcriptional regulator [Bacillus subtilis]	-	-	-	-	-	GO:0001071//nucleic acid binding transcription factor activity;GO:0003677//DNA binding	GO:0010468//regulation of gene expression;GO:0034645//cellular macromolecule biosynthetic process
gene-BSU_02230	1.784407301	4.37E-08	1.28E-07	yes	purT	phosphoribosylglycinamide formyltransferase 2 [Bacillus subtilis subsp. subtilis str. 168] [Bacillus subtilis]	Metabolism;Metabolism;Metabolism;Metabolism	Global and overview maps;Global and overview maps;Nucleotide metabolism;Metabolism of cofactors and vitamins	ko01100//Metabolic pathways;ko01110//Biosynthesis of secondary metabolites;ko00230//Purine metabolism;ko00670//One carbon pool by folate	K08289;K08289;K08289;K08289	-	GO:0016742//hydroxymethyl-, formyl- and related transferase activity;GO:0032550//purine ribonucleoside binding;GO:0046872//metal ion binding	GO:0006188//IMP biosynthetic process
gene-BSU_02240	0.683972507	1	1	no	mpr	extracellular glutamyl-endopeptidase [Bacillus subtilis subsp. subtilis str. 168] [Bacillus subtilis]	Cellular Processes	Cellular community - prokaryotes	ko02024//Quorum sensing	K01318	-	GO:0004175//endopeptidase activity	GO:0019538//protein metabolic process
gene-BSU_02250	0	1	1	notest	--	YbfJ family protein [Bacillus subtilis]	-	-	-	-	-	-	-
gene-BSU_02260	1.088118934	1.34E-11	4.68E-11	yes	ybfK	enantioselective carboxylesterase [Bacillus subtilis subsp. subtilis str. 168] [Bacillus subtilis]	-	-	-	-	-	GO:0016788//hydrolase activity, acting on ester bonds	-
gene-BSU_02270	0.069713587	0.704562138	0.796973787	no	pssA	phosphatidylserine synthase [Bacillus subtilis subsp. subtilis str. 168] [Bacillus subtilis]	Metabolism;Metabolism;Metabolism;Metabolism	Global and overview maps;Global and overview maps;Amino acid metabolism;Lipid metabolism	ko01100//Metabolic pathways;ko01110//Biosynthesis of secondary metabolites;ko00260//Glycine, serine and threonine metabolism;ko00564//Glycerophospholipid metabolism	K17103;K17103;K17103;K17103	GO:0031224//intrinsic component of membrane	GO:0016772//transferase activity, transferring phosphorus-containing groups	GO:0006644//phospholipid metabolic process
gene-BSU_02280	0.475342258	0.010635165	0.018950783	no	ybfM	membrane protein [Bacillus subtilis] [Bacillus subtilis subsp. stercoris] [Bacillus subtilis]	-	-	-	-	GO:0031224//intrinsic component of membrane	-	-
gene-BSU_02290	0.045380039	0.749468168	0.838606467	no	psd	phosphatidylserine decarboxylase [Bacillus subtilis subsp. subtilis str. OH 131.1] [Bacillus subtilis]	Metabolism;Metabolism;Metabolism	Global and overview maps;Global and overview maps;Lipid metabolism	ko01100//Metabolic pathways;ko01110//Biosynthesis of secondary metabolites;ko00564//Glycerophospholipid metabolism	K01613;K01613;K01613	GO:0016020//membrane	GO:0016830//carbon-carbon lyase activity	GO:0046337//phosphatidylethanolamine metabolic process
gene-BSU_02300	-0.78926697	0.269076216	0.35900549	no	--	protein YbfN [Bacillus sp. FW1]	-	-	-	-	-	-	-
gene-BSU_02310	-1.686584061	1.58E-68	1.95E-67	yes	--	UNVERIFIED_ORG: hydrolase [Bacillus murimartini]	-	-	-	-	-	GO:0003824//catalytic activity	GO:0009636//response to toxic substance
gene-BSU_02320	6.203449369	0	0	yes	ybfP	AraC family transcriptional regulator [Bacillus subtilis subsp. subtilis] [Bacillus subtilis]	-	-	-	-	-	GO:0001071//nucleic acid binding transcription factor activity;GO:0003677//DNA binding	GO:0010468//regulation of gene expression;GO:0034645//cellular macromolecule biosynthetic process
gene-BSU_02330	5.449399169	0	0	yes	ybfQ	rhodanese-related sulfurtransferase [Bacillus subtilis]	-	-	-	-	-	-	-
gene-BSU_02340	-0.019237802	1	1	no	gltP	proton/glutamate symport protein [Bacillus subtilis subsp. subtilis str. 168] [Bacillus subtilis]	-	-	-	-	GO:0031224//intrinsic component of membrane	GO:0005310//dicarboxylic acid transmembrane transporter activity;GO:0015291//secondary active transmembrane transporter activity	GO:0044763//single-organism cellular process;GO:0046942//carboxylic acid transport
gene-BSU_02350	-1.851249884	5.59E-14	2.19E-13	yes	ptsG	phosphotransferase system (PTS) glucosamine-specific enzyme IICBA component [Bacillus subtilis subsp. subtilis str. 168] [Bacillus subtilis]	Metabolism;Environmental Information Processing	Carbohydrate metabolism;Membrane transport	ko00520//Amino sugar and nucleotide sugar metabolism;ko02060//Phosphotransferase system (PTS)	K02765;K02765	GO:0031090//organelle membrane;GO:0031224//intrinsic component of membrane	GO:0015144//carbohydrate transmembrane transporter activity;GO:0016772//transferase activity, transferring phosphorus-containing groups	GO:0006796//phosphate-containing compound metabolic process;GO:0008643//carbohydrate transport
gene-BSU_02360	-2.964590054	2.62E-24	1.45E-23	yes	gamA	glucosamine-6-phosphate deaminase [Bacillus subtilis subsp. subtilis str. 168] [Bacillus subtilis]	Metabolism;Metabolism	Global and overview maps;Carbohydrate metabolism	ko01100//Metabolic pathways;ko00520//Amino sugar and nucleotide sugar metabolism	K02564;K02564	-	GO:0003824//catalytic activity	GO:0006040//amino sugar metabolic process
gene-BSU_02370	-1.615675194	2.10E-11	7.22E-11	yes	gamR	transcriptional regulator GamR [Bacillus subtilis]	-	-	-	-	-	GO:0001071//nucleic acid binding transcription factor activity	GO:0010468//regulation of gene expression;GO:0034645//cellular macromolecule biosynthetic process
gene-BSU_02380	-1.466300829	0.014331861	0.025072992	yes	ybgB	DUF1648 domain-containing protein [Bacillus sp. TYF-B5-5]	-	-	-	-	GO:0031224//intrinsic component of membrane	-	-
gene-BSU_02390	-0.387957728	0.031827147	0.052645231	no	ilvE	Branched-chain-amino-acid transaminase [Bacillus subtilis]	Metabolism;Metabolism;Metabolism;Metabolism;Metabolism;Metabolism;Metabolism;Metabolism	Global and overview maps;Global and overview maps;Global and overview maps;Amino acid metabolism;Global and overview maps;Amino acid metabolism;Metabolism of cofactors and vitamins;Amino acid metabolism	ko01100//Metabolic pathways;ko01110//Biosynthesis of secondary metabolites;ko01230//Biosynthesis of amino acids;ko00270//Cysteine and methionine metabolism;ko01210//2-Oxocarboxylic acid metabolism;ko00280//Valine, leucine and isoleucine degradation;ko00770//Pantothenate and CoA biosynthesis;ko00290//Valine, leucine and isoleucine biosynthesis	K00826;K00826;K00826;K00826;K00826;K00826;K00826;K00826	-	-	-
gene-BSU_02400	-1.671797793	0.000597388	0.001259039	yes	ybgF	S-methylmethionine permease [Bacillus subtilis]	-	-	-	-	GO:0031224//intrinsic component of membrane	GO:0046943//carboxylic acid transmembrane transporter activity	GO:0044763//single-organism cellular process;GO:0046942//carboxylic acid transport
gene-BSU_02410	-1.236576687	0.009308825	0.016727701	yes	ybgG	homocysteine methylase using (R,S)AdoMet [Bacillus subtilis subsp. subtilis str. 168] [Bacillus subtilis]	Metabolism;Metabolism;Metabolism	Global and overview maps;Global and overview maps;Amino acid metabolism	ko01100//Metabolic pathways;ko01110//Biosynthesis of secondary metabolites;ko00270//Cysteine and methionine metabolism	K00547;K00547;K00547	-	GO:0008172//S-methyltransferase activity	GO:0008152//metabolic process
gene-BSU_02420	0.819427754	1	1	no	glnT	glutamine transporter [Bacillus subtilis subsp. subtilis str. 168] [Bacillus subtilis]	-	-	-	-	-	GO:0005283//sodium:amino acid symporter activity	GO:0006812//cation transport
gene-BSU_02430	-7.965784285	1	1	no	glsA1	glutaminase [Bacillus subtilis subsp. subtilis str. 168] [Bacillus subtilis]	Metabolism;Environmental Information Processing;Metabolism;Metabolism;Metabolism	Global and overview maps;Signal transduction;Amino acid metabolism;Amino acid metabolism;Metabolism of other amino acids	ko01100//Metabolic pathways;ko02020//Two-component system;ko00250//Alanine, aspartate and glutamate metabolism;ko00220//Arginine biosynthesis;ko00471//D-Glutamine and D-glutamate metabolism	K01425;K01425;K01425;K01425;K01425	-	GO:0016811//hydrolase activity, acting on carbon-nitrogen (but not peptide) bonds, in linear amides	GO:0009064//glutamine family amino acid metabolic process
gene-BSU_02440	1.04904311	0.007765665	0.014124481	yes	glnK	two-component sensor histidine kinase GlnL [Bacillus subtilis BEST7613] [Bacillus subtilis]	Environmental Information Processing	Signal transduction	ko02020//Two-component system	K07717	-	-	-
gene-BSU_02450	1.061741857	0.009619104	0.017240256	yes	glnL	two-component response regulator [GlnJ] for glutamine utilisation [Bacillus subtilis subsp. subtilis str. 168] [Bacillus subtilis]	Environmental Information Processing	Signal transduction	ko02020//Two-component system	K07719	GO:0044424//intracellular part	GO:0003676//nucleic acid binding	GO:0010468//regulation of gene expression;GO:0034645//cellular macromolecule biosynthetic process;GO:0035556//intracellular signal transduction
gene-BSU_02460	-2.187042985	3.98E-07	1.10E-06	yes	ycbC	5-dehydro-4-deoxyglucarate dehydratase [Bacillus subtilis subsp. subtilis str. SC-8] [Bacillus subtilis]	Metabolism;Metabolism	Global and overview maps;Carbohydrate metabolism	ko01100//Metabolic pathways;ko00053//Ascorbate and aldarate metabolism	K01707;K01707	-	GO:0016836//hydro-lyase activity	GO:0019394//glucarate catabolic process
gene-BSU_02470	-0.658737951	0.012440856	0.021977663	no	gucD	2,5-dioxovalerate dehydrogenase (alpha-ketoglutaric semialdehyde dehydrogenase) [Bacillus subtilis subsp. subtilis str. 168] [Bacillus subtilis]	Metabolism;Metabolism	Global and overview maps;Carbohydrate metabolism	ko01100//Metabolic pathways;ko00040//Pentose and glucuronate interconversions	K22187;K22187	-	GO:0016903//oxidoreductase activity, acting on the aldehyde or oxo group of donors	GO:0006067//ethanol metabolic process
gene-BSU_02480	-0.596421616	0.286376714	0.378335979	no	gudP	glucarate transporter [Bacillus subtilis subsp. subtilis str. 168] [Bacillus subtilis]	-	-	-	-	-	-	-
gene-BSU_02490	-0.397092844	0.530372256	0.627185006	no	gudD	glucarate dehydratase [Bacillus subtilis subsp. subtilis str. 168] [Bacillus subtilis]	Metabolism;Metabolism	Global and overview maps;Carbohydrate metabolism	ko01100//Metabolic pathways;ko00053//Ascorbate and aldarate metabolism	K01706;K01706	-	GO:0016836//hydro-lyase activity;GO:0043169//cation binding	GO:0019392//glucarate metabolic process
gene-BSU_02500	-2.682242158	8.19E-38	6.20E-37	yes	ycbG	FCD domain-containing protein [Bacillus subtilis]	-	-	-	-	-	-	-
gene-BSU_02510	-1.602452832	6.54E-13	2.43E-12	yes	garD	D-galactarate dehydratase [Bacillus subtilis subsp. subtilis str. 168] [Bacillus subtilis]	Metabolism;Metabolism	Global and overview maps;Carbohydrate metabolism	ko01100//Metabolic pathways;ko00053//Ascorbate and aldarate metabolism	K01708;K01708	-	GO:0016835//carbon-oxygen lyase activity	GO:0019579//aldaric acid catabolic process
gene-BSU_02520	-0.250917922	0.006907848	0.012667003	no	--	macrolide 2'-phosphotransferase MphK [Bacillus subtilis]	-	-	-	-	-	GO:0016772//transferase activity, transferring phosphorus-containing groups;GO:0032550//purine ribonucleoside binding	GO:0006796//phosphate-containing compound metabolic process
gene-BSU_02530	6.133862177	1.11E-13	4.31E-13	yes	rtpA	anti-TRAP regulator [Bacillus subtilis subsp. subtilis str. 168] [Bacillus subtilis]	-	-	-	-	-	GO:0005515//protein binding	GO:0010468//regulation of gene expression;GO:0034645//cellular macromolecule biosynthetic process
gene-BSU_02540	5.978805178	0	0	yes	ycbK	DMT family transporter [Bacillus subtilis]	-	-	-	-	GO:0031224//intrinsic component of membrane	-	GO:0051234//establishment of localization
gene-BSU_02550	-0.698302185	0.428189082	0.534541026	no	ycbL	DNA-binding response regulator, OmpR family, contains REC and winged-helix (wHTH) domain [Bacillus subtilis]	-	-	-	-	-	GO:0003676//nucleic acid binding	GO:0010468//regulation of gene expression;GO:0034645//cellular macromolecule biosynthetic process
gene-BSU_02560	1.213379069	0.32545993	0.420876731	no	ycbM	two-component sensor histidine kinase [YcbL] [Bacillus subtilis subsp. subtilis str. 168] [Bacillus subtilis]	-	-	-	-	GO:0016020//membrane	GO:0016301//kinase activity;GO:0036094//small molecule binding;GO:0097159//organic cyclic compound binding;GO:1901363//heterocyclic compound binding	GO:0016310//phosphorylation;GO:0035556//intracellular signal transduction
gene-BSU_02570	0.83688982	0.352859437	0.45139166	no	ycbN	ABC transporter ATP-binding protein [Bacillus subtilis]	-	-	-	-	-	GO:0017111//nucleoside-triphosphatase activity;GO:0032550//purine ribonucleoside binding	-
gene-BSU_02580	1.373974843	0.243886429	0.329316035	no	--	ABC transporter permease [Bacillus subtilis]	-	-	-	-	-	-	-
gene-BSU_02585	0	1	1	notest	--	membrane protein [Bacillus subtilis subsp. subtilis str. OH 131.1] [Bacillus subtilis]	-	-	-	-	-	-	-
gene-BSU_02590	1.263290524	5.91E-15	2.41E-14	yes	yndM	DUF2512 domain-containing protein [Bacillus sp. MBGLi79]	-	-	-	-	GO:0031224//intrinsic component of membrane	-	-
gene-BSU_02600	0.031659155	1	1	no	cwlJ	cell wall hydrolase [Bacillus subtilis subsp. natto BEST195] [Bacillus subtilis]	-	-	-	-	-	-	-
gene-BSU_02610	0.414166344	0.343778542	0.441173353	no	--	VWA domain-containing protein [Bacillus subtilis]	-	-	-	-	-	-	-
gene-BSU_02619	0	1	1	notest	--	conserved protein of unknown function [Bacillus subtilis subsp. subtilis str. 168] [Bacillus subtilis]	-	-	-	-	-	-	-
gene-BSU_02620	2.280369823	1.69E-06	4.44E-06	yes	phoD	secreted phosphodiesterase (endo-hydrolysis at non-specific sites throughout the cell wall teichoic acid polymer) [Bacillus subtilis subsp. subtilis str. 168] [Bacillus subtilis]	Metabolism;Environmental Information Processing;Metabolism	Global and overview maps;Signal transduction;Metabolism of cofactors and vitamins	ko01100//Metabolic pathways;ko02020//Two-component system;ko00790//Folate biosynthesis	K01113;K01113;K01113	-	-	-
gene-BSU_02630	1.437808807	0.320447314	0.41545948	no	tatAd	component of the twin-arginine pre-protein translocation pathway [Bacillus subtilis XF-1] [Bacillus subtilis]	Genetic Information Processing;Environmental Information Processing	Folding, sorting and degradation;Membrane transport	ko03060//Protein export;ko03070//Bacterial secretion system	K03116;K03116	-	-	-
gene-BSU_02640	2.060473859	0.14604441	0.209833875	no	tatC1	component of the twin-arginine pre-protein translocation pathway [Bacillus subtilis subsp. subtilis str. 168] [Bacillus subtilis]	Genetic Information Processing;Environmental Information Processing	Folding, sorting and degradation;Membrane transport	ko03060//Protein export;ko03070//Bacterial secretion system	K03118;K03118	-	-	-
gene-BSU_02650	1.183742285	0.000112594	0.00025645	yes	pcp	pyrrolidone-carboxylate (pyroglutamate) peptidase [Bacillus subtilis subsp. subtilis str. 168] [Bacillus subtilis]	-	-	-	-	GO:0044444//cytoplasmic part	GO:0008242//omega peptidase activity	GO:0019538//protein metabolic process
gene-BSU_02660	1.557282868	7.40E-10	2.40E-09	yes	ycbU	aminotransferase class V-fold PLP-dependent enzyme [Bacillus subtilis]	Metabolism;Metabolism	Global and overview maps;Metabolism of other amino acids	ko01100//Metabolic pathways;ko00450//Selenocompound metabolism	K11717;K11717	-	-	-
gene-BSU_02670	-0.447047894	0.509502354	0.617894081	no	lmrB	flavonoid efflux transporter; drug-export protein [Bacillus subtilis subsp. subtilis str. 168] [Bacillus subtilis]	-	-	-	-	GO:0031224//intrinsic component of membrane	-	GO:0009636//response to toxic substance;GO:0044763//single-organism cellular process;GO:0051234//establishment of localization
gene-BSU_02680	-0.282542939	0.756640519	0.845928292	no	lmrA	transcriptional repressor of lmrAB and yxaGH operons (flavonoid and antibiotic resistance) [Bacillus subtilis subsp. subtilis str. 168] [Bacillus subtilis]	-	-	-	-	-	-	GO:0010468//regulation of gene expression;GO:0034645//cellular macromolecule biosynthetic process
gene-BSU_02690	-0.534722523	0.00274776	0.005386089	no	ansZ	type II asparaginase [Bacillus subtilis]	Metabolism;Metabolism;Metabolism;Metabolism	Global and overview maps;Global and overview maps;Amino acid metabolism;Metabolism of other amino acids	ko01100//Metabolic pathways;ko01110//Biosynthesis of secondary metabolites;ko00250//Alanine, aspartate and glutamate metabolism;ko00460//Cyanoamino acid metabolism	K01424;K01424;K01424;K01424	-	GO:0003824//catalytic activity	GO:0009066//aspartate family amino acid metabolic process
gene-BSU_02700	-0.068469858	1	1	no	estA	secreted alkaliphilic lipase [Bacillus subtilis XF-1] [Bacillus subtilis]	Metabolism;Metabolism	Global and overview maps;Lipid metabolism	ko01100//Metabolic pathways;ko00561//Glycerolipid metabolism	K01046;K01046	-	GO:0016298//lipase activity	GO:0006629//lipid metabolic process
gene-BSU_02710	1.651012893	0.025733318	0.043383321	yes	--	RDD family protein [Bacillus sp. SN32]	-	-	-	-	GO:0031224//intrinsic component of membrane	-	-
gene-BSU_02720	0.666267948	0.018450973	0.031837591	no	--	YccF [Bacillus subtilis subsp. subtilis str. RO-NN-1] [Bacillus subtilis]	-	-	-	-	-	GO:0003676//nucleic acid binding;GO:0032550//purine ribonucleoside binding	-
gene-BSU_02730	1.679295392	0.000178505	0.000398476	yes	natK	two-component sensor histidine kinase [NatR] [Bacillus subtilis subsp. subtilis str. 168] [Bacillus subtilis]	Environmental Information Processing	Signal transduction	ko02020//Two-component system	K11640	GO:0031224//intrinsic component of membrane	GO:0004672//protein kinase activity;GO:0032550//purine ribonucleoside binding	GO:0006468//protein phosphorylation
gene-BSU_02740	2.563789608	5.10E-09	1.59E-08	yes	natR	two-component response regulator [NatK] [Bacillus subtilis subsp. subtilis str. 168] [Bacillus subtilis]	Environmental Information Processing	Signal transduction	ko02020//Two-component system	K11641	GO:0044424//intracellular part	GO:0003676//nucleic acid binding	GO:0010468//regulation of gene expression;GO:0034645//cellular macromolecule biosynthetic process
gene-BSU_02750	-0.370996138	1	1	no	natA	Na+ ABC efflux transporter (ATP-binding protein) [Bacillus subtilis subsp. subtilis str. 168] [Bacillus subtilis]	Environmental Information Processing;Environmental Information Processing	Signal transduction;Membrane transport	ko02020//Two-component system;ko02010//ABC transporters	K09697;K09697	-	GO:0017111//nucleoside-triphosphatase activity;GO:0032550//purine ribonucleoside binding	GO:0030001//metal ion transport
gene-BSU_02760	1.558587085	0.17499724	0.245751169	no	natB	Na+ ABC efflux transporter (permease) [Bacillus subtilis subsp. subtilis str. 168] [Bacillus subtilis]	Environmental Information Processing;Environmental Information Processing	Signal transduction;Membrane transport	ko02020//Two-component system;ko02010//ABC transporters	K09696;K09696	GO:0031224//intrinsic component of membrane	-	GO:0030001//metal ion transport
gene-BSU_02770	-0.795822015	0.000716889	0.001497601	no	yccK	aldo/keto reductase [Bacillus subtilis]	-	-	-	-	-	-	GO:0044710//single-organism metabolic process
gene-BSU_02780	0.73630743	0.000213425	0.000472509	no	ycdA	lipoprotein involved in swarming behaviour [Bacillus subtilis subsp. subtilis str. 168] [Bacillus subtilis]	-	-	-	-	-	-	-
gene-BSU_02785	0	1	1	notest	--	MULTISPECIES: hypothetical protein [Bacillus]	-	-	-	-	-	-	-
gene-BSU_02790	0.264635325	0.667431283	0.75987381	no	--	DUF4901 domain-containing protein [Bacillus sp. FJAT-14266]	-	-	-	-	-	-	-
gene-BSU_02800	-1.785590356	8.21E-30	5.25E-29	yes	--	DUF4901 domain-containing protein [Bacillus subtilis]	-	-	-	-	-	-	-
gene-BSU_02810	-0.922062333	0.300467137	0.393791043	no	cwlK	murein L,D:-endopeptidase [Bacillus subtilis subsp. subtilis str. 168] [Bacillus subtilis]	-	-	-	-	-	GO:0003824//catalytic activity	GO:0045229//external encapsulating structure organization
gene-BSU_02820	0.510558774	7.96E-05	0.00018299	no	rapJ	response regulator aspartate phosphatase [Bacillus subtilis subsp. subtilis str. 168] [Bacillus subtilis]	-	-	-	-	-	GO:0003824//catalytic activity	GO:0006796//phosphate-containing compound metabolic process
gene-BSU_02830	2.264391632	4.38E-61	4.87E-60	yes	ycdF	glucose-1-dehydrogenase [Bacillus subtilis TO-A] [Bacillus subtilis]	Metabolism;Metabolism;Metabolism;Metabolism	Global and overview maps;Global and overview maps;Global and overview maps;Carbohydrate metabolism	ko01100//Metabolic pathways;ko01120//Microbial metabolism in diverse environments;ko01200//Carbon metabolism;ko00030//Pentose phosphate pathway	K00034;K00034;K00034;K00034	-	GO:0016616//oxidoreductase activity, acting on the CH-OH group of donors, NAD or NADP as acceptor	GO:0044710//single-organism metabolic process
gene-BSU_02840	3.927869529	2.10E-247	1.66E-245	yes	ycdG	alpha-glucosidase [Bacillus subtilis]	Metabolism;Metabolism;Metabolism	Global and overview maps;Carbohydrate metabolism;Carbohydrate metabolism	ko01100//Metabolic pathways;ko00500//Starch and sucrose metabolism;ko00052//Galactose metabolism	K01182;K01182;K01182	GO:0044424//intracellular part	GO:0043167//ion binding;GO:0090599//alpha-glucosidase activity	GO:0044238//primary metabolic process
gene-BSU_02850	-0.533838353	0.01521452	0.026536647	no	znuA	Zn(II)-binding lipoprotein [Bacillus subtilis subsp. subtilis str. 168] [Bacillus subtilis]	Environmental Information Processing	Membrane transport	ko02010//ABC transporters	K09815	-	-	-
gene-BSU_02860	-0.402492246	0.326168975	0.421388599	no	znuC	Zn(II) transporter (ATP-binding protein) [Bacillus subtilis subsp. subtilis str. 168] [Bacillus subtilis]	Environmental Information Processing	Membrane transport	ko02010//ABC transporters	K09817	-	-	-
gene-BSU_02870	0.479670003	0.220270237	0.300849637	no	znuB	high affinity Zn(II) ABC transporter (permease) [Bacillus subtilis subsp. subtilis str. 168] [Bacillus subtilis]	Environmental Information Processing	Membrane transport	ko02010//ABC transporters	K09816	GO:0016020//membrane	-	GO:0051234//establishment of localization
gene-BSU_02880	-2.436614578	0.00345232	0.006660403	yes	yhbW	LLM class flavin-dependent oxidoreductase [Bacillus subtilis]	-	-	-	-	-	-	-
gene-BSU_02890	-3.043956359	6.03E-245	4.59E-243	yes	yceC	Stress response protein SCP2 [Bacillus subtilis subsp. subtilis str. BSP1] [Bacillus subtilis]	-	-	-	-	-	-	GO:0010035//response to inorganic substance
gene-BSU_02900	-2.122425764	8.61E-88	1.33E-86	yes	yceD	TerD family protein [Bacillus tequilensis]	-	-	-	-	-	-	-
gene-BSU_02910	-1.497608873	1.16E-60	1.28E-59	yes	yceD	stress adaptation protein [Bacillus sp. LM 4-2]	-	-	-	-	-	-	-
gene-BSU_02920	-1.156667699	2.12E-29	1.35E-28	yes	yceF	membrane protein [Bacillus subtilis] [Bacillus subtilis subsp. stercoris] [Bacillus subtilis]	-	-	-	-	GO:0031224//intrinsic component of membrane	-	GO:0010035//response to inorganic substance
gene-BSU_02930	-0.388969199	0.000150218	0.00033701	no	--	YceG-like Ter operon protein [Bacillus subtilis J24] [Bacillus subtilis]	-	-	-	-	-	-	-
gene-BSU_02940	-1.08455202	5.62E-30	3.60E-29	yes	SERP0976	toxic anion resistance protein [Bacillus subtilis]	-	-	-	-	-	-	-
gene-BSU_02950	0.220597227	0.209536147	0.287746815	no	svop	niacin permease [Bacillus subtilis subsp. subtilis str. 168] [Bacillus subtilis]	-	-	-	-	-	-	-
gene-BSU_02960	-2.500350273	0.138936262	0.200939701	no	yceJ	MFS transporter [Bacillus sp. CMAA 1185]	-	-	-	-	GO:0031224//intrinsic component of membrane	-	GO:0044763//single-organism cellular process;GO:0051234//establishment of localization
gene-BSU_02970	-14.28843355	0.000255407	0.000559319	yes	yceK	transcriptional regulator [Bacillus subtilis subsp. subtilis] [Bacillus subtilis]	-	-	-	-	-	GO:0001071//nucleic acid binding transcription factor activity	GO:0010468//regulation of gene expression;GO:0034645//cellular macromolecule biosynthetic process
gene-BSU_02980	2.204622127	2.10E-92	3.46E-91	yes	opuAA	L-proline betaine and betonicine ABC transporter (ATP-binding protein) [Bacillus subtilis subsp. subtilis str. 168] [Bacillus subtilis]	Environmental Information Processing	Membrane transport	ko02010//ABC transporters	K02000	-	-	-
gene-BSU_02990	2.591804381	2.63E-119	5.90E-118	yes	opuAB	L-proline betaine and betonicine ABC transporter (permease) [Bacillus subtilis subsp. subtilis str. 168] [Bacillus subtilis]	Environmental Information Processing	Membrane transport	ko02010//ABC transporters	K02001	GO:0031224//intrinsic component of membrane	-	GO:0046942//carboxylic acid transport
gene-BSU_03000	2.56107519	3.41E-131	8.92E-130	yes	opuAC	L-proline betaine and betonicine ABC transporter ABC transporter (glycine betaine-binding lipoprotein) [Bacillus subtilis subsp. subtilis str. 168] [Bacillus subtilis]	Environmental Information Processing	Membrane transport	ko02010//ABC transporters	K02002	GO:0016020//membrane	GO:0016787//hydrolase activity	GO:0046942//carboxylic acid transport
gene-BSU_03010	-1.017191142	1.48E-06	3.93E-06	yes	amhX	amidohydrolase [Bacillus sp. YP1]	-	-	-	-	-	-	-
gene-BSU_03020	-0.350534814	0.026774003	0.044968738	no	--	integral inner membrane protein [Bacillus subtilis subsp. subtilis str. BAB-1] [Bacillus subtilis]	-	-	-	-	-	-	-
gene-BSU_03030	-1.05367947	0.001896248	0.003785549	yes	--	Uncharacterised protein [Paenibacillus polymyxa]	-	-	-	-	-	-	-
gene-BSU_03040	-0.618390589	6.88E-07	1.87E-06	no	amyE	alpha-amylase [Bacillus subtilis subsp. subtilis str. 168] [Bacillus subtilis]	Metabolism;Metabolism;Metabolism	Global and overview maps;Global and overview maps;Carbohydrate metabolism	ko01100//Metabolic pathways;ko01110//Biosynthesis of secondary metabolites;ko00500//Starch and sucrose metabolism	K01176;K01176;K01176	-	-	-
gene-BSU_03050	-3.137918272	2.08E-166	8.17E-165	yes	ldh	L-lactate dehydrogenase [Bacillus subtilis subsp. subtilis str. 168] [Bacillus subtilis]	Metabolism;Metabolism;Metabolism;Metabolism;Metabolism;Metabolism;Metabolism	Global and overview maps;Global and overview maps;Global and overview maps;Amino acid metabolism;Carbohydrate metabolism;Carbohydrate metabolism;Carbohydrate metabolism	ko01100//Metabolic pathways;ko01110//Biosynthesis of secondary metabolites;ko01120//Microbial metabolism in diverse environments;ko00270//Cysteine and methionine metabolism;ko00620//Pyruvate metabolism;ko00010//Glycolysis / Gluconeogenesis;ko00640//Propanoate metabolism	K00016;K00016;K00016;K00016;K00016;K00016;K00016	GO:0044424//intracellular part	GO:0004457//lactate dehydrogenase activity	GO:0005975//carbohydrate metabolic process;GO:0006090//pyruvate metabolic process
gene-BSU_03060	-2.843491686	3.81E-193	1.95E-191	yes	lctP	L-lactate permease [Bacillus subtilis subsp. subtilis str. 168] [Bacillus subtilis]	-	-	-	-	-	-	-
gene-BSU_03070	-1.463306708	0.076607721	0.117741342	no	bmr3	multidrug-efflux transporter [Bacillus subtilis subsp. subtilis str. 168] [Bacillus subtilis]	-	-	-	-	-	-	-
gene-BSU_03080	2.023300088	0.055253799	0.08721327	no	ycgE	MarR family transcriptional regulator [Bacillus subtilis]	-	-	-	-	-	-	-
gene-BSU_03090	-0.23597251	1	1	no	--	LysE family transporter [Bacillus subtilis]	-	-	-	-	GO:0031224//intrinsic component of membrane	-	GO:0046942//carboxylic acid transport
gene-BSU_03100	0.256595845	1	1	no	--	YqcI/YcgG family [Bacillus subtilis]	-	-	-	-	-	-	-
gene-BSU_03110	-3.010416616	0.033719297	0.055456839	no	ycgH	amino acid permease [Bacillus subtilis]	-	-	-	-	-	-	-
gene-BSU_03120	0	1	1	notest	--	ycgI [Bacillus subtilis subsp. subtilis str. SC-8] [Bacillus subtilis]	-	-	-	-	-	-	-
gene-BSU_03130	1.71758247	6.07E-33	4.18E-32	yes	nadE	NAD synthetase [Bacillus subtilis XF-1] [Bacillus subtilis]	Metabolism;Metabolism	Global and overview maps;Metabolism of cofactors and vitamins	ko01100//Metabolic pathways;ko00760//Nicotinate and nicotinamide metabolism	K01916;K01916	-	GO:0016880//acid-ammonia (or amide) ligase activity;GO:0016884//carbon-nitrogen ligase activity, with glutamine as amido-N-donor;GO:0032550//purine ribonucleoside binding	GO:0019359//nicotinamide nucleotide biosynthetic process;GO:0048646//anatomical structure formation involved in morphogenesis
gene-BSU_03140	3.110007532	1.78E-06	4.67E-06	yes	tmrB	ATP-binding tunicamycin resistance protein [Bacillus subtilis BSn5] [Bacillus subtilis]	-	-	-	-	-	-	-
gene-BSU_03150	0.199145253	0.411227389	0.517044779	no	aroK	shikimate kinase [Bacillus subtilis subsp. subtilis str. 168] [Bacillus subtilis]	Metabolism;Metabolism;Metabolism;Metabolism	Global and overview maps;Global and overview maps;Global and overview maps;Amino acid metabolism	ko01100//Metabolic pathways;ko01110//Biosynthesis of secondary metabolites;ko01230//Biosynthesis of amino acids;ko00400//Phenylalanine, tyrosine and tryptophan biosynthesis	K00891;K00891;K00891;K00891	GO:0044424//intracellular part	GO:0016301//kinase activity;GO:0032550//purine ribonucleoside binding;GO:0046872//metal ion binding	GO:0006796//phosphate-containing compound metabolic process;GO:0008652//cellular amino acid biosynthetic process;GO:0043650//dicarboxylic acid biosynthetic process
gene-BSU_03160	-1.310340121	0.012723971	0.022444907	yes	ycgJ	methyltransferase domain-containing protein [Bacillus subtilis]	-	-	-	-	-	-	-
gene-BSU_03170	-2.008999998	1.05E-22	5.58E-22	yes	ycgK	LysR family transcriptional regulator [Bacillus subtilis]	Cellular Processes	Cellular community - prokaryotes	ko02026//Biofilm formation - Escherichia coli	K04761	-	-	-
gene-BSU_03180	-0.03742027	0.94350916	1	no	cah	promiscuous acetyl xylan esterase-cephalosporin C deacetylase [Bacillus subtilis subsp. subtilis str. 168] [Bacillus subtilis]	Metabolism;Metabolism	Global and overview maps;Biosynthesis of other secondary metabolites	ko01110//Biosynthesis of secondary metabolites;ko00311//Penicillin and cephalosporin biosynthesis	K01060;K01060	GO:0044424//intracellular part	GO:0019213//deacetylase activity;GO:0046872//metal ion binding;GO:0052689//carboxylic ester hydrolase activity	GO:0030243//cellulose metabolic process
gene-BSU_03190	-0.756828748	0.100395701	0.149961898	no	--	nucleotidyltransferase domain-containing protein [Bacillus subtilis]	-	-	-	-	-	-	-
gene-BSU_03200	-2.115203598	7.46E-16	3.14E-15	yes	putB	proline dehydrogenase [Bacillus subtilis]	Metabolism;Metabolism;Metabolism	Global and overview maps;Global and overview maps;Amino acid metabolism	ko01100//Metabolic pathways;ko01110//Biosynthesis of secondary metabolites;ko00330//Arginine and proline metabolism	K00318;K00318;K00318	-	GO:0016645//oxidoreductase activity, acting on the CH-NH group of donors	GO:0006536//glutamate metabolic process
gene-BSU_03210	-1.262920137	3.19E-12	1.14E-11	yes	putC	1-pyrroline-5-carboxylate dehydrogenase [Bacillus subtilis subsp. subtilis str. 168] [Bacillus subtilis]	Metabolism;Metabolism;Metabolism	Global and overview maps;Amino acid metabolism;Amino acid metabolism	ko01100//Metabolic pathways;ko00250//Alanine, aspartate and glutamate metabolism;ko00330//Arginine and proline metabolism	K00294;K00294;K00294	-	GO:0016646//oxidoreductase activity, acting on the CH-NH group of donors, NAD or NADP as acceptor;GO:0016903//oxidoreductase activity, acting on the aldehyde or oxo group of donors	GO:0006536//glutamate metabolic process
gene-BSU_03220	0.046449428	0.86816225	0.947769229	no	putP	proline:sodium symporter [Bacillus subtilis TO-A] [Bacillus subtilis]	-	-	-	-	-	-	-
gene-BSU_03230	0.579412426	0.005257054	0.009832006	no	putR	transcriptional activator of proline degradation operon [Bacillus subtilis subsp. subtilis str. 168] [Bacillus subtilis]	-	-	-	-	-	-	-
gene-BSU_03240	-1.344470664	0.040160875	0.065272411	no	ycgQ	TIGR03943 family protein [Bacillus subtilis]	-	-	-	-	GO:0031224//intrinsic component of membrane	-	-
gene-BSU_03250	-0.428273326	0.470238806	0.57754768	no	ycgR	permease [Bacillus subtilis]	-	-	-	-	GO:0031224//intrinsic component of membrane	-	-
gene-BSU_03260	0.349868485	0.730815232	0.822753215	no	ycgS	alpha/beta hydrolase [Bacillus subtilis]	-	-	-	-	-	GO:0003824//catalytic activity	-
gene-BSU_03270	-2.579620955	1.03E-63	1.20E-62	yes	ycgT	Fur-regulated NADPH:ferredoxin oxidoreductase [Bacillus subtilis subsp. subtilis str. 168] [Bacillus subtilis]	-	-	-	-	-	GO:0000166//nucleotide binding;GO:0016731//oxidoreductase activity, acting on iron-sulfur proteins as donors, NAD or NADP as acceptor	GO:0044710//single-organism metabolic process
gene-BSU_03280	-0.489938265	1.97E-05	4.78E-05	no	nasF	uroporphyrin-III C-methyltransferase [Bacillus subtilis subsp. subtilis str. 168] [Bacillus subtilis]	Metabolism;Metabolism;Metabolism;Metabolism	Global and overview maps;Global and overview maps;Global and overview maps;Metabolism of cofactors and vitamins	ko01100//Metabolic pathways;ko01110//Biosynthesis of secondary metabolites;ko01120//Microbial metabolism in diverse environments;ko00860//Porphyrin and chlorophyll metabolism	K13542;K13542;K13542;K13542	-	GO:0016628//oxidoreductase activity, acting on the CH-CH group of donors, NAD or NADP as acceptor;GO:0016741//transferase activity, transferring one-carbon groups;GO:0016836//hydro-lyase activity	GO:0006778//porphyrin-containing compound metabolic process;GO:0018130//heterocycle biosynthetic process;GO:0044710//single-organism metabolic process
gene-BSU_03290	-1.864220735	6.70E-09	2.07E-08	yes	nasE	assimilatory nitrite reductase subunit [Bacillus subtilis subsp. subtilis str. 168] [Bacillus subtilis]	Metabolism;Metabolism;Metabolism	Global and overview maps;Global and overview maps;Energy metabolism	ko01100//Metabolic pathways;ko01120//Microbial metabolism in diverse environments;ko00910//Nitrogen metabolism	K00363;K00363;K00363	-	GO:0043169//cation binding;GO:0046857//oxidoreductase activity, acting on other nitrogenous compounds as donors, with NAD or NADP as acceptor;GO:0051536//iron-sulfur cluster binding	GO:0042126//nitrate metabolic process
gene-BSU_03300	-3.256573303	6.40E-125	1.55E-123	yes	nasD	assimilatory nitrite reductase subunit [Bacillus subtilis subsp. subtilis str. 168] [Bacillus subtilis]	Metabolism;Metabolism;Metabolism	Global and overview maps;Global and overview maps;Energy metabolism	ko01100//Metabolic pathways;ko01120//Microbial metabolism in diverse environments;ko00910//Nitrogen metabolism	K00362;K00362;K00362	-	GO:0000166//nucleotide binding;GO:0003824//catalytic activity;GO:0043169//cation binding;GO:0046906//tetrapyrrole binding;GO:0051536//iron-sulfur cluster binding	GO:0042126//nitrate metabolic process
gene-BSU_03310	1.976613463	4.36E-07	1.20E-06	yes	nasC	assimilatory nitrate reductase (catalytic subunit) [Bacillus subtilis subsp. subtilis str. 168] [Bacillus subtilis]	Metabolism;Metabolism;Metabolism	Global and overview maps;Global and overview maps;Energy metabolism	ko01100//Metabolic pathways;ko01120//Microbial metabolism in diverse environments;ko00910//Nitrogen metabolism	K00372;K00372;K00372	-	-	-
gene-BSU_03320	1.420370944	7.23E-08	2.10E-07	yes	nasB	assimilatory nitrate reductase (electron transfer subunit NasB) [Bacillus subtilis subsp. subtilis str. 168] [Bacillus subtilis]	Metabolism;Metabolism;Metabolism	Global and overview maps;Global and overview maps;Energy metabolism	ko01100//Metabolic pathways;ko01120//Microbial metabolism in diverse environments;ko00910//Nitrogen metabolism	K00362;K00362;K00362	-	-	-
gene-BSU_03330	0.738380038	0.007552682	0.013780572	no	nasA	NarK/NasA family nitrate transporter [Bacillus subtilis]	Metabolism	Energy metabolism	ko00910//Nitrogen metabolism	K02575	-	-	-
gene-BSU_03340	-0.94065199	0.498303709	0.606499931	no	folE2	GTP cyclohydrolase I [Bacillus subtilis subsp. subtilis str. 168] [Bacillus subtilis]	Metabolism;Metabolism	Global and overview maps;Metabolism of cofactors and vitamins	ko01100//Metabolic pathways;ko00790//Folate biosynthesis	K09007;K09007	-	GO:0003933//GTP cyclohydrolase activity	-
gene-BSU_03350	-12.37721053	0.003981137	0.007597101	yes	--	yciB [Bacillus subtilis]	-	-	-	-	-	-	-
gene-BSU_03359	0	1	1	notest	--	RecName: Full=Uncharacterized protein YczL [Bacillus subtilis subsp. subtilis str. 168] [Bacillus subtilis]	-	-	-	-	-	-	-
gene-BSU_03360	-4.891823148	8.11E-08	2.34E-07	yes	DDB_G0274527	zinc metallochaperone with NTPase activity [Bacillus subtilis subsp. subtilis str. 168] [Bacillus subtilis]	-	-	-	-	-	GO:0032550//purine ribonucleoside binding	-
gene-BSU_03370	0.662130361	0.501842574	0.610255085	no	yckA	aminoacid ABC transporter (permease subunit) [Bacillus subtilis subsp. subtilis str. 168] [Bacillus subtilis]	Environmental Information Processing	Membrane transport	ko02010//ABC transporters	K10009	GO:0031224//intrinsic component of membrane	-	GO:0046942//carboxylic acid transport
gene-BSU_03380	0.206555379	0.654181303	0.747529937	no	yckB	amino acid ABC transporter (binding lipoprotein subunit) [Bacillus subtilis subsp. subtilis str. 168] [Bacillus subtilis]	Environmental Information Processing	Membrane transport	ko02010//ABC transporters	K02424	GO:0016020//membrane	-	GO:0051234//establishment of localization
gene-BSU_03385	0	1	1	notest	--	MULTISPECIES: hypothetical protein [Bacillus]	-	-	-	-	-	-	-
gene-BSU_03390	1.546221718	0.016356039	0.028392677	yes	--	RDD family protein [Bacillus subtilis]	-	-	-	-	GO:0031224//intrinsic component of membrane	-	-
gene-BSU_03400	-15.76952795	1.71E-12	6.18E-12	yes	--	YckD family protein [Bacillus subtilis]	-	-	-	-	-	-	-
gene-BSU_03410	0.099535674	0.606879124	0.703840272	no	bglC	aryl-phospho-beta-d-glucosidase [Bacillus subtilis subsp. subtilis str. 168] [Bacillus subtilis]	Metabolism;Metabolism	Carbohydrate metabolism;Carbohydrate metabolism	ko00500//Starch and sucrose metabolism;ko00010//Glycolysis / Gluconeogenesis	K01223;K01223	-	GO:0008422//beta-glucosidase activity	GO:0044238//primary metabolic process
gene-BSU_03420	-1.897156713	0.054430387	0.086099261	no	nin	inhibitor of the DNA degrading activity of NucA (competence) [Bacillus subtilis subsp. subtilis str. 168] [Bacillus subtilis]	-	-	-	-	-	-	GO:0009294//DNA mediated transformation
gene-BSU_03430	0.157002656	0.894559614	0.971071168	no	nucA	endonuclease [Bacillus subtilis subsp. subtilis str. 168] [Bacillus subtilis]	-	-	-	-	GO:0031224//intrinsic component of membrane	GO:0016788//hydrolase activity, acting on ester bonds	GO:0009294//DNA mediated transformation;GO:0090304//nucleic acid metabolic process
gene-BSU_03440	-1.985869671	6.39E-05	0.000148045	yes	tlpC	methyl-accepting chemotaxis protein (plant colonization) [Bacillus subtilis subsp. subtilis str. 168] [Bacillus subtilis]	Environmental Information Processing;Cellular Processes	Signal transduction;Cell motility	ko02020//Two-component system;ko02030//Bacterial chemotaxis	K03406;K03406	-	-	-
gene-BSU_03450	-0.862626854	0.13066276	0.189900936	no	hxlB	6-phospho-3-hexuloisomerase (PHI) [Bacillus subtilis subsp. subtilis str. 168] [Bacillus subtilis]	Metabolism;Metabolism;Metabolism;Metabolism;Metabolism;Metabolism	Global and overview maps;Global and overview maps;Global and overview maps;Global and overview maps;Carbohydrate metabolism;Energy metabolism	ko01100//Metabolic pathways;ko01120//Microbial metabolism in diverse environments;ko01230//Biosynthesis of amino acids;ko01200//Carbon metabolism;ko00030//Pentose phosphate pathway;ko00680//Methane metabolism	K08094;K08094;K08094;K08094;K08094;K08094	-	GO:0003824//catalytic activity;GO:0005488//binding	GO:0019649//formaldehyde assimilation;GO:0042221//response to chemical
gene-BSU_03460	-0.937986676	0.030931163	0.051331485	no	hxlA	3-hexulose-6-phosphate synthase (HPS) [Bacillus subtilis subsp. subtilis str. 168] [Bacillus subtilis]	Metabolism;Metabolism;Metabolism;Metabolism;Metabolism;Metabolism	Global and overview maps;Global and overview maps;Global and overview maps;Global and overview maps;Carbohydrate metabolism;Energy metabolism	ko01100//Metabolic pathways;ko01120//Microbial metabolism in diverse environments;ko01230//Biosynthesis of amino acids;ko01200//Carbon metabolism;ko00030//Pentose phosphate pathway;ko00680//Methane metabolism	K08093;K08093;K08093;K08093;K08093;K08093	-	GO:0016831//carboxy-lyase activity;GO:0016832//aldehyde-lyase activity	GO:0019649//formaldehyde assimilation;GO:0019856//pyrimidine nucleobase biosynthetic process;GO:0042221//response to chemical
gene-BSU_03470	-1.115431902	0.074635372	0.115197733	no	hxlR	HTH-type transcriptional activator HxlR [Bacillus subtilis subsp. subtilis] [Bacillus subtilis]	-	-	-	-	-	-	-
gene-BSU_03480	0.754210148	1.64E-20	8.00E-20	no	srfAA	surfactin synthetase [Bacillus subtilis subsp. subtilis str. 168] [Bacillus subtilis]	Cellular Processes;Metabolism	Cellular community - prokaryotes;Metabolism of terpenoids and polyketides	ko02024//Quorum sensing;ko01054//Nonribosomal peptide structures	K15654;K15654	-	-	-
gene-BSU_03490	0.628676757	1.52E-12	5.52E-12	no	srfAB	surfactin synthetase [Bacillus subtilis subsp. subtilis str. 168] [Bacillus subtilis]	Cellular Processes;Metabolism	Cellular community - prokaryotes;Metabolism of terpenoids and polyketides	ko02024//Quorum sensing;ko01054//Nonribosomal peptide structures	K15655;K15655	-	-	-
gene-BSU_03500	0	1	1	notest	comS	competence protein ComS [Bacillus subtilis]	Environmental Information Processing;Cellular Processes	Signal transduction;Cellular community - prokaryotes	ko02020//Two-component system;ko02024//Quorum sensing	K02252;K02252	-	-	-
gene-BSU_03510	0.356590412	3.42E-05	8.15E-05	no	srfAC	surfactin synthetase [Bacillus subtilis subsp. subtilis str. 168] [Bacillus subtilis]	Cellular Processes;Metabolism	Cellular community - prokaryotes;Metabolism of terpenoids and polyketides	ko02024//Quorum sensing;ko01054//Nonribosomal peptide structures	K15656;K15656	-	-	-
gene-BSU_03520	0.850585278	1.89E-09	6.00E-09	no	srfAD	surfactin synthetase [Bacillus subtilis subsp. subtilis str. 168] [Bacillus subtilis]	Cellular Processes	Cellular community - prokaryotes	ko02024//Quorum sensing	K15657	-	GO:0016787//hydrolase activity	GO:0016999//antibiotic metabolic process;GO:0048646//anatomical structure formation involved in morphogenesis
gene-BSU_03530	-1.289904697	4.48E-11	1.53E-10	yes	ycxA	surfactin exporter [Bacillus subtilis subsp. subtilis str. 168] [Bacillus subtilis]	-	-	-	-	-	-	-
gene-BSU_03540	-1.173320358	0.010302889	0.018399318	yes	--	YcxB family protein [Bacillus subtilis]	-	-	-	-	GO:0031224//intrinsic component of membrane	-	-
gene-BSU_03550	0.126912112	1	1	no	ycxC	ycxC [Bacillus subtilis]	-	-	-	-	-	-	-
gene-BSU_03560	-0.575524016	0.276792047	0.367412807	no	ycxD	PLP-dependent aminotransferase family protein [Bacillus subtilis]	-	-	-	-	-	GO:0001071//nucleic acid binding transcription factor activity;GO:0016769//transferase activity, transferring nitrogenous groups;GO:0043168//anion binding	GO:0010468//regulation of gene expression;GO:0034645//cellular macromolecule biosynthetic process
gene-BSU_03580	2.157351748	2.55E-05	6.14E-05	yes	yczE	integral inner membrane protein regulating antibiotic production [Bacillus subtilis subsp. subtilis str. 168] [Bacillus subtilis]	-	-	-	-	-	-	-
gene-BSU_03590	0.562797421	0.189000607	0.262403319	no	tcyC	cystine ABC transporter (ATP-binding protein) [Bacillus subtilis subsp. subtilis str. 168] [Bacillus subtilis]	Environmental Information Processing	Membrane transport	ko02010//ABC transporters	K10010	-	-	-
gene-BSU_03600	0.371271907	0.431298278	0.537591059	no	tcyB	cystine ABC transporter (permease) [Bacillus subtilis subsp. subtilis str. 168] [Bacillus subtilis]	Environmental Information Processing	Membrane transport	ko02010//ABC transporters	K10009	GO:0031224//intrinsic component of membrane	-	GO:0046942//carboxylic acid transport
gene-BSU_03610	0.328074163	0.281950478	0.372854563	no	tcyA	cystine ABC transporter (substrate-binding lipoprotein) [Bacillus subtilis subsp. subtilis str. 168] [Bacillus subtilis]	Environmental Information Processing	Membrane transport	ko02010//ABC transporters	K02424	-	-	-
gene-BSU_03620	0.922471896	0.004573714	0.00864614	no	bsdA	HTH-type transcriptional regulator BsdA (LysR family) [Bacillus subtilis subsp. subtilis str. 168] [Bacillus subtilis]	-	-	-	-	-	-	-
gene-BSU_03630	-0.078600938	0.696981351	0.789286401	no	bsdB	phenolic acid decarboxylase-flavin prenyltransferase subunit [Bacillus subtilis subsp. subtilis str. 168] [Bacillus subtilis]	Metabolism;Metabolism;Metabolism;Metabolism;Metabolism;Metabolism	Global and overview maps;Global and overview maps;Global and overview maps;Metabolism of cofactors and vitamins;Xenobiotics biodegradation and metabolism;Global and overview maps	ko01100//Metabolic pathways;ko01110//Biosynthesis of secondary metabolites;ko01120//Microbial metabolism in diverse environments;ko00130//Ubiquinone and other terpenoid-quinone biosynthesis;ko00627//Aminobenzoate degradation;ko01220//Degradation of aromatic compounds	K03186;K03186;K03186;K03186;K03186;K03186	-	-	-
gene-BSU_03640	-0.437711894	0.000349665	0.000755485	no	bsdC	promiscuous phenolic acid decarboxylase subunit; 1,4-dihydroxy-2-naphtoate-heptaprenyl diphosphate decarboxylase [Bacillus subtilis subsp. subtilis str. 168] [Bacillus subtilis]	Metabolism;Metabolism;Metabolism	Global and overview maps;Xenobiotics biodegradation and metabolism;Global and overview maps	ko01120//Microbial metabolism in diverse environments;ko00627//Aminobenzoate degradation;ko01220//Degradation of aromatic compounds	K01612;K01612;K01612	-	-	-
gene-BSU_03651	-0.5460635	0.143971327	0.207672721	no	bsdD	phenolic acid decarboxylase subunit [Bacillus subtilis subsp. subtilis str. 168] [Bacillus subtilis]	Metabolism;Metabolism;Metabolism	Global and overview maps;Xenobiotics biodegradation and metabolism;Global and overview maps	ko01120//Microbial metabolism in diverse environments;ko00627//Aminobenzoate degradation;ko01220//Degradation of aromatic compounds	K21759;K21759;K21759	-	GO:0016831//carboxy-lyase activity	GO:0006725//cellular aromatic compound metabolic process
gene-BSU_03652	-0.866955314	0.000132743	0.000300478	no	--	pyridoxamine 5'-phosphate oxidase family protein [Bacillus subtilis]	-	-	-	-	-	-	-
gene-BSU_03660	1.79133019	5.79E-07	1.58E-06	yes	yclE	alpha/beta hydrolase [Bacillus subtilis]	-	-	-	-	-	-	-
gene-BSU_03670	1.008692207	4.43E-05	0.000104351	yes	yclF	di-tripeptide-proton ABC symporter [Bacillus subtilis subsp. subtilis str. 168] [Bacillus subtilis]	-	-	-	-	-	-	-
gene-BSU_03680	-1.014548309	0.443445447	0.550860518	no	--	parallel beta helix pectate lyase-like protein [Bacillus subtilis J24] [Bacillus subtilis]	-	-	-	-	-	-	-
gene-BSU_03690	-12.17055104	0.274124869	0.364389836	no	--	YczF [Bacillus sp. FW1]	-	-	-	-	GO:0031224//intrinsic component of membrane	-	-
gene-BSU_03700	-4.19837554	0.000631299	0.001324972	yes	gerKA	Spore germination receptor subunit [Bacillus subtilis QB928] [Bacillus subtilis]	-	-	-	-	GO:0031224//intrinsic component of membrane	-	GO:0032502//developmental process
gene-BSU_03710	-1.693169498	0.006602738	0.012179456	yes	gerKC	spore germination receptor subunit [Bacillus subtilis subsp. subtilis str. 168] [Bacillus subtilis]	-	-	-	-	-	-	GO:0032502//developmental process
gene-BSU_03720	-1.786385148	0.010847543	0.019312168	yes	gerKB	spore germination receptor subunit [Bacillus subtilis subsp. subtilis str. 168] [Bacillus subtilis]	-	-	-	-	GO:0031224//intrinsic component of membrane	-	GO:0032502//developmental process;GO:0051234//establishment of localization
gene-BSU_03730	-12.75759836	0.001893947	0.003784143	yes	yclH	ABC transporter ATP-binding protein [Bacillus subtilis]	-	-	-	-	-	GO:0017111//nucleoside-triphosphatase activity;GO:0032550//purine ribonucleoside binding	GO:0051234//establishment of localization
gene-BSU_03740	-3.060832144	0.000874068	0.001810954	yes	yclI	yclI [Bacillus subtilis]	-	-	-	-	-	-	-
gene-BSU_03750	-2.957488883	2.17E-105	4.17E-104	yes	yclJ	DNA-binding response regulator [Bacillus subtilis]	-	-	-	-	GO:0044424//intracellular part	GO:0003676//nucleic acid binding	GO:0010468//regulation of gene expression;GO:0034645//cellular macromolecule biosynthetic process
gene-BSU_03760	-2.933455552	6.00E-139	1.74E-137	yes	yclK	two-component sensor histidine kinase [YclJ] [Bacillus subtilis subsp. subtilis str. 168] [Bacillus subtilis]	-	-	-	-	GO:0031224//intrinsic component of membrane	GO:0004672//protein kinase activity;GO:0032550//purine ribonucleoside binding;GO:0060089//molecular transducer activity	GO:0006468//protein phosphorylation;GO:0035556//intracellular signal transduction
gene-BSU_03770	0.641878232	3.29E-08	9.69E-08	no	rapC	Response regulator aspartate phosphatase [Bacillus subtilis QB928] [Bacillus subtilis]	Cellular Processes	Cellular community - prokaryotes	ko02024//Quorum sensing	K06361	-	GO:0003824//catalytic activity	GO:0006796//phosphate-containing compound metabolic process
gene-BSU_03780	2.041209981	0.024050406	0.040716208	yes	phrC	secreted regulator of the activity of phosphatase RapC and competence and sporulation stimulating factor (CSF) [Bacillus subtilis subsp. subtilis str. 168] [Bacillus subtilis]	Cellular Processes	Cellular community - prokaryotes	ko02024//Quorum sensing	K06353	-	-	-
gene-BSU_03788	12.23182118	1	1	no	yczM	membrane protein [Bacillus subtilis XF-1] [Bacillus subtilis]	-	-	-	-	-	-	-
gene-BSU_03789	0	1	1	notest	yczN	YjcZ family sporulation protein [Bacillus cereus]	-	-	-	-	GO:0031224//intrinsic component of membrane	-	-
gene-BSU_03790	0.971085416	2.57E-16	1.11E-15	no	yclM	aspartate kinase III [Bacillus subtilis subsp. subtilis str. 168] [Bacillus subtilis]	Metabolism;Metabolism;Metabolism;Metabolism;Metabolism;Metabolism;Metabolism;Metabolism;Metabolism	Global and overview maps;Global and overview maps;Global and overview maps;Global and overview maps;Amino acid metabolism;Amino acid metabolism;Global and overview maps;Amino acid metabolism;Biosynthesis of other secondary metabolites	ko01100//Metabolic pathways;ko01110//Biosynthesis of secondary metabolites;ko01120//Microbial metabolism in diverse environments;ko01230//Biosynthesis of amino acids;ko00270//Cysteine and methionine metabolism;ko00260//Glycine, serine and threonine metabolism;ko01210//2-Oxocarboxylic acid metabolism;ko00300//Lysine biosynthesis;ko00261//Monobactam biosynthesis	K00928;K00928;K00928;K00928;K00928;K00928;K00928;K00928;K00928	-	GO:0016774//phosphotransferase activity, carboxyl group as acceptor;GO:0031406//carboxylic acid binding;GO:0032550//purine ribonucleoside binding	GO:0006566//threonine metabolic process;GO:0006796//phosphate-containing compound metabolic process;GO:0009085//lysine biosynthetic process
gene-BSU_03800	-2.157320665	3.94E-17	1.73E-16	yes	yclN	petrobactin iron-siderophore ABC transporter (permease) [Bacillus subtilis subsp. subtilis str. 168] [Bacillus subtilis]	-	-	-	-	GO:0031224//intrinsic component of membrane	-	GO:0051234//establishment of localization
gene-BSU_03810	-1.907924415	0.000132671	0.000300478	yes	yclO	petrobactin iron-siderophore ABC transporter (permease) [Bacillus subtilis subsp. subtilis str. 168] [Bacillus subtilis]	-	-	-	-	GO:0031224//intrinsic component of membrane	-	GO:0051234//establishment of localization
gene-BSU_03820	-3.066353997	5.11E-13	1.91E-12	yes	yclP	petrobactin iron-siderophore ABC transporter (ATP-binding protein) [Bacillus subtilis subsp. subtilis str. 168] [Bacillus subtilis]	-	-	-	-	-	GO:0017111//nucleoside-triphosphatase activity;GO:0032550//purine ribonucleoside binding	GO:0051234//establishment of localization
gene-BSU_03830	-1.689721576	4.27E-05	0.000100727	yes	yclQ	petrobactin iron-siderophore ABC transporter (binding lipoprotein) [Bacillus subtilis subsp. subtilis str. 168] [Bacillus subtilis]	-	-	-	-	-	-	GO:0051234//establishment of localization
gene-BSU_03840	0.292169645	0.451060146	0.557403169	no	ycnB	multidrug MFS transporter [Bacillus subtilis subsp. natto] [Bacillus subtilis]	-	-	-	-	GO:0031224//intrinsic component of membrane	-	GO:0044763//single-organism cellular process;GO:0051234//establishment of localization
gene-BSU_03850	-1.077189515	0.004606842	0.008704688	yes	ycnC	TetR/AcrR family transcriptional regulator [Bacillus subtilis]	-	-	-	-	-	-	-
gene-BSU_03860	0.365115552	0.083565852	0.12712845	no	nfrA2	NADPH-FMN oxidoreductase (nitroreductase) [Bacillus subtilis QB928] [Bacillus subtilis]	Metabolism;Metabolism	Global and overview maps;Metabolism of cofactors and vitamins	ko01100//Metabolic pathways;ko00740//Riboflavin metabolism	K19286;K19286	-	-	-
gene-BSU_03870	-0.300255501	0.686465228	0.778688494	no	--	antibiotic biosynthesis monooxygenase [Bacillus subtilis]	-	-	-	-	-	GO:0003824//catalytic activity	GO:0006725//cellular aromatic compound metabolic process;GO:0042221//response to chemical;GO:0044710//single-organism metabolic process
gene-BSU_03880	0.414852621	0.222285901	0.303294759	no	yczG	helix-turn-helix transcriptional regulator [Bacillus subtilis]	-	-	-	-	-	GO:0001071//nucleic acid binding transcription factor activity	GO:0010468//regulation of gene expression;GO:0034645//cellular macromolecule biosynthetic process
gene-BSU_03890	-1.280107919	0.029836951	0.049617607	yes	gabR	transcriptional regulator (GntR/MocR family) with PLP binding site (GabR-GABA-PLP aldimine) [Bacillus subtilis subsp. subtilis str. 168] [Bacillus subtilis]	-	-	-	-	-	GO:0001071//nucleic acid binding transcription factor activity;GO:0016769//transferase activity, transferring nitrogenous groups;GO:0043168//anion binding	GO:0010468//regulation of gene expression;GO:0034645//cellular macromolecule biosynthetic process
gene-BSU_03900	-3.095474675	1.20E-93	2.03E-92	yes	gabT	4-aminobutyrate aminotransferase [Bacillus subtilis subsp. subtilis str. 168] [Bacillus subtilis]	Metabolism;Metabolism;Metabolism;Metabolism;Metabolism;Metabolism;Metabolism;Metabolism	Global and overview maps;Global and overview maps;Amino acid metabolism;Carbohydrate metabolism;Amino acid metabolism;Carbohydrate metabolism;Amino acid metabolism;Metabolism of other amino acids	ko01100//Metabolic pathways;ko01120//Microbial metabolism in diverse environments;ko00250//Alanine, aspartate and glutamate metabolism;ko00640//Propanoate metabolism;ko00280//Valine, leucine and isoleucine degradation;ko00650//Butanoate metabolism;ko00310//Lysine degradation;ko00410//beta-Alanine metabolism	K07250;K07250;K07250;K07250;K07250;K07250;K07250;K07250	-	GO:0008483//transaminase activity;GO:0043168//anion binding	GO:0009063//cellular amino acid catabolic process
gene-BSU_03910	-0.733653129	2.40E-14	9.49E-14	no	gabD	Succinate-semialdehyde dehydrogenase [Bacillus subtilis QB928] [Bacillus subtilis]	Metabolism;Metabolism;Metabolism;Metabolism;Metabolism;Metabolism;Metabolism	Global and overview maps;Global and overview maps;Amino acid metabolism;Carbohydrate metabolism;Amino acid metabolism;Metabolism of cofactors and vitamins;Amino acid metabolism	ko01100//Metabolic pathways;ko01120//Microbial metabolism in diverse environments;ko00250//Alanine, aspartate and glutamate metabolism;ko00650//Butanoate metabolism;ko00310//Lysine degradation;ko00760//Nicotinate and nicotinamide metabolism;ko00350//Tyrosine metabolism	K00135;K00135;K00135;K00135;K00135;K00135;K00135	-	GO:0016620//oxidoreductase activity, acting on the aldehyde or oxo group of donors, NAD or NADP as acceptor	GO:0009063//cellular amino acid catabolic process
gene-BSU_03920	-3.515920856	0.00305434	0.005958103	yes	glcU	Glucose permease [Bacillus subtilis QB928] [Bacillus subtilis]	-	-	-	-	GO:0031224//intrinsic component of membrane	GO:0015149//hexose transmembrane transporter activity	GO:0008645//hexose transport;GO:0048646//anatomical structure formation involved in morphogenesis
gene-BSU_03930	-4.00238134	5.80E-08	1.69E-07	yes	gdh	forespore glucose 1-dehydrogenase [Bacillus subtilis subsp. subtilis str. 168] [Bacillus subtilis]	Metabolism;Metabolism;Metabolism;Metabolism	Global and overview maps;Global and overview maps;Global and overview maps;Carbohydrate metabolism	ko01100//Metabolic pathways;ko01120//Microbial metabolism in diverse environments;ko01200//Carbon metabolism;ko00030//Pentose phosphate pathway	K00034;K00034;K00034;K00034	-	GO:0005515//protein binding;GO:0016616//oxidoreductase activity, acting on the CH-OH group of donors, NAD or NADP as acceptor	GO:0044710//single-organism metabolic process;GO:0048646//anatomical structure formation involved in morphogenesis
gene-BSU_03940	-0.827398364	3.64E-09	1.14E-08	no	--	YcnI [Bacillus subtilis QB928] [Bacillus subtilis]	-	-	-	-	GO:0031224//intrinsic component of membrane	-	-
gene-BSU_03950	-0.577899037	5.90E-07	1.61E-06	no	ycnJ	copper import permease subunit [Bacillus subtilis subsp. subtilis str. 168] [Bacillus subtilis]	-	-	-	-	-	-	-
gene-BSU_03960	-1.549813019	7.78E-11	2.62E-10	yes	ycnK	transcriptional regulator of copper intake (CutR-Cu(+)) [Bacillus subtilis subsp. subtilis str. 168] [Bacillus subtilis]	-	-	-	-	GO:0044424//intracellular part	GO:0001071//nucleic acid binding transcription factor activity;GO:0043169//cation binding	GO:0010468//regulation of gene expression;GO:0034645//cellular macromolecule biosynthetic process
gene-BSU_03970	-1.246298202	0.002051297	0.004076658	yes	--	reductase or disulfide isomerase [Bacillus tequilensis]	-	-	-	-	GO:0031224//intrinsic component of membrane	-	-
gene-BSU_03981	4.040504632	1.27E-177	5.77E-176	yes	mtlA	phosphotransferase system (PTS) mannitol-specific enzyme IICB component [Bacillus subtilis subsp. subtilis str. 168] [Bacillus subtilis]	Metabolism;Environmental Information Processing;Metabolism	Global and overview maps;Membrane transport;Carbohydrate metabolism	ko01100//Metabolic pathways;ko02060//Phosphotransferase system (PTS);ko00051//Fructose and mannose metabolism	K02800;K02800;K02800	GO:0031224//intrinsic component of membrane	GO:0008982//protein-N(PI)-phosphohistidine-sugar phosphotransferase activity	GO:0006796//phosphate-containing compound metabolic process;GO:0008643//carbohydrate transport
gene-BSU_03982	3.690439504	2.07E-55	2.16E-54	yes	mtlF	Phosphotransferase system (PTS) mannitol-specific enzyme [Bacillus subtilis QB928] [Bacillus subtilis]	Metabolism;Environmental Information Processing;Metabolism	Global and overview maps;Membrane transport;Carbohydrate metabolism	ko01100//Metabolic pathways;ko02060//Phosphotransferase system (PTS);ko00051//Fructose and mannose metabolism	K02798;K02798;K02798	GO:0044424//intracellular part	GO:0016772//transferase activity, transferring phosphorus-containing groups	GO:0006796//phosphate-containing compound metabolic process;GO:0008643//carbohydrate transport
gene-BSU_03990	3.984893108	1.56E-161	5.95E-160	yes	mtlD	mannitol-1-phosphate 5-dehydrogenase [Bacillus subtilis subsp. subtilis str. 168] [Bacillus subtilis]	Metabolism;Metabolism	Global and overview maps;Carbohydrate metabolism	ko01100//Metabolic pathways;ko00051//Fructose and mannose metabolism	K00009;K00009	-	GO:0016616//oxidoreductase activity, acting on the CH-OH group of donors, NAD or NADP as acceptor;GO:0048037//cofactor binding	GO:0006059//hexitol metabolic process
gene-BSU_04000	3.406476201	6.59E-28	4.00E-27	yes	ycsA	tartrate dehydrogenase [Bacillus subtilis]	Metabolism;Metabolism;Metabolism	Global and overview maps;Carbohydrate metabolism;Carbohydrate metabolism	ko01100//Metabolic pathways;ko00630//Glyoxylate and dicarboxylate metabolism;ko00650//Butanoate metabolism	K07246;K07246;K07246	-	-	-
gene-BSU_04010	-2	0.002992698	0.005849168	yes	sipU	type I signal peptidase [Bacillus subtilis subsp. subtilis str. 168] [Bacillus subtilis]	Genetic Information Processing	Folding, sorting and degradation	ko03060//Protein export	K03100	GO:0031224//intrinsic component of membrane	GO:0070011//peptidase activity, acting on L-amino acid peptides	GO:0019538//protein metabolic process
gene-BSU_04020	-0.712609565	0.00039835	0.000856548	no	--	dienelactone hydrolase family protein [Bacillus subtilis]	-	-	-	-	-	-	-
gene-BSU_04030	-0.412343573	0.112567826	0.166602034	no	fabZ	beta-hydroxyacyl-ACP dehydratase [Bacillus subtilis]	Metabolism;Metabolism;Metabolism;Metabolism	Global and overview maps;Global and overview maps;Lipid metabolism;Metabolism of cofactors and vitamins	ko01100//Metabolic pathways;ko01212//Fatty acid metabolism;ko00061//Fatty acid biosynthesis;ko00780//Biotin metabolism	K02372;K02372;K02372;K02372	-	-	-
gene-BSU_04039	3.252269463	1.23E-06	3.28E-06	yes	--	Uncharacterised protein [Paenibacillus polymyxa]	-	-	-	-	-	-	-
gene-BSU_04040	0.548504034	0.00115585	0.002370432	no	ycsE	5-amino-6-ribitylamino-2,4(1H, 3H)-pyrimidinedione 5'-phosphate phosphatase / 5' nucleotidase [Bacillus subtilis subsp. subtilis str. 168] [Bacillus subtilis]	Metabolism;Metabolism;Metabolism	Global and overview maps;Global and overview maps;Metabolism of cofactors and vitamins	ko01100//Metabolic pathways;ko01110//Biosynthesis of secondary metabolites;ko00740//Riboflavin metabolism	K21064;K21064;K21064	-	-	-
gene-BSU_04050	-4.708640317	2.64E-176	1.16E-174	yes	pxpA	oxoprolinase subunit A [Bacillus subtilis subsp. subtilis str. 168] [Bacillus subtilis]	Metabolism;Metabolism	Global and overview maps;Metabolism of other amino acids	ko01100//Metabolic pathways;ko00480//Glutathione metabolism	K07160;K07160	-	-	GO:0044238//primary metabolic process
gene-BSU_04060	-4.034049798	8.64E-129	2.18E-127	yes	ycsG	5-oxoproline transporter [Bacillus subtilis subsp. subtilis str. 168] [Bacillus subtilis]	-	-	-	-	-	-	-
gene-BSU_04070	-4.132444147	1.97E-81	2.71E-80	yes	Dglucy	YcsI [Bacillus subtilis QB928] [Bacillus subtilis]	-	-	-	-	-	-	-
gene-BSU_04080	-4.247781597	3.62E-63	4.16E-62	yes	pxpB	L-5-oxoprolinase (ATP-dependent) subunit B [Bacillus subtilis subsp. subtilis str. 168] [Bacillus subtilis]	-	-	-	-	-	-	-
gene-BSU_04090	-3.599048607	6.14E-52	6.00E-51	yes	pxpC	L-5-oxoprolinase (ATP-dependent) subunit C [Bacillus subtilis subsp. subtilis str. 168] [Bacillus subtilis]	-	-	-	-	-	-	-
gene-BSU_04100	-2.667381692	7.10E-15	2.88E-14	yes	kipR	transcriptional regulator of the pxp operon (IclR family) [Bacillus subtilis subsp. subtilis str. 168] [Bacillus subtilis]	-	-	-	-	-	-	-
gene-BSU_04110	-0.37960189	0.640574418	0.736989267	no	lipC	spore coat phospholipase B [Bacillus subtilis subsp. subtilis str. 168] [Bacillus subtilis]	-	-	-	-	GO:0005618//cell wall	GO:0016787//hydrolase activity	GO:0006629//lipid metabolic process;GO:0048646//anatomical structure formation involved in morphogenesis
gene-BSU_04120	1.448460501	0.000600786	0.001264878	yes	--	YczI [Bacillus subtilis QB928] [Bacillus subtilis]	-	-	-	-	GO:0031224//intrinsic component of membrane	-	-
gene-BSU_04130	0.035110041	0.939478531	1	no	--	YczJ [Bacillus subtilis QB928] [Bacillus subtilis]	-	-	-	-	-	-	-
gene-BSU_04140	2.991673448	2.33E-155	8.33E-154	yes	pbpC	penicillin-binding lipoprotein 3; transpeptidase [Bacillus subtilis subsp. subtilis str. 168] [Bacillus subtilis]	-	-	-	-	GO:0031224//intrinsic component of membrane	GO:0008144//drug binding	GO:0000270//peptidoglycan metabolic process;GO:0009636//response to toxic substance;GO:0022604//regulation of cell morphogenesis;GO:0045229//external encapsulating structure organization
gene-BSU_04150	1.582140813	3.07E-68	3.78E-67	yes	ycsN	aldo/keto reductase family oxidoreductase [Bacillus subtilis]	-	-	-	-	-	-	GO:0044710//single-organism metabolic process
gene-BSU_04160	2.28209531	8.60E-90	1.35E-88	yes	mtlR	transcriptional regulator, PTS-dependent activator [Bacillus subtilis subsp. subtilis str. 168] [Bacillus subtilis]	-	-	-	-	-	GO:0015144//carbohydrate transmembrane transporter activity;GO:0016772//transferase activity, transferring phosphorus-containing groups	GO:0006796//phosphate-containing compound metabolic process;GO:0008643//carbohydrate transport;GO:0010468//regulation of gene expression;GO:0034645//cellular macromolecule biosynthetic process
gene-BSU_04170	0.664640756	0.001336342	0.002723978	no	lcfB	acyl--CoA ligase [Bacillus subtilis]	Metabolism;Cellular Processes;Metabolism;Metabolism;Metabolism	Global and overview maps;Cellular community - prokaryotes;Global and overview maps;Lipid metabolism;Lipid metabolism	ko01100//Metabolic pathways;ko02024//Quorum sensing;ko01212//Fatty acid metabolism;ko00061//Fatty acid biosynthesis;ko00071//Fatty acid degradation	K01897;K01897;K01897;K01897;K01897	-	-	-
gene-BSU_04180	-1.057846559	0.003650438	0.007022483	yes	ydaC	class I SAM-dependent methyltransferase [Bacillus subtilis subsp. subtilis] [Bacillus subtilis]	-	-	-	-	-	GO:0016741//transferase activity, transferring one-carbon groups	GO:0008152//metabolic process
gene-BSU_04190	2.054220791	6.69E-57	7.06E-56	yes	ydaD	NAD(P)-dependent oxidoreductase [Bacillus subtilis]	-	-	-	-	-	GO:0003824//catalytic activity	GO:0044710//single-organism metabolic process
gene-BSU_04200	2.060764897	3.12E-46	2.81E-45	yes	ydaE	D-lyxose ketol isomerase [Bacillus subtilis subsp. subtilis str. 168] [Bacillus subtilis]	Metabolism	Carbohydrate metabolism	ko00040//Pentose and glucuronate interconversions	K09988	-	GO:0016861//intramolecular oxidoreductase activity, interconverting aldoses and ketoses;GO:0046914//transition metal ion binding	GO:0044238//primary metabolic process
gene-BSU_04210	-0.587249505	0.000604548	0.001272135	no	--	GNAT family N-acetyltransferase [Bacillus subtilis]	-	-	-	-	-	GO:0016740//transferase activity	-
gene-BSU_04220	2.756318578	1.57E-90	2.49E-89	yes	ydaG	pyridoxamine 5'-phosphate oxidase family protein [Bacillus sp. FMQ74]	-	-	-	-	-	GO:0003824//catalytic activity;GO:0032553//ribonucleotide binding	GO:0009108//coenzyme biosynthetic process;GO:0044710//single-organism metabolic process
gene-BSU_04230	-3.729061531	1.72E-95	2.97E-94	yes	amj	lipid II flippase [Bacillus subtilis subsp. subtilis str. 168] [Bacillus subtilis]	-	-	-	-	GO:0031224//intrinsic component of membrane	-	-
gene-BSU_04240	1.823111664	2.06E-15	8.55E-15	yes	ydzA	YdzA [Bacillus subtilis QB928] [Bacillus subtilis]	-	-	-	-	GO:0031224//intrinsic component of membrane	-	-
gene-BSU_04250	-1.046323173	0.00162814	0.003282304	yes	lrpC	transcriptional regulator [Bacillus subtilis]	-	-	-	-	GO:0044464//cell part	GO:0001071//nucleic acid binding transcription factor activity;GO:0003677//DNA binding	GO:0010468//regulation of gene expression;GO:0034645//cellular macromolecule biosynthetic process
gene-BSU_04260	0.040438629	0.704485117	0.796973787	no	topB	DNA topoisomerase III [Bacillus subtilis subsp. subtilis str. 168] [Bacillus subtilis]	-	-	-	-	-	GO:0003676//nucleic acid binding;GO:0003916//DNA topoisomerase activity;GO:0046872//metal ion binding	GO:0006259//DNA metabolic process
gene-BSU_04270	0.529865314	0.135119089	0.196095161	no	--	ydaJ [Bacillus subtilis] [Bacillus subtilis subsp. subtilis str. 168] [Bacillus subtilis]	-	-	-	-	GO:0016020//membrane	-	-
gene-BSU_04280	0.919554009	0.278782794	0.369149396	no	ydaK	cyclic-di-GMP receptor [Bacillus subtilis subsp. subtilis str. 168] [Bacillus subtilis]	-	-	-	-	GO:0031224//intrinsic component of membrane	-	-
gene-BSU_04290	1.846069656	3.22E-06	8.34E-06	yes	--	YdaL [Bacillus subtilis QB928] [Bacillus subtilis]	-	-	-	-	GO:0031224//intrinsic component of membrane	-	-
gene-BSU_04300	1.815446334	3.88E-05	9.20E-05	yes	ydaM	Dolichol-phosphate mannosyltransferase in lipid-linked oligosaccharide synthesis cluster [Bacillus subtilis subsp. subtilis] [Bacillus subtilis]	-	-	-	-	GO:0031224//intrinsic component of membrane	GO:0016740//transferase activity	-
gene-BSU_04310	1.396844668	8.72E-08	2.51E-07	yes	--	cellulose biosynthesis cyclic di-GMP-binding regulatory protein BcsB [Bacillus subtilis]	-	-	-	-	GO:0031224//intrinsic component of membrane	-	GO:0009225//nucleotide-sugar metabolic process
gene-BSU_04320	-0.772066515	1.04E-05	2.60E-05	no	kimA	cyclic di-AMP controlled transporter of potassium [Bacillus subtilis subsp. subtilis str. 168] [Bacillus subtilis]	-	-	-	-	GO:0031224//intrinsic component of membrane	GO:0046943//carboxylic acid transmembrane transporter activity	GO:0046942//carboxylic acid transport
gene-BSU_04330	-0.648327913	0.422506178	0.529083132	no	rppH	8-oxo-dGTP diphosphatase MutT [Bacillus subtilis]	-	-	-	-	-	GO:0003824//catalytic activity;GO:0043169//cation binding	GO:0006259//DNA metabolic process;GO:0033554//cellular response to stress
gene-BSU_04340	4.597056285	3.48E-305	4.01E-303	yes	pox5	acetyl-phosphate generating pyruvate oxidase [Bacillus subtilis subsp. subtilis str. 168] [Bacillus subtilis]	Metabolism;Metabolism	Global and overview maps;Carbohydrate metabolism	ko01100//Metabolic pathways;ko00620//Pyruvate metabolism	K00158;K00158	-	GO:0019842//vitamin binding;GO:0043169//cation binding	-
gene-BSU_04345	11.05324713	1	1	no	--	MULTISPECIES: hypothetical protein [Bacillus]	-	-	-	-	-	-	-
gene-BSU_04359	1.29527197	6.93E-07	1.88E-06	yes	ydzK	membrane protein [Bacillus subtilis]	-	-	-	-	GO:0031224//intrinsic component of membrane	-	-
gene-BSU_04360	0.903237626	5.57E-06	1.42E-05	no	mntH	proton-coupled manganese transporter [Bacillus subtilis subsp. subtilis str. 168] [Bacillus subtilis]	-	-	-	-	GO:0031224//intrinsic component of membrane	GO:0015291//secondary active transmembrane transporter activity;GO:0043169//cation binding	GO:0006812//cation transport;GO:0044763//single-organism cellular process
gene-BSU_04370	1.996668709	1.40E-25	8.04E-25	yes	--	transglycosylase [Streptococcus pneumoniae]	-	-	-	-	GO:0031224//intrinsic component of membrane	-	-
gene-BSU_04380	2.147631745	1.23E-52	1.21E-51	yes	--	YdaT [Bacillus subtilis QB928] [Bacillus subtilis]	-	-	-	-	-	-	-
gene-BSU_04390	3.012568674	0.003005297	0.00586824	yes	--	EcsC family protein [Bacillus subtilis]	-	-	-	-	-	-	-
gene-BSU_04400	0.782140579	7.59E-10	2.46E-09	no	--	general stress protein glucose starvation induced [Bacillus subtilis subsp. subtilis str. 168] [Bacillus subtilis]	-	-	-	-	-	-	-
gene-BSU_04410	2.181476914	8.39E-08	2.42E-07	yes	--	cupin domain-containing protein [Bacillus subtilis subsp. subtilis] [Bacillus subtilis]	-	-	-	-	-	-	-
gene-BSU_04420	4.515196543	1.28E-17	5.70E-17	yes	--	YdbC family protein [Bacillus subtilis]	-	-	-	-	-	-	-
gene-BSU_04430	2.545160906	8.64E-137	2.47E-135	yes	ydbD	manganese catalase family protein [Bacillus subtilis]	-	-	-	-	-	GO:0003824//catalytic activity;GO:0016209//antioxidant activity;GO:0043169//cation binding	GO:0044710//single-organism metabolic process
gene-BSU_04440	2.83719456	1.63E-13	6.24E-13	yes	dctB	membrane bound C4-dicarboxylate binding sensor protein [Bacillus subtilis subsp. subtilis str. 168] [Bacillus subtilis]	-	-	-	-	GO:0042597//periplasmic space	-	GO:0044765//single-organism transport
gene-BSU_04450	-0.15721395	0.820861211	0.903955211	no	dctS	Two-component sensor histidine kinase [Bacillus subtilis QB928] [Bacillus subtilis]	Environmental Information Processing	Signal transduction	ko02020//Two-component system	K11691	GO:0031224//intrinsic component of membrane	GO:0004672//protein kinase activity;GO:0032550//purine ribonucleoside binding;GO:0060089//molecular transducer activity	GO:0006468//protein phosphorylation;GO:0035556//intracellular signal transduction
gene-BSU_04460	-0.347468768	0.698767865	0.790865705	no	dctR	two-component response regulator [Bacillus subtilis subsp. subtilis str. 168] [Bacillus subtilis]	Environmental Information Processing	Signal transduction	ko02020//Two-component system	K11692	GO:0044424//intracellular part	GO:0003676//nucleic acid binding	GO:0010468//regulation of gene expression;GO:0034645//cellular macromolecule biosynthetic process;GO:0050794//regulation of cellular process;GO:0050896//response to stimulus
gene-BSU_04470	2.998977442	2.75E-53	2.77E-52	yes	dctA	C4-dicarboxylate transport protein [Bacillus subtilis QB928] [Bacillus subtilis]	Environmental Information Processing	Signal transduction	ko02020//Two-component system	K11103	GO:0031224//intrinsic component of membrane	GO:0005310//dicarboxylic acid transmembrane transporter activity;GO:0015291//secondary active transmembrane transporter activity	GO:0044763//single-organism cellular process;GO:0046942//carboxylic acid transport
gene-BSU_04480	0.038418367	0.876821083	0.954626089	no	--	AI-2E family transporter [Bacillus subtilis]	-	-	-	-	GO:0031224//intrinsic component of membrane	-	-
gene-BSU_04490	1.621411339	6.22E-15	2.52E-14	yes	ydbJ	ABC transporter ATP-binding protein [Bacillus subtilis subsp. subtilis str. OH 131.1] [Bacillus subtilis]	-	-	-	-	-	GO:0017111//nucleoside-triphosphatase activity;GO:0032550//purine ribonucleoside binding	GO:0051234//establishment of localization
gene-BSU_04500	2.310580997	3.51E-18	1.59E-17	yes	ydbK	ABC transporter permease [Bacillus subtilis]	-	-	-	-	-	-	-
gene-BSU_04510	0.440387159	3.94E-06	1.01E-05	no	--	YdbL [Bacillus subtilis QB928] [Bacillus subtilis]	-	-	-	-	GO:0031224//intrinsic component of membrane	-	-
gene-BSU_04520	0.087585509	0.277276728	0.367758421	no	mmgC	acyl-CoA/acyl-ACP dehydrogenase [Bacillus subtilis]	-	-	-	-	-	GO:0000166//nucleotide binding;GO:0016491//oxidoreductase activity	GO:0044710//single-organism metabolic process
gene-BSU_04530	-3.765562922	2.23E-09	7.07E-09	yes	--	regulator of iron homeostasis [Bacillus subtilis subsp. subtilis str. 168] [Bacillus subtilis]	-	-	-	-	-	-	-
gene-BSU_04536	-2.706035094	0.000826503	0.001715929	yes	--	Regulator of iron homeostasis [Bacillus subtilis QB928] [Bacillus subtilis]	-	-	-	-	-	-	-
gene-BSU_04540	-0.595404694	4.57E-09	1.43E-08	no	ydbO	cation transporter [Bacillus subtilis]	-	-	-	-	GO:0031224//intrinsic component of membrane	GO:0015075//ion transmembrane transporter activity	GO:0006812//cation transport;GO:0044763//single-organism cellular process
gene-BSU_04550	1.55992595	0.067894597	0.106004872	no	ydbP	thioredoxin family protein [Bacillus subtilis]	-	-	-	-	-	GO:0015036//disulfide oxidoreductase activity	GO:0019725//cellular homeostasis;GO:0044710//single-organism metabolic process
gene-BSU_04560	-1.070115343	1.57E-24	8.72E-24	yes	ddl	D-alanyl-D-alanine ligase A [Bacillus subtilis QB928] [Bacillus subtilis]	Metabolism;Metabolism;Metabolism	Global and overview maps;Glycan biosynthesis and metabolism;Metabolism of other amino acids	ko01100//Metabolic pathways;ko00550//Peptidoglycan biosynthesis;ko00473//D-Alanine metabolism	K01921;K01921;K01921	GO:0044424//intracellular part	GO:0016881//acid-amino acid ligase activity;GO:0032550//purine ribonucleoside binding;GO:0046914//transition metal ion binding	GO:0000270//peptidoglycan metabolic process;GO:0022604//regulation of cell morphogenesis;GO:0045229//external encapsulating structure organization
gene-BSU_04570	-0.911319913	1.58E-12	5.73E-12	no	murF	UDP-N-acetylmuramoylalanyl-D-glutamyl-2, 6-diaminopimelate-D-alanyl-D-alanine ligase [Bacillus subtilis subsp. subtilis str. 168] [Bacillus subtilis]	Metabolism;Metabolism;Metabolism	Global and overview maps;Glycan biosynthesis and metabolism;Amino acid metabolism	ko01100//Metabolic pathways;ko00550//Peptidoglycan biosynthesis;ko00300//Lysine biosynthesis	K01929;K01929;K01929	GO:0044424//intracellular part	GO:0016881//acid-amino acid ligase activity;GO:0032550//purine ribonucleoside binding	GO:0000270//peptidoglycan metabolic process;GO:0022604//regulation of cell morphogenesis;GO:0045229//external encapsulating structure organization
gene-BSU_04580	-0.669347394	2.68E-12	9.63E-12	no	cshA	ATP-dependent RNA helicase [Bacillus subtilis QB928] [Bacillus subtilis]	Genetic Information Processing	Folding, sorting and degradation	ko03018//RNA degradation	K05592	GO:0009295//nucleoid;GO:0016020//membrane;GO:0030529//intracellular ribonucleoprotein complex	GO:0003676//nucleic acid binding;GO:0003724//RNA helicase activity;GO:0032550//purine ribonucleoside binding	GO:0006950//response to stress;GO:0016070//RNA metabolic process;GO:0022613//ribonucleoprotein complex biogenesis
gene-BSU_04590	-1.166624001	3.08E-07	8.59E-07	yes	ydbS	resistance to heterologous antibiotics [Bacillus subtilis subsp. subtilis str. 168] [Bacillus subtilis]	-	-	-	-	GO:0031224//intrinsic component of membrane	-	-
gene-BSU_04600	-0.953962548	3.14E-13	1.19E-12	no	ydbT	resistance to heterologous antibiotics [Bacillus subtilis subsp. subtilis str. 168] [Bacillus subtilis]	-	-	-	-	GO:0031224//intrinsic component of membrane	-	-
gene-BSU_04610	-1.238026451	0.000256252	0.000560864	yes	gluP	rhomboid family intramembrane serine protease [Bacillus subtilis subsp. spizizenii] [Bacillus subtilis]	-	-	-	-	GO:0031224//intrinsic component of membrane	GO:0016787//hydrolase activity	GO:0019538//protein metabolic process
gene-BSU_04620	-0.043347854	1	1	no	acpS	holo-acyl carrier protein synthase (phosphopantetheinyl transferase) [Bacillus subtilis subsp. subtilis str. 168] [Bacillus subtilis]	Metabolism	Metabolism of cofactors and vitamins	ko00770//Pantothenate and CoA biosynthesis	K00997	GO:0044424//intracellular part	GO:0016780//phosphotransferase activity, for other substituted phosphate groups;GO:0046872//metal ion binding	GO:0006631//fatty acid metabolic process;GO:0043170//macromolecule metabolic process
gene-BSU_04630	-0.402028439	0.233589387	0.316152504	no	ydcC	outer membrane lipoprotein carrier protein LolA [Bacillus subtilis]	-	-	-	-	-	-	-
gene-BSU_04640	-0.216287495	0.436049267	0.543009825	no	alr1	D-alanine racemase [Bacillus subtilis subsp. subtilis str. 168] [Bacillus subtilis]	Metabolism;Metabolism	Global and overview maps;Metabolism of other amino acids	ko01100//Metabolic pathways;ko00473//D-Alanine metabolism	K01775;K01775	-	GO:0016853//isomerase activity	GO:0006522//alanine metabolic process
gene-BSU_04650	1.777303108	1.78E-24	9.91E-24	yes	ndoAI	antitoxin EndoAI [Bacillus subtilis subsp. subtilis str. 168] [Bacillus subtilis]	-	-	-	-	-	-	-
gene-BSU_04660	2.004190573	2.98E-37	2.22E-36	yes	ndoA	endoribonuclease toxin [Bacillus subtilis subsp. subtilis str. 168] [Bacillus subtilis]	-	-	-	-	-	GO:0003676//nucleic acid binding;GO:0004518//nuclease activity	GO:0090304//nucleic acid metabolic process
gene-BSU_04670	0.316500205	0.048460056	0.077486788	no	rsbRA	component of the anxiosome (stressosome); positive regulation of sigma(B) activity in response to salt and heat stress [Bacillus subtilis subsp. subtilis str. 168] [Bacillus subtilis]	-	-	-	-	-	-	-
gene-BSU_04680	0.208479874	0.323074093	0.418059327	no	rsbS	antagonist of RsbT [Bacillus subtilis subsp. subtilis str. 168] [Bacillus subtilis]	-	-	-	-	-	-	-
gene-BSU_04690	0.683358738	0.000394112	0.000847886	no	rsbT	switch protein/serine-threonine kinase; controls the activity of the anxiosome (stressosome) [Bacillus subtilis subsp. subtilis str. 168] [Bacillus subtilis]	-	-	-	-	-	GO:0004672//protein kinase activity;GO:0032550//purine ribonucleoside binding	GO:0006464//cellular protein modification process;GO:0006796//phosphate-containing compound metabolic process
gene-BSU_04700	1.877924513	1.87E-38	1.43E-37	yes	rsbU	phosphoserine phosphatase RsbU [Bacillus subtilis]	-	-	-	-	-	GO:0016791//phosphatase activity	GO:0006464//cellular protein modification process;GO:0006796//phosphate-containing compound metabolic process
gene-BSU_04710	0.330516143	0.002016775	0.004011683	no	rsbV	anti-sigma-B factor antagonist [Bacillus subtilis subsp. subtilis] [Bacillus subtilis]	-	-	-	-	-	GO:0005515//protein binding	GO:0010468//regulation of gene expression
gene-BSU_04720	0.730062692	1.32E-19	6.26E-19	no	rsbW	switch protein/serine kinase and anti-sigma factor (inhibitory sigma-B binding protein) [Bacillus subtilis subsp. subtilis str. 168] [Bacillus subtilis]	-	-	-	-	-	GO:0000989//transcription factor activity, transcription factor binding;GO:0004672//protein kinase activity;GO:0032550//purine ribonucleoside binding	GO:0006355//regulation of transcription, DNA-templated;GO:0006464//cellular protein modification process;GO:0006796//phosphate-containing compound metabolic process
gene-BSU_04730	1.800646719	4.32E-105	8.23E-104	yes	sigB	37 kd minor sigma factor (rpoF, sigB; ttg start codon) [Bacillus subtilis]	-	-	-	-	-	GO:0000996//core DNA-dependent RNA polymerase binding promoter specificity activity;GO:0001071//nucleic acid binding transcription factor activity	GO:0010468//regulation of gene expression;GO:0032774//RNA biosynthetic process;GO:0034645//cellular macromolecule biosynthetic process
gene-BSU_04740	4.125266842	0	0	yes	rsbX	serine phosphatase [Bacillus subtilis subsp. subtilis str. 168] [Bacillus subtilis]	-	-	-	-	-	GO:0016791//phosphatase activity	GO:0006796//phosphate-containing compound metabolic process;GO:0006950//response to stress
gene-BSU_04745	0.200847608	1	1	no	--	Uncharacterised protein [Paenibacillus polymyxa]	-	-	-	-	-	-	-
gene-BSU_04750	0.311303081	0.153220952	0.218142593	no	--	Uncharacterised protein [Paenibacillus polymyxa]	-	-	-	-	-	-	-
gene-BSU_04760	0.917607465	9.00E-12	3.18E-11	no	ydcG	EVE domain-containing protein [Bacillus subtilis]	-	-	-	-	-	-	-
gene-BSU_04770	0.441776626	0.053634555	0.085056607	no	ydcH	transcriptional regulator, MarR family [Bacillus subtilis subsp. subtilis str. RO-NN-1] [Bacillus subtilis]	-	-	-	-	GO:0044464//cell part	GO:0001071//nucleic acid binding transcription factor activity	GO:0010468//regulation of gene expression;GO:0034645//cellular macromolecule biosynthetic process
gene-BSU_04780	2.267030392	1.84E-50	1.77E-49	yes	yhgF	RNA helicase transcriptional accessory protein [Bacillus subtilis subsp. subtilis str. 168] [Bacillus subtilis]	-	-	-	-	-	-	-
gene-BSU_04785	0	1	1	notest	cmpA	factor allowing degradation of SpoIVA by ClpXP [Bacillus subtilis subsp. subtilis str. 168] [Bacillus subtilis]	-	-	-	-	-	-	-
gene-BSU_04790	-0.430252585	0.082978603	0.126458263	no	ydcK	SprT family protein [Bacillus subtilis]	-	-	-	-	GO:0044424//intracellular part	GO:0046914//transition metal ion binding	-
gene-BSU_04800	0.088279487	0.854073461	0.93517105	no	int	ICEBs1 mobile element: integrase [Bacillus subtilis subsp. subtilis str. 168] [Bacillus subtilis]	-	-	-	-	-	-	-
gene-BSU_04810	-0.927305258	0.02015326	0.034509359	no	immA	ICEBs1 mobile element: site-specific protease cleaving ImmR [Bacillus subtilis subsp. subtilis str. 168] [Bacillus subtilis]	-	-	-	-	-	GO:0043169//cation binding;GO:0070011//peptidase activity, acting on L-amino acid peptides	-
gene-BSU_04820	-0.749676646	0.340968815	0.437846051	no	immR	ICEBs1 mobile element: transcriptional regulator (Xre family) [Bacillus subtilis subsp. subtilis str. 168] [Bacillus subtilis]	-	-	-	-	-	GO:0003677//DNA binding	GO:0010468//regulation of gene expression;GO:0034645//cellular macromolecule biosynthetic process
gene-BSU_04830	4.21644113	1.17E-77	1.52E-76	yes	xis	ICEBs1 mobile element: excisionase [Bacillus subtilis subsp. subtilis str. 168] [Bacillus subtilis]	-	-	-	-	-	-	-
gene-BSU_04839	3.538330976	1.03E-81	1.44E-80	yes	--	YdzL protein [Bacillus velezensis]	-	-	-	-	-	-	-
gene-BSU_04840	2.912394853	2.73E-90	4.28E-89	yes	--	ICEBs1 mobile element: conserved protein of unknown function [Bacillus subtilis subsp. subtilis str. 168] [Bacillus subtilis]	-	-	-	-	-	-	-
gene-BSU_04849	2.593891073	0.001277557	0.002608103	yes	--	hypothetical protein [Bacillus subtilis]	-	-	-	-	-	-	-
gene-BSU_04850	2.843863373	4.61E-133	1.27E-131	yes	--	ICEBs1 mobile element: helicase processivity factor [Bacillus subtilis subsp. subtilis str. 168] [Bacillus subtilis]	-	-	-	-	-	-	-
gene-BSU_04860	2.773926482	4.59E-133	1.27E-131	yes	ydcQ	ICEBs1 mobile element: coupling conjugation protein VirD4 [Bacillus subtilis subsp. subtilis str. 168] [Bacillus subtilis]	-	-	-	-	GO:0031224//intrinsic component of membrane	GO:0003676//nucleic acid binding;GO:0032550//purine ribonucleoside binding	GO:0044763//single-organism cellular process
gene-BSU_04870	2.44816952	4.39E-94	7.44E-93	yes	--	ICEBs1 mobile element: DNA relaxase [Bacillus subtilis subsp. subtilis str. 168] [Bacillus subtilis]	-	-	-	-	-	-	-
gene-BSU_04880	2.95153014	5.23E-30	3.36E-29	yes	--	ydcT [Bacillus subtilis subsp. subtilis str. AG1839] [Bacillus subtilis]	-	-	-	-	-	-	-
gene-BSU_04890	2.580234307	2.79E-30	1.79E-29	yes	--	ydcT [Bacillus subtilis subsp. subtilis str. AG1839] [Bacillus subtilis]	-	-	-	-	-	-	-
gene-BSU_04900	3.029754328	2.27E-70	2.82E-69	yes	--	Uncharacterised protein [Paenibacillus polymyxa]	-	-	-	-	-	-	-
gene-BSU_04910	3.194046435	1.37E-182	6.37E-181	yes	--	yddB [Bacillus subtilis] [Bacillus subtilis subsp. subtilis str. 168] [Bacillus subtilis]	-	-	-	-	GO:0031224//intrinsic component of membrane	-	-
gene-BSU_04920	3.650736219	2.86E-47	2.64E-46	yes	--	ICEBs1 mobile element: subunit of the conjugation machinery [Bacillus subtilis subsp. subtilis str. 168] [Bacillus subtilis]	-	-	-	-	GO:0031224//intrinsic component of membrane	-	-
gene-BSU_04930	3.150070965	1.89E-73	2.41E-72	yes	--	ICEBs1 mobile element: subunit of the conjugation machinery [Bacillus subtilis subsp. subtilis str. 168] [Bacillus subtilis]	-	-	-	-	GO:0031224//intrinsic component of membrane	-	-
gene-BSU_04940	2.969799398	2.19E-142	6.63E-141	yes	--	ICEBs1 mobile element: VirB4-like ATPase [Bacillus subtilis subsp. subtilis str. 168] [Bacillus subtilis]	-	-	-	-	-	-	-
gene-BSU_04950	2.710041078	3.19E-17	1.41E-16	yes	--	YddF family protein [Bacillus subtilis]	-	-	-	-	-	-	-
gene-BSU_04960	2.688446395	5.70E-115	1.20E-113	yes	yddG	ICEBs1 mobile element: VirB6 subunit of the conjugation machinery [Bacillus subtilis subsp. subtilis str. 168] [Bacillus subtilis]	-	-	-	-	GO:0031224//intrinsic component of membrane	-	-
gene-BSU_04970	2.400153974	2.33E-41	1.89E-40	yes	yddH	ICEBs1 mobile element: two-domain autolysin with N-acetylmuramidase and DL-endopeptidase activity VirB1 [Bacillus subtilis subsp. subtilis str. 168] [Bacillus subtilis]	-	-	-	-	-	GO:0070011//peptidase activity, acting on L-amino acid peptides	-
gene-BSU_04980	1.996296299	4.39E-10	1.44E-09	yes	--	mobile element region [Bacillus velezensis]	-	-	-	-	GO:0031224//intrinsic component of membrane	-	-
gene-BSU_04990	1.456893202	4.97E-28	3.04E-27	yes	--	DUF4467 domain-containing protein [Bacillus subtilis]	-	-	-	-	-	-	-
gene-BSU_05000	-1.310201606	8.51E-09	2.61E-08	yes	tcpF	TIR domain-containing protein [Paenibacillus riograndensis]	-	-	-	-	-	-	-
gene-BSU_05010	-0.855427552	0.003095647	0.006029939	no	rapI	ICEBs1 mobile element: response regulator aspartate phosphatase [Bacillus subtilis subsp. subtilis str. 168] [Bacillus subtilis]	-	-	-	-	-	GO:0003824//catalytic activity	GO:0006796//phosphate-containing compound metabolic process
gene-BSU_05020	0.747648676	0.642342517	0.738812881	no	phrI	ICEBs1 mobile element: secreted regulator of the activity of phosphatase RapI [Bacillus subtilis subsp. subtilis str. 168] [Bacillus subtilis]	-	-	-	-	-	-	-
gene-BSU_05030	-1.181683367	0.000556867	0.00117918	yes	--	helicase; mobile element region [Bacillus subtilis subsp. subtilis str. JH642 substr. AG174] [Bacillus subtilis]	-	-	-	-	GO:0031224//intrinsic component of membrane	-	-
gene-BSU_05040	0.608466438	0.624832314	0.721551708	no	yhbW	MsnO8 family LLM class oxidoreductase [Bacillus subtilis]	-	-	-	-	-	-	GO:0044710//single-organism metabolic process
gene-BSU_05050	-1.221740061	0.400081953	0.50634392	no	lrpA	transcriptional regulator (Lrp/AsnC family) [Bacillus subtilis subsp. subtilis str. 168] [Bacillus subtilis]	-	-	-	-	GO:0044464//cell part	GO:0001071//nucleic acid binding transcription factor activity;GO:0003677//DNA binding	GO:0010468//regulation of gene expression;GO:0034645//cellular macromolecule biosynthetic process
gene-BSU_05060	-0.044615572	1	1	no	lrpB	transcriptional regulator (Lrp/AsnC family) [Bacillus subtilis subsp. subtilis str. 168] [Bacillus subtilis]	-	-	-	-	GO:0044464//cell part	GO:0001071//nucleic acid binding transcription factor activity;GO:0003677//DNA binding	GO:0010468//regulation of gene expression;GO:0034645//cellular macromolecule biosynthetic process
gene-BSU_05070	-2.028225182	0.079931862	0.122198861	no	yddQ	isochorismatase family protein [Bacillus subtilis]	-	-	-	-	-	GO:0003824//catalytic activity	-
gene-BSU_05080	-2.957898167	0.060562752	0.094961643	no	yddR	MBL fold metallo-hydrolase [Bacillus subtilis]	-	-	-	-	-	GO:0003824//catalytic activity	-
gene-BSU_05090	-0.659034114	0.303670544	0.397153051	no	yddS	MFS transporter [Bacillus subtilis]	-	-	-	-	GO:0031224//intrinsic component of membrane	GO:0005215//transporter activity	GO:0044763//single-organism cellular process;GO:0051234//establishment of localization
gene-BSU_05099	0.700959016	1	1	no	ydzM	membrane protein [Bacillus sp. A053]	-	-	-	-	GO:0031224//intrinsic component of membrane	-	-
gene-BSU_05100	-1.105578056	9.43E-10	3.04E-09	yes	--	YomL [Bacillus subtilis QB928] [Bacillus subtilis]	-	-	-	-	-	-	-
gene-BSU_05109	-2.638148436	0.1128147	0.166845046	no	ydzN	RecName: Full=Uncharacterized membrane protein YdzN [Bacillus subtilis subsp. subtilis str. 168] [Bacillus subtilis]	-	-	-	-	GO:0031224//intrinsic component of membrane	-	-
gene-BSU_05110	-1.662221438	0.000908367	0.00187816	yes	ydeA	glyoxalase III homolog, deglycase [Bacillus subtilis subsp. subtilis str. 168] [Bacillus subtilis]	-	-	-	-	-	GO:0016787//hydrolase activity	-
gene-BSU_05120	-1.102683129	1.67E-05	4.08E-05	yes	cspC	cold-shock protein [Bacillus subtilis subsp. subtilis str. 168] [Bacillus subtilis]	-	-	-	-	GO:0044424//intracellular part	GO:0003676//nucleic acid binding	GO:0010468//regulation of gene expression;GO:0034645//cellular macromolecule biosynthetic process
gene-BSU_05130	1.319421641	5.12E-19	2.39E-18	yes	carD	transcriptional regulator for repair and outgrowth of heat damaged spores [Bacillus subtilis subsp. subtilis str. 168] [Bacillus subtilis]	-	-	-	-	-	-	-
gene-BSU_05140	-1.15427094	0.566730902	0.6637626	no	--	EamA family transporter [Bacillus subtilis]	-	-	-	-	-	-	-
gene-BSU_05150	-0.564588152	0.158594873	0.224939724	no	ydeC	AraC family transcriptional regulator [Bacillus subtilis]	-	-	-	-	-	GO:0001071//nucleic acid binding transcription factor activity;GO:0003677//DNA binding	GO:0010468//regulation of gene expression;GO:0034645//cellular macromolecule biosynthetic process
gene-BSU_05160	0.437015868	1	1	no	ydeD	EamA family transporter [Bacillus subtilis]	-	-	-	-	GO:0031224//intrinsic component of membrane	-	GO:0051234//establishment of localization
gene-BSU_05170	0.322816728	0.526754945	0.626583546	no	ydeE	AraC family transcriptional regulator [Bacillus subtilis]	-	-	-	-	GO:0044424//intracellular part	GO:0001071//nucleic acid binding transcription factor activity;GO:0003677//DNA binding	GO:0010468//regulation of gene expression;GO:0034645//cellular macromolecule biosynthetic process
gene-BSU_05180	-0.646795941	0.057061008	0.089854946	no	ydeF	PLP-dependent aminotransferase family protein [Bacillus subtilis]	-	-	-	-	-	GO:0001071//nucleic acid binding transcription factor activity;GO:0016769//transferase activity, transferring nitrogenous groups;GO:0043168//anion binding	GO:0010468//regulation of gene expression;GO:0034645//cellular macromolecule biosynthetic process
gene-BSU_05190	-1.030762254	0.320044531	0.415204027	no	ydeG	MFS transporter [Bacillus subtilis TO-A] [Bacillus subtilis]	-	-	-	-	GO:0031224//intrinsic component of membrane	-	GO:0044763//single-organism cellular process;GO:0051234//establishment of localization
gene-BSU_05200	-1.108516932	7.51E-09	2.31E-08	yes	ydeH	ydeH [Bacillus subtilis subsp. subtilis str. AG1839] [Bacillus subtilis]	-	-	-	-	GO:0031224//intrinsic component of membrane	-	-
gene-BSU_05210	-1.55125008	0.000630042	0.001323263	yes	--	DUF1801 domain-containing protein [Bacillus subtilis E1] [Bacillus subtilis]	-	-	-	-	-	-	-
gene-BSU_05220	0.150623313	0.653115731	0.746523674	no	ydeJ	Uncharacterised protein [Paenibacillus polymyxa]	-	-	-	-	-	-	-
gene-BSU_05230	0.730965294	0.066124226	0.103320704	no	ydeK	DMT family transporter [Bacillus subtilis]	-	-	-	-	GO:0031224//intrinsic component of membrane	-	GO:0051234//establishment of localization
gene-BSU_05240	0.702117379	0.118665266	0.174347657	no	ydeL	GntR family transcriptional regulator [Bacillus subtilis subsp. subtilis] [Bacillus subtilis]	-	-	-	-	-	GO:0001071//nucleic acid binding transcription factor activity;GO:0016769//transferase activity, transferring nitrogenous groups;GO:0043168//anion binding	GO:0010468//regulation of gene expression;GO:0034645//cellular macromolecule biosynthetic process
gene-BSU_05250	-0.332698818	0.571910106	0.668094406	no	--	MaoC family dehydratase [Bacillus subtilis]	-	-	-	-	-	-	-
gene-BSU_05260	-0.722958736	0.213081017	0.292018671	no	--	serine hydrolase family protein [Bacillus subtilis]	-	-	-	-	-	GO:0003824//catalytic activity	-
gene-BSU_05270	-1.424866986	0.04146632	0.067023656	no	ydzF	winged helix-turn-helix transcriptional regulator [Bacillus subtilis]	-	-	-	-	-	-	GO:0010468//regulation of gene expression;GO:0034645//cellular macromolecule biosynthetic process
gene-BSU_05280	0.469297126	0.07619808	0.11720101	no	ydeO	UPF0750 membrane protein YdeO [Bacillus subtilis subsp. subtilis] [Bacillus subtilis]	-	-	-	-	GO:0031224//intrinsic component of membrane	-	-
gene-BSU_05290	-1.252260956	0.052132542	0.082837378	no	ydeP	ydeP [Bacillus subtilis] [Bacillus subtilis subsp. subtilis str. 168] [Bacillus subtilis]	-	-	-	-	-	-	GO:0010468//regulation of gene expression;GO:0034645//cellular macromolecule biosynthetic process
gene-BSU_05300	-0.882880262	0.003179168	0.006174746	no	ydeQ	NAD(P)H oxidoreductase YdeQ [Bacillus subtilis subsp. subtilis str. BSP1] [Bacillus subtilis]	-	-	-	-	-	-	GO:0044710//single-organism metabolic process
gene-BSU_05310	-0.678071905	1	1	no	ydeR	MFS transporter [Bacillus subtilis]	-	-	-	-	GO:0031224//intrinsic component of membrane	-	GO:0044763//single-organism cellular process;GO:0051234//establishment of localization
gene-BSU_05320	-0.175876499	0.764939618	0.853315727	no	ydeS	TetR/AcrR family transcriptional regulator [Bacillus subtilis]	-	-	-	-	-	-	GO:0010468//regulation of gene expression;GO:0034645//cellular macromolecule biosynthetic process
gene-BSU_05329	13.50680344	0.072901847	0.112862238	no	--	protein YdzO [Bacillus subtilis subsp. subtilis str. BAB-1] [Bacillus subtilis]	-	-	-	-	-	-	-
gene-BSU_05330	-0.919510082	1	1	no	aseR	transcriptional regulator (metals sensing ArsR-SmtB repressors family) [Bacillus subtilis subsp. subtilis str. 168] [Bacillus subtilis]	-	-	-	-	GO:0044424//intracellular part	GO:0001071//nucleic acid binding transcription factor activity;GO:0043169//cation binding	GO:0010468//regulation of gene expression;GO:0034645//cellular macromolecule biosynthetic process
gene-BSU_05340	-0.243847386	0.760613623	0.849429049	no	arsB	arsenite/antimonite/H+ antiporter [Bacillus subtilis subsp. subtilis str. 168] [Bacillus subtilis]	-	-	-	-	GO:0031224//intrinsic component of membrane	GO:0015103//inorganic anion transmembrane transporter activity	GO:0015698//inorganic anion transport;GO:0042221//response to chemical
gene-BSU_05350	-0.28208783	0.864613383	0.944661509	no	ydfB	acetyltransferase [Bacillus subtilis subsp. subtilis str. SC-8] [Bacillus subtilis]	-	-	-	-	-	GO:0016740//transferase activity	-
gene-BSU_05360	-2.599317794	0.193920555	0.268403072	no	ydfC	EamA family transporter [Bacillus subtilis]	-	-	-	-	GO:0031224//intrinsic component of membrane	-	GO:0051234//establishment of localization
gene-BSU_05370	-1.727030616	0.02845096	0.047469232	yes	ydfD	PLP-dependent aminotransferase family protein [Bacillus subtilis]	-	-	-	-	-	GO:0001071//nucleic acid binding transcription factor activity;GO:0016769//transferase activity, transferring nitrogenous groups;GO:0043168//anion binding	GO:0010468//regulation of gene expression;GO:0034645//cellular macromolecule biosynthetic process
gene-BSU_05380	3.871788129	1.40E-15	5.87E-15	yes	--	flavin reductase family protein [Bacillus subtilis]	-	-	-	-	-	GO:0016646//oxidoreductase activity, acting on the CH-NH group of donors, NAD or NADP as acceptor	GO:0044710//single-organism metabolic process
gene-BSU_05390	-2.140755454	5.88E-14	2.30E-13	yes	ydfF	ArsR family transcriptional regulator [Bacillus subtilis subsp. natto] [Bacillus subtilis]	-	-	-	-	-	GO:0001071//nucleic acid binding transcription factor activity	GO:0010468//regulation of gene expression;GO:0034645//cellular macromolecule biosynthetic process
gene-BSU_05400	-1.639511805	2.68E-07	7.52E-07	yes	--	alkylhydroperoxidase AhpD core [Bacillus subtilis subsp. subtilis str. RO-NN-1] [Bacillus subtilis]	-	-	-	-	-	GO:0016209//antioxidant activity	GO:0044710//single-organism metabolic process
gene-BSU_05408	0	1	1	notest	ydzP	RecName: Full=Uncharacterized membrane protein YdzP [Bacillus subtilis subsp. subtilis str. 168] [Bacillus subtilis]	-	-	-	-	GO:0031224//intrinsic component of membrane	-	-
gene-BSU_05409	0	1	1	notest	--	protein YdzQ [Bacillus sp. FW1]	-	-	-	-	-	-	-
gene-BSU_05410	-1.827163403	0.003661127	0.00703969	yes	ydfH	two-component sensor histidine kinase [YdfI] [Bacillus subtilis subsp. subtilis str. 168] [Bacillus subtilis]	Environmental Information Processing	Signal transduction	ko02020//Two-component system	K11623	GO:0031224//intrinsic component of membrane	GO:0004672//protein kinase activity;GO:0005515//protein binding;GO:0032550//purine ribonucleoside binding;GO:0060089//molecular transducer activity	GO:0006468//protein phosphorylation;GO:0035556//intracellular signal transduction
gene-BSU_05420	-1.505235308	0.463932009	0.570514805	no	ydfI	two-component response regulator [YdfH] [Bacillus subtilis subsp. subtilis str. 168] [Bacillus subtilis]	Environmental Information Processing	Signal transduction	ko02020//Two-component system	K11624	GO:0044424//intracellular part	GO:0001071//nucleic acid binding transcription factor activity;GO:0003676//nucleic acid binding	GO:0010468//regulation of gene expression;GO:0034645//cellular macromolecule biosynthetic process
gene-BSU_05430	-2	0.00042383	0.000908432	yes	ydfJ	MMPL family transporter [Bacillus subtilis]	Environmental Information Processing	Signal transduction	ko02020//Two-component system	K11625	GO:0031224//intrinsic component of membrane	-	-
gene-BSU_05440	1.734321411	2.02E-15	8.41E-15	yes	nap	carboxylesterase NP [Bacillus subtilis subsp. subtilis str. 168] [Bacillus subtilis]	-	-	-	-	-	GO:0016788//hydrolase activity, acting on ester bonds	-
gene-BSU_05450	1.30656571	0.215293009	0.294766835	no	ydfK	DUF554 domain-containing protein [Bacillus sp. SN32]	-	-	-	-	GO:0031224//intrinsic component of membrane	-	-
gene-BSU_05460	-0.314640465	0.51573595	0.622709527	no	ydfL	GntR family transcriptional regulator [Bacillus subtilis TO-A] [Bacillus subtilis]	-	-	-	-	-	-	GO:0010468//regulation of gene expression;GO:0034645//cellular macromolecule biosynthetic process
gene-BSU_05470	1.41187838	0.000232804	0.000511764	yes	mneP	primary Mn(II) efflux pump [Bacillus subtilis subsp. subtilis str. 168] [Bacillus subtilis]	-	-	-	-	-	-	-
gene-BSU_05480	-2.371171614	0.031158808	0.051673433	no	--	Oxygen-insensitive NAD(P)H nitroreductase [Bacillus subtilis subsp. subtilis] [Bacillus subtilis]	-	-	-	-	-	-	-
gene-BSU_05490	0.081152365	0.861268582	0.941771876	no	--	ring-cleaving dioxygenase [Bacillus subtilis]	-	-	-	-	-	GO:0003824//catalytic activity	-
gene-BSU_05500	-0.159972947	1	1	no	--	DoxX [Bacillus subtilis subsp. subtilis str. RO-NN-1] [Bacillus subtilis]	-	-	-	-	-	-	-
gene-BSU_05510	0.636517689	1	1	no	ydfQ	thioredoxin family protein [Bacillus sp. MT]	-	-	-	-	-	-	-
gene-BSU_05520	0	1	1	notest	--	spore germination protein [Bacillus sp. Rc4]	-	-	-	-	-	-	-
gene-BSU_05529	0	1	1	notest	ydzR	RecName: Full=Spore germination protein-like protein YdzR [Bacillus subtilis subsp. subtilis str. 168] [Bacillus subtilis]	-	-	-	-	-	-	-
gene-BSU_05530	-2.661778098	0.161632778	0.228450209	no	ydfR	DUF421 domain-containing protein [Bacillus subtilis]	-	-	-	-	GO:0031224//intrinsic component of membrane	-	-
gene-BSU_05540	-12.84450963	0.00038127	0.000820695	yes	ydfS	RecName: Full=UPF0702 transmembrane protein YdfS [Bacillus subtilis subsp. subtilis str. 168] [Bacillus subtilis]	-	-	-	-	GO:0031224//intrinsic component of membrane	-	-
gene-BSU_05550	0	1	1	notest	cotP	spore coat protein [Bacillus subtilis subsp. subtilis str. 168] [Bacillus subtilis]	-	-	-	-	-	-	-
gene-BSU_05560	0	1	1	notest	--	spore germination protein [Bacillus tequilensis]	-	-	-	-	-	-	-
gene-BSU_05570	0	1	1	notest	--	spore germination protein GerPA/GerPF [Bacillus sp. AtDRG31]	-	-	-	-	-	-	-
gene-BSU_05580	-2.187851111	0.017457385	0.030226515	yes	ydgC	TetR/AcrR family transcriptional regulator [Bacillus subtilis subsp. subtilis] [Bacillus subtilis]	-	-	-	-	-	-	GO:0010468//regulation of gene expression;GO:0034645//cellular macromolecule biosynthetic process
gene-BSU_05590	0.078432828	1	1	no	--	DoxX-like protein [Bacillus subtilis J24] [Bacillus subtilis]	-	-	-	-	GO:0031224//intrinsic component of membrane	-	-
gene-BSU_05600	-1.523135186	0.005133157	0.009609193	yes	ydgE	GNAT family N-acetyltransferase [Bacillus subtilis]	-	-	-	-	-	GO:0016740//transferase activity	-
gene-BSU_05610	-1.747985464	4.70E-33	3.25E-32	yes	vmlR	ATP-binding cassette efflux transporter [Bacillus subtilis subsp. subtilis str. 168] [Bacillus subtilis]	Environmental Information Processing	Membrane transport	ko02010//ABC transporters	K18231	-	-	-
gene-BSU_05620	-0.134529631	0.312206309	0.406603634	no	ydgF	amino acid permease [Bacillus sp. FMQ74]	-	-	-	-	GO:0031224//intrinsic component of membrane	GO:0046943//carboxylic acid transmembrane transporter activity	GO:0044763//single-organism cellular process;GO:0046942//carboxylic acid transport
gene-BSU_05630	1.042296236	3.30E-14	1.30E-13	yes	dinB	nuclease inhibitor [Bacillus subtilis subsp. subtilis str. 168] [Bacillus subtilis]	-	-	-	-	-	-	-
gene-BSU_05640	-1.490822038	0.168324206	0.237122686	no	ydgG	MarR family transcriptional regulator [Bacillus subtilis subsp. subtilis str. JH642 substr. AG174] [Bacillus subtilis]	-	-	-	-	GO:0044464//cell part	GO:0001071//nucleic acid binding transcription factor activity	GO:0010468//regulation of gene expression;GO:0034645//cellular macromolecule biosynthetic process
gene-BSU_05650	-1.347969763	9.10E-06	2.29E-05	yes	mmpL4	MMPL family transporter [Bacillus subtilis]	-	-	-	-	GO:0031224//intrinsic component of membrane	-	-
gene-BSU_05660	0.286304185	0.864958088	0.944782366	no	drgA	nitroreductase of unidentified specificity (reduces 5-(aziridin-1-yl)-2,4-dinitrobenzamide prodrug) [Bacillus subtilis subsp. subtilis str. 168] [Bacillus subtilis]	-	-	-	-	-	-	GO:0044710//single-organism metabolic process
gene-BSU_05670	-0.866359116	0.773411172	0.860862518	no	ydgJ	HTH-type transcriptional regulator YdgJ [Bacillus subtilis subsp. subtilis str. BSP1] [Bacillus subtilis]	-	-	-	-	GO:0044464//cell part	GO:0001071//nucleic acid binding transcription factor activity	GO:0010468//regulation of gene expression;GO:0034645//cellular macromolecule biosynthetic process
gene-BSU_05680	-0.47996628	0.452899077	0.55916203	no	ydgK	Bcr/CflA family efflux MFS transporter [Bacillus subtilis]	-	-	-	-	GO:0031224//intrinsic component of membrane	-	GO:0044763//single-organism cellular process;GO:0051234//establishment of localization
gene-BSU_05690	3.304467125	0.006173001	0.011423307	yes	ydhB	sulfite exporter TauE/SafE family protein [Bacillus subtilis]	-	-	-	-	-	-	-
gene-BSU_05700	0.342459405	0.417679856	0.524014889	no	ydhC	GntR family transcriptional regulator [Bacillus subtilis]	-	-	-	-	-	GO:0001071//nucleic acid binding transcription factor activity;GO:0003677//DNA binding	GO:0010468//regulation of gene expression;GO:0034645//cellular macromolecule biosynthetic process
gene-BSU_05710	0.409534524	0.723907432	0.815886735	no	--	spore cortex lytic enzyme [Bacillus subtilis subsp. subtilis str. 168] [Bacillus subtilis]	-	-	-	-	-	-	-
gene-BSU_05720	-0.907837542	1.72E-13	6.58E-13	no	ydhE	UDP-glucosyltransferase [Bacillus subtilis]	-	-	-	-	-	-	-
gene-BSU_05730	0.427588033	0.484417907	0.59191967	no	--	ydhF [Bacillus subtilis]	-	-	-	-	-	-	-
gene-BSU_05740	0.759039819	0.007595914	0.01384068	no	phoB	alkaline phosphatase [Bacillus subtilis subsp. subtilis str. 168] [Bacillus subtilis]	Metabolism;Environmental Information Processing;Metabolism;Metabolism	Global and overview maps;Signal transduction;Metabolism of cofactors and vitamins;Metabolism of cofactors and vitamins	ko01100//Metabolic pathways;ko02020//Two-component system;ko00790//Folate biosynthesis;ko00730//Thiamine metabolism	K01077;K01077;K01077;K01077	-	-	-
gene-BSU_05750	2.897320444	1.51E-06	4.00E-06	yes	fra	frataxin; iron/sulfur chaperone [Bacillus subtilis subsp. subtilis str. 168] [Bacillus subtilis]	-	-	-	-	-	-	-
gene-BSU_05760	0.50804765	0.315368274	0.410060037	no	--	Uncharacterised protein [Paenibacillus polymyxa]	-	-	-	-	GO:0031224//intrinsic component of membrane	-	-
gene-BSU_05770	0.711898834	0.513362077	0.622387907	no	--	GNAT family N-acetyltransferase [Bacillus subtilis]	-	-	-	-	-	-	-
gene-BSU_05780	1.43611524	0.000413393	0.000887947	yes	--	HD domain-containing protein [Bacillus subtilis]	-	-	-	-	-	-	-
gene-BSU_05790	3.296229151	2.03E-28	1.26E-27	yes	--	DUF1541 domain-containing protein [Bacillus subtilis]	-	-	-	-	-	-	-
gene-BSU_05800	-0.095679487	0.91545684	0.990354089	no	pbuE	purine transporter PbuE [Bacillus subtilis]	-	-	-	-	-	-	-
gene-BSU_05810	-0.267772844	0.034704389	0.056960926	no	gmuB	oligo-alpha-mannoside phosphotransferase system enzyme IIB [Bacillus subtilis subsp. subtilis str. 168] [Bacillus subtilis]	Metabolism;Environmental Information Processing	Carbohydrate metabolism;Membrane transport	ko00500//Starch and sucrose metabolism;ko02060//Phosphotransferase system (PTS)	K02760;K02760	-	GO:0015144//carbohydrate transmembrane transporter activity;GO:0016772//transferase activity, transferring phosphorus-containing groups	GO:0006796//phosphate-containing compound metabolic process;GO:0008643//carbohydrate transport
gene-BSU_05820	-0.111406247	0.565054444	0.662183431	no	gmuA	oligo-alpha-mannoside phosphotransferase system enzyme IIA [Bacillus subtilis subsp. subtilis str. 168] [Bacillus subtilis]	Metabolism;Environmental Information Processing	Carbohydrate metabolism;Membrane transport	ko00500//Starch and sucrose metabolism;ko02060//Phosphotransferase system (PTS)	K02759;K02759	-	-	-
gene-BSU_05830	-0.133240635	0.183627247	0.25597866	no	gmuC	oligo-alpha-mannoside phosphotransferase system enzyme IIC [Bacillus subtilis subsp. subtilis str. 168] [Bacillus subtilis]	Metabolism;Environmental Information Processing	Carbohydrate metabolism;Membrane transport	ko00500//Starch and sucrose metabolism;ko02060//Phosphotransferase system (PTS)	K02761;K02761	GO:0031224//intrinsic component of membrane	GO:0015144//carbohydrate transmembrane transporter activity	GO:0008643//carbohydrate transport
gene-BSU_05840	-1.006640392	1.67E-14	6.67E-14	yes	gmuD	mannoside-phospho-beta-d-glucosidase [Bacillus subtilis subsp. subtilis str. 168] [Bacillus subtilis]	Metabolism;Metabolism	Carbohydrate metabolism;Carbohydrate metabolism	ko00500//Starch and sucrose metabolism;ko00010//Glycolysis / Gluconeogenesis	K01223;K01223	-	GO:0008422//beta-glucosidase activity	GO:0044238//primary metabolic process
gene-BSU_05850	-0.672604632	6.97E-06	1.76E-05	no	gmuR	transcriptional regulator (GntR family) [Bacillus subtilis subsp. subtilis str. 168] [Bacillus subtilis]	-	-	-	-	GO:0044424//intracellular part	GO:0001071//nucleic acid binding transcription factor activity	GO:0010468//regulation of gene expression;GO:0034645//cellular macromolecule biosynthetic process
gene-BSU_05860	-0.652141144	2.69E-06	7.00E-06	no	scrK	ROK fructokinase; glucomannan utilization protein E [Bacillus subtilis subsp. subtilis str. 168] [Bacillus subtilis]	Metabolism;Metabolism;Metabolism;Metabolism;Metabolism	Global and overview maps;Global and overview maps;Carbohydrate metabolism;Carbohydrate metabolism;Carbohydrate metabolism	ko01100//Metabolic pathways;ko01110//Biosynthesis of secondary metabolites;ko00500//Starch and sucrose metabolism;ko00520//Amino sugar and nucleotide sugar metabolism;ko00051//Fructose and mannose metabolism	K00847;K00847;K00847;K00847;K00847	-	GO:0004396//hexokinase activity;GO:0032550//purine ribonucleoside binding;GO:0043169//cation binding	GO:0005976//polysaccharide metabolic process;GO:0016310//phosphorylation
gene-BSU_05870	-0.438203484	0.01847924	0.03187274	no	gmuF	phosphohexomutase; cupin family [Bacillus subtilis subsp. subtilis str. 168] [Bacillus subtilis]	Metabolism;Metabolism;Metabolism;Metabolism	Global and overview maps;Global and overview maps;Carbohydrate metabolism;Carbohydrate metabolism	ko01100//Metabolic pathways;ko01110//Biosynthesis of secondary metabolites;ko00520//Amino sugar and nucleotide sugar metabolism;ko00051//Fructose and mannose metabolism	K01809;K01809;K01809;K01809	-	GO:0003824//catalytic activity;GO:0046914//transition metal ion binding	GO:0044238//primary metabolic process
gene-BSU_05880	-0.057522901	0.807095866	0.891496811	no	gmuG	exported mannan endo-1,4-beta-mannosidase [Bacillus subtilis subsp. subtilis str. 168] [Bacillus subtilis]	Metabolism;Cellular Processes;Metabolism	Global and overview maps;Cellular community - prokaryotes;Carbohydrate metabolism	ko01100//Metabolic pathways;ko02024//Quorum sensing;ko00051//Fructose and mannose metabolism	K01218;K01218;K01218	-	GO:0004567//beta-mannosidase activity	GO:0005976//polysaccharide metabolic process
gene-BSU_05900	-1.271098199	1.42E-12	5.19E-12	yes	thiL	thiamine-monophosphate kinase [Bacillus subtilis subsp. subtilis str. 168] [Bacillus subtilis]	Metabolism;Metabolism	Global and overview maps;Metabolism of cofactors and vitamins	ko01100//Metabolic pathways;ko00730//Thiamine metabolism	K00946;K00946	-	GO:0016301//kinase activity;GO:0032550//purine ribonucleoside binding;GO:0046872//metal ion binding	GO:0006772//thiamine metabolic process;GO:0006796//phosphate-containing compound metabolic process;GO:0009108//coenzyme biosynthetic process
gene-BSU_05910	-0.25946164	0.492847547	0.600764935	no	tsaE	ATP/GTP hydrolase [Streptococcus pneumoniae]	-	-	-	-	-	-	-
gene-BSU_05920	0.52944724	0.092135718	0.138847827	no	tsaB	tRNA(NNU) t(6)A37 threonylcarbamoyladenosine modification; protease involved in TsaD function [Bacillus subtilis subsp. subtilis str. 168] [Bacillus subtilis]	-	-	-	-	-	-	-
gene-BSU_05930	-0.638619416	0.076699953	0.117793383	no	--	ribosomal protein S18 alanine N-acetyltransferase [Bacillus subtilis subsp. subtilis str. 168] [Bacillus subtilis]	-	-	-	-	-	GO:0004596//peptide alpha-N-acetyltransferase activity	GO:0006473//protein acetylation
gene-BSU_05940	-0.242688077	0.178118728	0.249613607	no	tsaD	tRNA(NNU) t(6)A37 threonylcarbamoyladenosine modification; glycation binding protein [Bacillus subtilis subsp. subtilis str. 168] [Bacillus subtilis]	-	-	-	-	GO:0044424//intracellular part	GO:0004175//endopeptidase activity;GO:0016746//transferase activity, transferring acyl groups;GO:0046914//transition metal ion binding	GO:0006400//tRNA modification;GO:0019538//protein metabolic process
gene-BSU_05950	0.024786155	0.863616137	0.943857048	no	yfmM	ABC-F family ATP-binding cassette domain-containing protein [Bacillus subtilis]	-	-	-	-	-	-	-
gene-BSU_05960	-0.084474437	0.595214093	0.691702873	no	moaC	molybdenum cofactor biosynthesis protein C [Bacillus subtilis subsp. subtilis str. 168] [Bacillus subtilis]	Metabolism;Metabolism;Genetic Information Processing	Global and overview maps;Metabolism of cofactors and vitamins;Folding, sorting and degradation	ko01100//Metabolic pathways;ko00790//Folate biosynthesis;ko04122//Sulfur relay system	K03637;K03637;K03637	-	-	GO:0009108//coenzyme biosynthetic process
gene-BSU_05970	0.269107433	0.064583563	0.1011091	no	rex	transcription repressor of cydABCD and yjlC-ndh expression [Bacillus subtilis subsp. subtilis str. 168] [Bacillus subtilis]	-	-	-	-	GO:0044424//intracellular part	GO:0001071//nucleic acid binding transcription factor activity;GO:0003676//nucleic acid binding;GO:0048037//cofactor binding	GO:0006355//regulation of transcription, DNA-templated;GO:0050896//response to stimulus
gene-BSU_05980	0.824235145	0.000284139	0.000618214	no	tatAy	component of the twin-arginine pre-protein translocation pathway [Bacillus subtilis subsp. subtilis str. 168] [Bacillus subtilis]	Genetic Information Processing;Environmental Information Processing	Folding, sorting and degradation;Membrane transport	ko03060//Protein export;ko03070//Bacterial secretion system	K03116;K03116	GO:0016021//integral component of membrane;GO:0043234//protein complex;GO:0044444//cytoplasmic part	GO:0008565//protein transporter activity	GO:0071806//protein transmembrane transport
gene-BSU_05990	1.292245656	1.80E-17	8.00E-17	yes	tatC2	component of the twin-arginine pre-protein translocation pathway [Bacillus subtilis subsp. subtilis str. 168] [Bacillus subtilis]	Genetic Information Processing;Environmental Information Processing	Folding, sorting and degradation;Membrane transport	ko03060//Protein export;ko03070//Bacterial secretion system	K03118;K03118	-	-	-
gene-BSU_06000	1.285498585	0.074108188	0.114510202	no	ydiK	RecName: Full=Uncharacterized lipoprotein YdiK; Flags: Precursor [Bacillus subtilis subsp. subtilis str. 168] [Bacillus subtilis]	-	-	-	-	GO:0031224//intrinsic component of membrane	-	-
gene-BSU_06010	0.759824326	0.000172269	0.000385624	no	MroQ	CPBP family intramembrane metalloprotease [Bacillus subtilis]	-	-	-	-	GO:0031224//intrinsic component of membrane	GO:0003824//catalytic activity	-
gene-BSU_06020	1.050813474	2.04E-05	4.94E-05	yes	groS	Chaperonin small subunit [Bacillus subtilis QB928] [Bacillus subtilis]	-	-	-	-	GO:0044424//intracellular part	GO:0032550//purine ribonucleoside binding	GO:0044267//cellular protein metabolic process
gene-BSU_06030	0.507415656	6.63E-09	2.05E-08	no	groL	chaperonin large subunit [Bacillus subtilis subsp. subtilis str. 168] [Bacillus subtilis]	Genetic Information Processing	Folding, sorting and degradation	ko03018//RNA degradation	K04077	GO:0044424//intracellular part	GO:0005515//protein binding;GO:0032550//purine ribonucleoside binding	GO:0006457//protein folding
gene-BSU_06040	-2.055210913	0.099609848	0.148953444	no	--	YdiM [Bacillus subtilis QB928] [Bacillus subtilis]	-	-	-	-	-	-	-
gene-BSU_06048	-13.6044374	0.003399509	0.006564793	yes	--	DUF927 domain-containing protein [Bacillus cereus]	-	-	-	-	-	-	-
gene-BSU_06060	-0.843628609	5.62E-07	1.54E-06	no	ydiO	DNA-methyltransferase (cytosine-specific); prophage 3 region [Bacillus subtilis subsp. subtilis str. 168] [Bacillus subtilis]	Metabolism;Metabolism	Global and overview maps;Amino acid metabolism	ko01100//Metabolic pathways;ko00270//Cysteine and methionine metabolism	K00558;K00558	-	GO:0016741//transferase activity, transferring one-carbon groups	GO:0032776//DNA methylation on cytosine
gene-BSU_06070	-0.15124057	0.308751421	0.403014468	no	ydiP	methylase [Bacillus subtilis subsp. subtilis str. 168] [Bacillus subtilis]	Metabolism;Metabolism	Global and overview maps;Amino acid metabolism	ko01100//Metabolic pathways;ko00270//Cysteine and methionine metabolism	K00558;K00558	-	GO:0008757//S-adenosylmethionine-dependent methyltransferase activity	GO:0032776//DNA methylation on cytosine
gene-BSU_06090	0.754340641	1.16E-06	3.10E-06	no	ydiR	BsuM restriction component [Bacillus subtilis QB928] [Bacillus subtilis]	-	-	-	-	-	GO:0015666//restriction endodeoxyribonuclease activity	GO:0006304//DNA modification
gene-BSU_06100	2.042367098	2.79E-27	1.66E-26	yes	ydiS	type-2 restriction enzyme BsuMI component BsuRB (YdiS); prophage region 3 [Bacillus subtilis subsp. subtilis str. 168] [Bacillus subtilis]	-	-	-	-	-	GO:0015666//restriction endodeoxyribonuclease activity;GO:0017111//nucleoside-triphosphatase activity;GO:0032550//purine ribonucleoside binding	GO:0006304//DNA modification
gene-BSU_06110	1.899818144	1.13E-27	6.82E-27	yes	ydjA	type-2 restriction enzyme BsuMI component BsuRC (YdjA); prophage region 3 [Bacillus subtilis subsp. subtilis str. 168] [Bacillus subtilis]	-	-	-	-	-	GO:0015666//restriction endodeoxyribonuclease activity	GO:0006304//DNA modification
gene-BSU_06120	1.178681903	0.55404822	0.650229315	no	--	YdjBC [Bacillus sp. 5B6]	-	-	-	-	-	-	-
gene-BSU_06130	10.27029533	1	1	no	--	alpha/beta hydrolase [Bacillus subtilis subsp. subtilis NCIB 3610 = ATCC 6051] [Bacillus subtilis]	-	-	-	-	-	-	-
gene-BSU_06140	2.218121637	6.48E-28	3.95E-27	yes	gutR	transcriptional regulator of the glucitol operon [Bacillus subtilis subsp. subtilis str. 168] [Bacillus subtilis]	-	-	-	-	-	GO:0003676//nucleic acid binding;GO:0032550//purine ribonucleoside binding	GO:0006355//regulation of transcription, DNA-templated
gene-BSU_06150	0.631364135	6.90E-08	2.01E-07	no	gutB	Glucitol (sorbitol) dehydrogenase [Bacillus subtilis QB928] [Bacillus subtilis]	Metabolism;Metabolism;Metabolism	Global and overview maps;Carbohydrate metabolism;Carbohydrate metabolism	ko01100//Metabolic pathways;ko00051//Fructose and mannose metabolism;ko00040//Pentose and glucuronate interconversions	K00008;K00008;K00008	-	GO:0003824//catalytic activity;GO:0046914//transition metal ion binding	GO:0044710//single-organism metabolic process
gene-BSU_06160	2.711474675	3.39E-44	2.92E-43	yes	gutA	H+-glucitol symporter; prophage region 3 [Bacillus subtilis subsp. subtilis str. 168] [Bacillus subtilis]	-	-	-	-	-	-	-
gene-BSU_06170	0.778787818	1.59E-13	6.09E-13	no	ydjE	carbohydrate kinase [Bacillus subtilis]	Metabolism;Metabolism;Metabolism;Metabolism;Metabolism	Global and overview maps;Global and overview maps;Carbohydrate metabolism;Carbohydrate metabolism;Carbohydrate metabolism	ko01100//Metabolic pathways;ko01110//Biosynthesis of secondary metabolites;ko00500//Starch and sucrose metabolism;ko00520//Amino sugar and nucleotide sugar metabolism;ko00051//Fructose and mannose metabolism	K00847;K00847;K00847;K00847;K00847	-	GO:0016772//transferase activity, transferring phosphorus-containing groups	GO:0005975//carbohydrate metabolic process;GO:0016310//phosphorylation
gene-BSU_06180	-2.205093624	3.31E-55	3.41E-54	yes	ydjF	phage shock protein A homolog regulator; prophage region 3 [Bacillus subtilis subsp. subtilis str. 168] [Bacillus subtilis]	-	-	-	-	-	-	-
gene-BSU_06190	-1.962631208	5.04E-50	4.80E-49	yes	--	TFIIB-type zinc ribbon-containing protein [Bacillus subtilis subsp. subtilis] [Bacillus subtilis]	-	-	-	-	GO:0031224//intrinsic component of membrane	-	-
gene-BSU_06200	-0.604595324	0.005774569	0.010750075	no	ydjH	RecName: Full=UPF0603 protein YdjH; Flags: Precursor [Bacillus subtilis subsp. subtilis str. 168] [Bacillus subtilis]	-	-	-	-	GO:0031224//intrinsic component of membrane	-	-
gene-BSU_06210	-1.38774759	2.50E-20	1.22E-19	yes	--	membrane protease subunit (stomatin/prohibitin family) [Bacillus subtilis J23] [Bacillus subtilis]	-	-	-	-	-	-	-
gene-BSU_06220	0.852793363	0.022420132	0.038100065	no	ydjJ	two pore domain potassium channel family protein [Bacillus subtilis]	-	-	-	-	GO:0031224//intrinsic component of membrane	-	-
gene-BSU_06230	-0.450230726	0.478874485	0.586033178	no	iolT	Myo-inositol transporter [Bacillus subtilis QB928] [Bacillus subtilis]	-	-	-	-	GO:0031224//intrinsic component of membrane	GO:0022857//transmembrane transporter activity	GO:0044763//single-organism cellular process;GO:0051234//establishment of localization
gene-BSU_06240	-0.253260514	0.000913016	0.00188584	no	bdhA	acetoin reductase/2,3-butanediol dehydrogenase [Bacillus subtilis subsp. subtilis str. 168] [Bacillus subtilis]	Metabolism	Carbohydrate metabolism	ko00650//Butanoate metabolism	K00004	-	GO:0016616//oxidoreductase activity, acting on the CH-OH group of donors, NAD or NADP as acceptor;GO:0046914//transition metal ion binding	GO:0044710//single-organism metabolic process
gene-BSU_06250	2.765767324	1.06E-06	2.83E-06	yes	--	protein involved in cell wall metabolism [Bacillus subtilis subsp. subtilis str. 168] [Bacillus subtilis]	-	-	-	-	-	-	-
gene-BSU_06260	1.560053926	4.64E-05	0.000108985	yes	--	Protein TolB [Bacillus subtilis]	-	-	-	-	-	-	-
gene-BSU_06269	-2.726071262	0.089787853	0.135673446	no	ydzJ	RecName: Full=Uncharacterized membrane protein YdzJ [Bacillus subtilis subsp. subtilis str. 168] [Bacillus subtilis]	-	-	-	-	GO:0031224//intrinsic component of membrane	-	-
gene-BSU_06270	1.046401684	2.52E-08	7.46E-08	yes	--	conserved domain protein [Bacillus subtilis subsp. subtilis str. RO-NN-1] [Bacillus subtilis]	-	-	-	-	-	-	-
gene-BSU_06280	-2.932364507	1.54E-96	2.67E-95	yes	ydjP	alpha/beta hydrolase [Bacillus subtilis]	-	-	-	-	-	GO:0003824//catalytic activity	-
gene-BSU_06290	-3.495602119	8.14E-149	2.67E-147	yes	--	YeaA [Bacillus subtilis QB928] [Bacillus subtilis]	-	-	-	-	-	-	-
gene-BSU_06300	-1.533402493	0.000630156	0.001323263	yes	cotA	outer spore coat copper-dependent promiscuous laccase [Bacillus subtilis subsp. subtilis str. 168] [Bacillus subtilis]	-	-	-	-	-	GO:0016682//oxidoreductase activity, acting on diphenols and related substances as donors, oxygen as acceptor	GO:0044710//single-organism metabolic process;GO:0048646//anatomical structure formation involved in morphogenesis
gene-BSU_06310	-0.720210301	2.15E-07	6.08E-07	no	gabP	gamma-aminobutyrate (GABA) permease; proline permease [Bacillus subtilis subsp. subtilis str. 168] [Bacillus subtilis]	-	-	-	-	-	-	-
gene-BSU_06319	0	1	1	notest	--	RecName: Full=Uncharacterized protein YdzX [Bacillus subtilis subsp. subtilis str. 168] [Bacillus subtilis]	-	-	-	-	-	-	-
gene-BSU_06320	-0.340194245	0.174912455	0.245717602	no	mneS	secondary Mn(II) exporter, promiscuous [Bacillus subtilis subsp. subtilis str. 168] [Bacillus subtilis]	-	-	-	-	GO:0031224//intrinsic component of membrane	GO:0015075//ion transmembrane transporter activity	GO:0006812//cation transport;GO:0044763//single-organism cellular process
gene-BSU_06330	-0.233370401	0.349437966	0.447298329	no	moxR	YeaC [Bacillus subtilis QB928] [Bacillus subtilis]	-	-	-	-	-	-	-
gene-BSU_06340	0.907158979	0.000243883	0.000535243	no	--	YeaD [Bacillus subtilis QB928] [Bacillus subtilis]	-	-	-	-	-	-	-
gene-BSU_06350	1.579937872	1.81E-12	6.53E-12	yes	tgpA	YebA [Bacillus subtilis QB928] [Bacillus subtilis]	-	-	-	-	GO:0031224//intrinsic component of membrane	-	-
gene-BSU_06360	-0.420624435	0.00324429	0.006286105	no	guaA	GMP synthetase [Bacillus subtilis QB928] [Bacillus subtilis]	Metabolism;Metabolism;Metabolism	Global and overview maps;Nucleotide metabolism;Xenobiotics biodegradation and metabolism	ko01100//Metabolic pathways;ko00230//Purine metabolism;ko00983//Drug metabolism - other enzymes	K01951;K01951;K01951	-	GO:0016818//hydrolase activity, acting on acid anhydrides, in phosphorus-containing anhydrides;GO:0016884//carbon-nitrogen ligase activity, with glutamine as amido-N-donor;GO:0032550//purine ribonucleoside binding	GO:0006528//asparagine metabolic process;GO:0009064//glutamine family amino acid metabolic process;GO:0009152//purine ribonucleotide biosynthetic process
gene-BSU_06370	1.671995423	2.42E-08	7.20E-08	yes	pbuG	hypoxanthine/guanine permease [Bacillus subtilis subsp. subtilis str. 168] [Bacillus subtilis]	-	-	-	-	GO:0031224//intrinsic component of membrane	GO:0015205//nucleobase transmembrane transporter activity	GO:0015851//nucleobase transport;GO:0044763//single-organism cellular process
gene-BSU_06380	-3.539459121	2.09E-91	3.36E-90	yes	--	membrane protein [Bacillus sp. YP1]	-	-	-	-	-	-	-
gene-BSU_06390	-1.910260175	0.000767483	0.001599155	yes	--	YebD [Bacillus subtilis QB928] [Bacillus subtilis]	-	-	-	-	-	-	-
gene-BSU_06400	-1.337554447	4.76E-15	1.95E-14	yes	yebE	YebE [Bacillus subtilis QB928] [Bacillus subtilis]	-	-	-	-	GO:0031224//intrinsic component of membrane	-	-
gene-BSU_06410	-0.653907907	0.106289409	0.158355132	no	--	NETI motif-containing protein [Bacillus subtilis]	-	-	-	-	-	-	-
gene-BSU_06420	-0.000869951	1	1	no	purE	Phosphoribosylaminoimidazole carboxylase I [Bacillus subtilis QB928] [Bacillus subtilis]	Metabolism;Metabolism;Metabolism	Global and overview maps;Global and overview maps;Nucleotide metabolism	ko01100//Metabolic pathways;ko01110//Biosynthesis of secondary metabolites;ko00230//Purine metabolism	K01588;K01588;K01588	-	GO:0016866//intramolecular transferase activity	GO:0006188//IMP biosynthetic process
gene-BSU_06430	0.749083092	1.30E-08	3.93E-08	no	purK	Phosphoribosylaminoimidazole carboxylase [Bacillus subtilis QB928] [Bacillus subtilis]	Metabolism;Metabolism;Metabolism	Global and overview maps;Global and overview maps;Nucleotide metabolism	ko01100//Metabolic pathways;ko01110//Biosynthesis of secondary metabolites;ko00230//Purine metabolism	K01589;K01589;K01589	-	-	-
gene-BSU_06440	0.805073126	1.93E-07	5.47E-07	no	purB	adenylosuccinate lyase [Bacillus subtilis subsp. subtilis str. 168] [Bacillus subtilis]	Metabolism;Metabolism;Metabolism;Metabolism	Global and overview maps;Global and overview maps;Nucleotide metabolism;Amino acid metabolism	ko01100//Metabolic pathways;ko01110//Biosynthesis of secondary metabolites;ko00230//Purine metabolism;ko00250//Alanine, aspartate and glutamate metabolism	K01756;K01756;K01756;K01756	-	GO:0016842//amidine-lyase activity	GO:0006167//AMP biosynthetic process;GO:0006188//IMP biosynthetic process
gene-BSU_06450	1.317854482	3.06E-11	1.05E-10	yes	purC	phosphoribosylaminoimidazolesuccinocarboxamide synthase [Bacillus subtilis]	Metabolism;Metabolism;Metabolism	Global and overview maps;Global and overview maps;Nucleotide metabolism	ko01100//Metabolic pathways;ko01110//Biosynthesis of secondary metabolites;ko00230//Purine metabolism	K01923;K01923;K01923	-	GO:0016881//acid-amino acid ligase activity;GO:0032550//purine ribonucleoside binding	GO:0006188//IMP biosynthetic process
gene-BSU_06460	2.057818685	2.16E-09	6.87E-09	yes	purS	factor required for phosphoribosylformylglycinamidine synthetase activity [Bacillus subtilis subsp. subtilis str. 168] [Bacillus subtilis]	Metabolism;Metabolism;Metabolism	Global and overview maps;Global and overview maps;Nucleotide metabolism	ko01100//Metabolic pathways;ko01110//Biosynthesis of secondary metabolites;ko00230//Purine metabolism	K23264;K23264;K23264	GO:0044424//intracellular part	GO:0016884//carbon-nitrogen ligase activity, with glutamine as amido-N-donor;GO:0032550//purine ribonucleoside binding	GO:0006188//IMP biosynthetic process
gene-BSU_06470	2.449805689	3.89E-46	3.47E-45	yes	purQ	phosphoribosylformylglycinamidine synthetase subunit I [Bacillus subtilis subsp. subtilis str. 168] [Bacillus subtilis]	Metabolism;Metabolism;Metabolism;Metabolism;Metabolism;Metabolism	Global and overview maps;Global and overview maps;Nucleotide metabolism;Amino acid metabolism;Amino acid metabolism;Metabolism of other amino acids	ko01100//Metabolic pathways;ko01110//Biosynthesis of secondary metabolites;ko00230//Purine metabolism;ko00250//Alanine, aspartate and glutamate metabolism;ko00220//Arginine biosynthesis;ko00471//D-Glutamine and D-glutamate metabolism	K23265;K23265;K23265;K23265;K23265;K23265	GO:0044424//intracellular part	GO:0016811//hydrolase activity, acting on carbon-nitrogen (but not peptide) bonds, in linear amides;GO:0016884//carbon-nitrogen ligase activity, with glutamine as amido-N-donor;GO:0032550//purine ribonucleoside binding	GO:0006188//IMP biosynthetic process;GO:0009064//glutamine family amino acid metabolic process
gene-BSU_06480	2.281546064	2.27E-93	3.79E-92	yes	purL	phosphoribosylformylglycinamidine synthetase subunit II [Bacillus subtilis subsp. subtilis str. 168] [Bacillus subtilis]	Metabolism;Metabolism;Metabolism	Global and overview maps;Global and overview maps;Nucleotide metabolism	ko01100//Metabolic pathways;ko01110//Biosynthesis of secondary metabolites;ko00230//Purine metabolism	K23269;K23269;K23269	GO:0044424//intracellular part	GO:0016884//carbon-nitrogen ligase activity, with glutamine as amido-N-donor;GO:0032550//purine ribonucleoside binding;GO:0046872//metal ion binding	GO:0006188//IMP biosynthetic process
gene-BSU_06490	2.397332593	2.84E-102	5.16E-101	yes	purF	glutamine phosphoribosylpyrophosphate amidotransferase [Bacillus subtilis subsp. subtilis str. 168] [Bacillus subtilis]	Metabolism;Metabolism;Metabolism;Metabolism	Global and overview maps;Global and overview maps;Nucleotide metabolism;Amino acid metabolism	ko01100//Metabolic pathways;ko01110//Biosynthesis of secondary metabolites;ko00230//Purine metabolism;ko00250//Alanine, aspartate and glutamate metabolism	K00764;K00764;K00764;K00764	-	-	-
gene-BSU_06500	2.578060612	4.85E-59	5.29E-58	yes	purM	phosphoribosylaminoimidazole synthetase [Bacillus subtilis subsp. subtilis str. 168] [Bacillus subtilis]	Metabolism;Metabolism;Metabolism	Global and overview maps;Global and overview maps;Nucleotide metabolism	ko01100//Metabolic pathways;ko01110//Biosynthesis of secondary metabolites;ko00230//Purine metabolism	K01933;K01933;K01933	GO:0044424//intracellular part	GO:0016882//cyclo-ligase activity;GO:0032550//purine ribonucleoside binding	GO:0006188//IMP biosynthetic process
gene-BSU_06510	2.963362634	5.57E-42	4.57E-41	yes	purN	phosphoribosylglycinamide formyltransferase [Bacillus subtilis subsp. subtilis str. 168] [Bacillus subtilis]	Metabolism;Metabolism;Metabolism;Metabolism	Global and overview maps;Global and overview maps;Nucleotide metabolism;Metabolism of cofactors and vitamins	ko01100//Metabolic pathways;ko01110//Biosynthesis of secondary metabolites;ko00230//Purine metabolism;ko00670//One carbon pool by folate	K11175;K11175;K11175;K11175	-	-	-
gene-BSU_06520	2.70801023	4.55E-92	7.40E-91	yes	purH	fused phosphoribosylaminoimidazole carboxy formyl formyltransferase; inosine-monophosphate cyclohydrolase [Bacillus subtilis subsp. subtilis str. 168] [Bacillus subtilis]	Metabolism;Metabolism;Metabolism;Metabolism	Global and overview maps;Global and overview maps;Nucleotide metabolism;Metabolism of cofactors and vitamins	ko01100//Metabolic pathways;ko01110//Biosynthesis of secondary metabolites;ko00230//Purine metabolism;ko00670//One carbon pool by folate	K00602;K00602;K00602;K00602	-	GO:0016742//hydroxymethyl-, formyl- and related transferase activity;GO:0019238//cyclohydrolase activity	GO:0006188//IMP biosynthetic process
gene-BSU_06530	2.974211319	1.05E-88	1.63E-87	yes	purD	phosphoribosylglycinamide synthetase [Bacillus subtilis subsp. subtilis str. 168] [Bacillus subtilis]	Metabolism;Metabolism;Metabolism	Global and overview maps;Global and overview maps;Nucleotide metabolism	ko01100//Metabolic pathways;ko01110//Biosynthesis of secondary metabolites;ko00230//Purine metabolism	K01945;K01945;K01945	-	GO:0016879//ligase activity, forming carbon-nitrogen bonds;GO:0032550//purine ribonucleoside binding;GO:0046914//transition metal ion binding	GO:0006144//purine nucleobase metabolic process;GO:0006188//IMP biosynthetic process
gene-BSU_06540	2.711534098	1.74E-07	4.95E-07	yes	yezC	Lrp/AsnC family transcriptional regulator [Bacillus sp. F56]	-	-	-	-	-	-	-
gene-BSU_06550	2.213920905	0.056527434	0.089153859	no	yecA	amino acid permease [Bacillus subtilis QH-1] [Bacillus subtilis]	-	-	-	-	-	-	-
gene-BSU_06559	-11.18920683	0.518398286	0.622709527	no	yezF	RecName: Full=Uncharacterized membrane protein YezF [Bacillus subtilis subsp. subtilis str. 168] [Bacillus subtilis]	-	-	-	-	GO:0031224//intrinsic component of membrane	-	-
gene-BSU_06560	0.532655939	8.95E-11	3.01E-10	no	ade1	adenine deaminase [Bacillus subtilis BSn5] [Bacillus subtilis]	Metabolism;Metabolism	Global and overview maps;Nucleotide metabolism	ko01100//Metabolic pathways;ko00230//Purine metabolism	K01486;K01486	-	GO:0016787//hydrolase activity	-
gene-BSU_06570	0.85425108	1.09E-24	6.09E-24	no	--	YecC [Bacillus subtilis]	-	-	-	-	-	-	-
gene-BSU_06580	0.513275901	1.69E-06	4.45E-06	no	--	transcriptional repressor-histidine operons [Bacillus subtilis subsp. subtilis str. 168] [Bacillus subtilis]	-	-	-	-	GO:0044464//cell part	GO:0003677//DNA binding	GO:0010468//regulation of gene expression
gene-BSU_06590	3.965778696	1.69E-243	1.24E-241	yes	yerD	FMN-binding glutamate synthase family protein [Bacillus subtilis]	-	-	-	-	GO:0031224//intrinsic component of membrane	GO:0016638//oxidoreductase activity, acting on the CH-NH2 group of donors	GO:0006536//glutamate metabolic process
gene-BSU_06600	-0.477734615	0.180222913	0.252212093	no	pcrB	heptaprenylglyceryl-phosphate synthase [Bacillus subtilis subsp. subtilis str. 168] [Bacillus subtilis]	Metabolism	Lipid metabolism	ko00564//Glycerophospholipid metabolism	K17104	-	GO:0004659//prenyltransferase activity;GO:0046872//metal ion binding	GO:0006650//glycerophospholipid metabolic process
gene-BSU_06610	0.967525026	1.33E-12	4.88E-12	no	pcrA	ATP-dependent DNA helicase [Bacillus subtilis subsp. subtilis str. 168] [Bacillus subtilis]	Genetic Information Processing;Genetic Information Processing	Replication and repair;Replication and repair	ko03430//Mismatch repair;ko03420//Nucleotide excision repair	K03657;K03657	GO:0044424//intracellular part	GO:0003676//nucleic acid binding;GO:0003678//DNA helicase activity;GO:0032550//purine ribonucleoside binding	GO:0006259//DNA metabolic process;GO:0032508//DNA duplex unwinding;GO:0033554//cellular response to stress
gene-BSU_06620	0.395218005	0.000527637	0.001118458	no	ligA	DNA ligase (NAD-dependent) [Bacillus subtilis subsp. subtilis str. 168] [Bacillus subtilis]	Genetic Information Processing;Genetic Information Processing;Genetic Information Processing;Genetic Information Processing	Replication and repair;Replication and repair;Replication and repair;Replication and repair	ko03430//Mismatch repair;ko03030//DNA replication;ko03410//Base excision repair;ko03420//Nucleotide excision repair	K01972;K01972;K01972;K01972	-	GO:0003676//nucleic acid binding;GO:0003909//DNA ligase activity;GO:0005515//protein binding;GO:0032550//purine ribonucleoside binding;GO:0043169//cation binding	GO:0006259//DNA metabolic process;GO:0010468//regulation of gene expression;GO:0033554//cellular response to stress
gene-BSU_06630	-0.166284341	0.207658196	0.285751271	no	yerH	CamS family sex pheromone protein [Bacillus subtilis]	-	-	-	-	-	-	-
gene-BSU_06640	1.762737374	2.47E-64	2.88E-63	yes	--	phosphotransferase enzyme family protein [Bacillus subtilis]	-	-	-	-	-	GO:0016740//transferase activity	-
gene-BSU_06650	-0.953457414	0.011010054	0.019566965	no	sapB	MgtC/SapB family protein [Bacillus subtilis]	-	-	-	-	GO:0031224//intrinsic component of membrane	-	-
gene-BSU_06660	1.930757673	2.14E-21	1.09E-20	yes	opuE	proline transporter [Bacillus subtilis subsp. subtilis str. 168] [Bacillus subtilis]	-	-	-	-	GO:0031224//intrinsic component of membrane	GO:0005283//sodium:amino acid symporter activity;GO:0031420//alkali metal ion binding	GO:0003333//amino acid transmembrane transport;GO:0030001//metal ion transport
gene-BSU_06670	1.280570473	0.013755426	0.024169307	yes	gatC	glutamyl-tRNA(Gln) amidotransferase (subunit C) [Bacillus subtilis subsp. subtilis str. 168] [Bacillus subtilis]	Metabolism;Genetic Information Processing	Global and overview maps;Translation	ko01100//Metabolic pathways;ko00970//Aminoacyl-tRNA biosynthesis	K02435;K02435	-	GO:0016884//carbon-nitrogen ligase activity, with glutamine as amido-N-donor;GO:0032550//purine ribonucleoside binding	GO:0006448//regulation of translational elongation
gene-BSU_06680	1.654439184	1.25E-30	8.12E-30	yes	gatA	glutamyl-tRNA(Gln) amidotransferase (subunit A) [Bacillus subtilis subsp. subtilis str. 168] [Bacillus subtilis]	Metabolism;Genetic Information Processing	Global and overview maps;Translation	ko01100//Metabolic pathways;ko00970//Aminoacyl-tRNA biosynthesis	K02433;K02433	-	GO:0016884//carbon-nitrogen ligase activity, with glutamine as amido-N-donor;GO:0032550//purine ribonucleoside binding	GO:0010467//gene expression
gene-BSU_06690	1.671941946	9.13E-53	9.03E-52	yes	gatB	glutamyl-tRNA(Gln) amidotransferase (subunit B) [Bacillus subtilis subsp. subtilis str. 168] [Bacillus subtilis]	Metabolism;Genetic Information Processing	Global and overview maps;Translation	ko01100//Metabolic pathways;ko00970//Aminoacyl-tRNA biosynthesis	K02434;K02434	-	GO:0016884//carbon-nitrogen ligase activity, with glutamine as amido-N-donor;GO:0032550//purine ribonucleoside binding	GO:0010467//gene expression
gene-BSU_06700	-2.557347197	2.90E-09	9.15E-09	yes	yerO	TetR/AcrR family transcriptional regulator [Bacillus subtilis]	-	-	-	-	-	-	GO:0010468//regulation of gene expression;GO:0034645//cellular macromolecule biosynthetic process
gene-BSU_06710	-1.649228028	4.18E-66	4.98E-65	yes	swrC	transporter involved in surfactin self-resistance SwrC [Bacillus subtilis subsp. subtilis 6051-HGW] [Bacillus subtilis]	-	-	-	-	-	GO:0005488//binding	GO:0009636//response to toxic substance;GO:0051234//establishment of localization
gene-BSU_06720	-0.555716469	0.006857864	0.012581063	no	dagK	diacylglycerol kinase [Bacillus subtilis subsp. subtilis str. 168] [Bacillus subtilis]	Metabolism;Metabolism;Metabolism;Metabolism	Global and overview maps;Global and overview maps;Lipid metabolism;Lipid metabolism	ko01100//Metabolic pathways;ko01110//Biosynthesis of secondary metabolites;ko00564//Glycerophospholipid metabolism;ko00561//Glycerolipid metabolism	K07029;K07029;K07029;K07029	-	-	-
gene-BSU_06730	-0.216839151	0.629334552	0.725505356	no	rlmCD	methyltransferase of m5U747 and m5U1939 in 23S RNA [Bacillus subtilis subsp. subtilis str. 168] [Bacillus subtilis]	-	-	-	-	-	-	-
gene-BSU_06740	2.362909657	0.110441523	0.164056675	no	--	site-specific recombinase / invertase [Bacillus subtilis subsp. subtilis str. JH642 substr. AG174] [Bacillus subtilis]	-	-	-	-	-	-	-
gene-BSU_06750	11.94946198	0.146113832	0.209833875	no	yefC	recombinase family protein [Bacillus subtilis]	-	-	-	-	-	-	-
gene-BSU_06760	0.202175167	0.627285301	0.72397011	no	--	class I SAM-dependent DNA methyltransferase [Bacillus subtilis]	-	-	-	-	-	GO:0003824//catalytic activity	GO:0006304//DNA modification
gene-BSU_06770	-0.612538745	0.016246387	0.028214465	no	--	ATP-dependent helicase [Bacillus subtilis]	-	-	-	-	-	-	-
gene-BSU_06780	-1.197777756	3.85E-07	1.07E-06	yes	--	YeeC [Bacillus subtilis]	-	-	-	-	-	-	-
gene-BSU_06790	0.284605898	1	1	no	--	Uncharacterised protein [Bacillus tequilensis]	-	-	-	-	-	-	-
gene-BSU_06800	0.235378063	1	1	no	--	colicin/pyocin immunity domain-containing protein [Bacillus velezensis]	-	-	-	-	-	GO:0005488//binding	-
gene-BSU_06811	1.088563723	0.00059807	0.001259817	yes	yezG	RecName: Full=Probable antitoxin YezG [Bacillus subtilis subsp. subtilis str. 168] [Bacillus subtilis]	-	-	-	-	-	-	-
gene-BSU_06812	0.032403337	0.86364323	0.943857048	no	yobL	ribonuclease YeeF family protein [Bacillus subtilis]	-	-	-	-	-	-	-
gene-BSU_06820	-2.162095512	0.003749537	0.007199397	yes	--	phage receptor protein [Bacillus subtilis]	-	-	-	-	-	-	-
gene-BSU_06830	0.063512526	0.691179649	0.783815978	no	rapH	response regulator aspartate phosphatase [Bacillus subtilis subsp. subtilis str. 168] [Bacillus subtilis]	Cellular Processes	Cellular community - prokaryotes	ko02024//Quorum sensing	K06366	-	-	-
gene-BSU_06839	-0.840539674	0.289469321	0.382171469	no	phrH	hexapeptide (TDRNTT) inhibitor of regulatory cascade [Bacillus subtilis subsp. subtilis str. 168] [Bacillus subtilis]	Cellular Processes	Cellular community - prokaryotes	ko02024//Quorum sensing	K20389	-	-	-
gene-BSU_06840	-0.092176617	0.473616584	0.580583783	no	yeeI	YebC/PmpR family DNA-binding transcriptional regulator [Bacillus subtilis]	-	-	-	-	GO:0044424//intracellular part	GO:0003676//nucleic acid binding	GO:0010468//regulation of gene expression;GO:0034645//cellular macromolecule biosynthetic process
gene-BSU_06850	-0.193944448	0.692354603	0.784487135	no	yeeK	spore inner coat protein [Bacillus subtilis subsp. subtilis str. 168] [Bacillus subtilis]	-	-	-	-	-	-	-
gene-BSU_06860	-0.91379301	8.32E-05	0.000190944	no	yezE	TetR/AcrR family transcriptional regulator [Bacillus subtilis subsp. spizizenii] [Bacillus subtilis]	-	-	-	-	-	-	GO:0010468//regulation of gene expression;GO:0034645//cellular macromolecule biosynthetic process
gene-BSU_06870	-1.529836216	0.08313004	0.126608619	no	PA3332	nuclear transport factor 2 family protein [Bacillus subtilis]	-	-	-	-	-	-	-
gene-BSU_06880	0.306685901	0.364832367	0.46479275	no	yesF	NmrA family NAD(P)-binding protein [Bacillus subtilis]	-	-	-	-	-	-	GO:0044710//single-organism metabolic process
gene-BSU_06890	0	1	1	notest	cotJA	component of the inner spore coat [Bacillus subtilis subsp. subtilis str. 168] [Bacillus subtilis]	-	-	-	-	-	-	-
gene-BSU_06900	0	1	1	notest	cotJB	component of the inner spore coat [Bacillus subtilis subsp. subtilis str. 168] [Bacillus subtilis]	-	-	-	-	-	-	-
gene-BSU_06910	2.498547749	0.449564885	0.556236626	no	cotJC	enzyme component of the inner spore coat [Bacillus subtilis subsp. subtilis str. 168] [Bacillus subtilis]	-	-	-	-	-	-	-
gene-BSU_06920	1.416017715	5.25E-13	1.96E-12	yes	yesJ	GNAT family N-acetyltransferase [Bacillus subtilis]	-	-	-	-	-	GO:0016740//transferase activity	-
gene-BSU_06930	2.94781378	0.148658708	0.212459825	no	--	YesK-like protein [Bacillus sp. CC120222-01]	-	-	-	-	-	-	-
gene-BSU_06940	-0.123823045	0.903342562	0.979288365	no	--	YesL family protein [Bacillus subtilis]	-	-	-	-	GO:0031224//intrinsic component of membrane	-	-
gene-BSU_06950	0.483742638	0.266306841	0.355898811	no	yesM	two-component sensor histidine kinase [YesN] [Bacillus subtilis subsp. subtilis str. 168] [Bacillus subtilis]	Environmental Information Processing	Signal transduction	ko02020//Two-component system	K07718	GO:0031224//intrinsic component of membrane	GO:0004672//protein kinase activity;GO:0032550//purine ribonucleoside binding;GO:0060089//molecular transducer activity	GO:0006468//protein phosphorylation;GO:0035556//intracellular signal transduction
gene-BSU_06960	1.887018795	0.037393029	0.061051079	no	yesN	two-component response regulator [YesM] [Bacillus subtilis subsp. subtilis str. 168] [Bacillus subtilis]	Environmental Information Processing	Signal transduction	ko02020//Two-component system	K07720	GO:0044424//intracellular part	GO:0001071//nucleic acid binding transcription factor activity;GO:0003677//DNA binding	GO:0010468//regulation of gene expression;GO:0034645//cellular macromolecule biosynthetic process
gene-BSU_06970	-0.084160448	1	1	no	--	pectin degradation byproducts (rhamnose oligosaccharides)-binding lipoprotein [Bacillus subtilis subsp. subtilis str. 168] [Bacillus subtilis]	-	-	-	-	-	-	-
gene-BSU_06980	-0.674424128	1	1	no	yesP	rhamnogalacturonan permease [Bacillus subtilis subsp. subtilis str. 168] [Bacillus subtilis]	-	-	-	-	GO:0031224//intrinsic component of membrane	-	GO:0051234//establishment of localization
gene-BSU_06990	2.437808807	0.094077865	0.141572805	no	yesQ	rhamnogalacturonan permease [Bacillus subtilis subsp. subtilis str. 168] [Bacillus subtilis]	-	-	-	-	GO:0031224//intrinsic component of membrane	-	GO:0051234//establishment of localization
gene-BSU_07000	0.562069998	0.457430782	0.563894513	no	yesR	rhamnogalacturonan hydrolase [Bacillus subtilis subsp. subtilis str. 168] [Bacillus subtilis]	-	-	-	-	GO:0044424//intracellular part	GO:0016787//hydrolase activity	-
gene-BSU_07010	0.817225166	0.209442022	0.287715453	no	yesS	transcriptional regulator (AraC/XylS family) [Bacillus subtilis subsp. subtilis str. 168] [Bacillus subtilis]	-	-	-	-	GO:0031224//intrinsic component of membrane	GO:0001071//nucleic acid binding transcription factor activity;GO:0003677//DNA binding	GO:0010468//regulation of gene expression;GO:0034645//cellular macromolecule biosynthetic process
gene-BSU_07020	1.973364873	0.329318563	0.425185451	no	rhgT	rhamnogalacturonan acetylesterase [Bacillus subtilis subsp. subtilis str. 168] [Bacillus subtilis]	-	-	-	-	-	GO:0003824//catalytic activity	-
gene-BSU_07030	1.229949773	0.322974874	0.418059327	no	--	YesU family protein [Bacillus subtilis]	-	-	-	-	-	-	-
gene-BSU_07040	3	0.220587699	0.30118131	no	--	DUF624 domain-containing protein [Bacillus subtilis]	-	-	-	-	-	-	-
gene-BSU_07050	2.219293183	0.007213548	0.013197589	yes	yesW	rhamnogalacturonan endolyase [Bacillus subtilis subsp. subtilis str. 168] [Bacillus subtilis]	-	-	-	-	-	GO:0003824//catalytic activity;GO:0043169//cation binding	GO:0045229//external encapsulating structure organization
gene-BSU_07060	0.636149956	0.222566516	0.303575011	no	yesX	rhamnogalacturonan exolyase [Bacillus subtilis subsp. subtilis str. 168] [Bacillus subtilis]	-	-	-	-	-	GO:0003824//catalytic activity;GO:0043169//cation binding	GO:0045229//external encapsulating structure organization
gene-BSU_07070	-2.827674906	0.097053274	0.145453774	no	yesY	rhamnogalacturonan acetylesterase [Bacillus subtilis subsp. subtilis str. 168] [Bacillus subtilis]	-	-	-	-	-	GO:0016787//hydrolase activity	-
gene-BSU_07080	1.509738219	0.004318837	0.008195029	yes	yesZ	beta-galactosidase YesZ [Bacillus subtilis subsp. subtilis] [Bacillus subtilis]	Metabolism;Metabolism;Metabolism;Metabolism	Global and overview maps;Carbohydrate metabolism;Glycan biosynthesis and metabolism;Lipid metabolism	ko01100//Metabolic pathways;ko00052//Galactose metabolism;ko00511//Other glycan degradation;ko00600//Sphingolipid metabolism	K01190;K01190;K01190;K01190	GO:1902494//catalytic complex	GO:0015925//galactosidase activity;GO:0043169//cation binding	GO:0019318//hexose metabolic process
gene-BSU_07090	-1.184968882	0.309132324	0.403250828	no	--	Uncharacterised protein [Paenibacillus polymyxa]	-	-	-	-	-	-	-
gene-BSU_07100	2.069421401	0.147534565	0.211377176	no	lipO	lipoprotein transporter binding protein for alpha-galacturonides [Bacillus subtilis subsp. subtilis str. 168] [Bacillus subtilis]	-	-	-	-	-	-	-
gene-BSU_07110	0	1	1	notest	lplB	ABC transporter (permease) for alpha-galacturonides [Bacillus subtilis subsp. subtilis str. 168] [Bacillus subtilis]	-	-	-	-	GO:0031224//intrinsic component of membrane	-	GO:0051234//establishment of localization
gene-BSU_07120	-1.160464672	0.340274727	0.437093825	no	lplC	ABC transporter (permease) for alpha-galacturonides [Bacillus subtilis subsp. subtilis str. 168] [Bacillus subtilis]	-	-	-	-	GO:0031224//intrinsic component of membrane	-	GO:0051234//establishment of localization
gene-BSU_07130	-1.629567803	0.188708302	0.262361765	no	lplD	alpha-glucosidase/alpha-galactosidase [Bacillus subtilis]	Metabolism;Metabolism	Global and overview maps;Carbohydrate metabolism	ko01100//Metabolic pathways;ko00040//Pentose and glucuronate interconversions	K22933;K22933	-	GO:0004553//hydrolase activity, hydrolyzing O-glycosyl compounds;GO:0016614//oxidoreductase activity, acting on CH-OH group of donors;GO:0043169//cation binding	GO:0044238//primary metabolic process;GO:0044710//single-organism metabolic process
gene-BSU_07140	0.015767316	1	1	no	yetF	conserved membrane protein [Bacillus subtilis subsp. subtilis str. 168] [Bacillus subtilis]	-	-	-	-	GO:0031224//intrinsic component of membrane	-	-
gene-BSU_07150	-4.271817178	2.78E-55	2.88E-54	yes	hmoA	monooxygenase [Bacillus subtilis subsp. subtilis str. SC-8] [Bacillus subtilis]	Metabolism;Metabolism	Global and overview maps;Metabolism of cofactors and vitamins	ko01110//Biosynthesis of secondary metabolites;ko00860//Porphyrin and chlorophyll metabolism	K07145;K07145	-	-	-
gene-BSU_07160	1.976219779	0.001171784	0.002399451	yes	--	Lactoylglutathione lyase [Bacillus subtilis subsp. subtilis] [Bacillus subtilis]	Metabolism;Metabolism	Global and overview maps;Carbohydrate metabolism	ko01100//Metabolic pathways;ko00620//Pyruvate metabolism	K01759;K01759	-	-	-
gene-BSU_07190	0	1	1	notest	--	DUF2292 domain-containing protein [Bacillus cereus]	-	-	-	-	-	-	-
gene-BSU_07200	-1.139201328	4.36E-13	1.64E-12	yes	SpyM3_0260	pH-sensitive calcium-leak permease (di-aspartyl pH sensor) [Bacillus subtilis subsp. subtilis str. 168] [Bacillus subtilis]	-	-	-	-	GO:0031224//intrinsic component of membrane	-	-
gene-BSU_07210	0.294800839	0.091750482	0.138381302	no	yetK	DMT family transporter [Bacillus sp. MT]	-	-	-	-	GO:0031224//intrinsic component of membrane	-	GO:0051234//establishment of localization
gene-BSU_07220	-4.53337501	2.29E-06	5.97E-06	yes	yetL	transcriptional regulator (FlvL-flavonoids) [Bacillus subtilis subsp. subtilis str. 168] [Bacillus subtilis]	-	-	-	-	GO:0044464//cell part	GO:0001071//nucleic acid binding transcription factor activity	GO:0010468//regulation of gene expression;GO:0034645//cellular macromolecule biosynthetic process
gene-BSU_07230	-0.327203037	0.891806054	0.969124727	no	auaG	FAD-dependent oxidoreductase [Bacillus subtilis]	-	-	-	-	-	GO:0003824//catalytic activity	GO:0044710//single-organism metabolic process
gene-BSU_07240	-0.850899714	0.250114975	0.335928133	no	--	DUF3900 domain-containing protein [Bacillus subtilis]	-	-	-	-	-	-	-
gene-BSU_07250	3.532531319	1.05E-67	1.28E-66	yes	cypD	bifunctional P-450/NADPH-P450 reductase 1 [Bacillus subtilis subsp. subtilis str. 168] [Bacillus subtilis]	Metabolism;Metabolism;Metabolism;Metabolism	Global and overview maps;Lipid metabolism;Amino acid metabolism;Xenobiotics biodegradation and metabolism	ko01120//Microbial metabolism in diverse environments;ko00071//Fatty acid degradation;ko00380//Tryptophan metabolism;ko00627//Aminobenzoate degradation	K14338;K14338;K14338;K14338	-	-	-
gene-BSU_07260	0.361256764	0.036849386	0.060260989	no	ltaS1	Lipoteichoic acid synthase 1 [Bacillus subtilis PY79] [Bacillus subtilis]	Metabolism;Metabolism	Global and overview maps;Lipid metabolism	ko01100//Metabolic pathways;ko00561//Glycerolipid metabolism	K19005;K19005	-	-	-
gene-BSU_07270	-9.550746785	0.527168462	0.626583546	no	yfnH	glucose-1-phosphate cytidylyltransferase (sporulation) [Bacillus subtilis subsp. subtilis str. 168] [Bacillus subtilis]	Metabolism;Metabolism;Metabolism	Global and overview maps;Carbohydrate metabolism;Carbohydrate metabolism	ko01100//Metabolic pathways;ko00500//Starch and sucrose metabolism;ko00520//Amino sugar and nucleotide sugar metabolism	K00978;K00978;K00978	-	GO:0043169//cation binding;GO:0070567//cytidylyltransferase activity	GO:0008152//metabolic process
gene-BSU_07280	-0.846194664	1	1	no	RHM1	NAD-dependent epimerase/dehydratase family protein [Bacillus subtilis]	Metabolism;Metabolism	Global and overview maps;Carbohydrate metabolism	ko01100//Metabolic pathways;ko00520//Amino sugar and nucleotide sugar metabolism	K01709;K01709	-	GO:0048037//cofactor binding	GO:0044238//primary metabolic process
gene-BSU_07290	9.936637939	0.515386152	0.622709527	no	--	sporulation protein YfnF [Bacillus sp. LM 4-2]	-	-	-	-	-	-	-
gene-BSU_07300	-1.569776097	0.115690396	0.170722646	no	yfnE	glycosyltransferase family 2 protein [Bacillus subtilis]	-	-	-	-	-	GO:0016740//transferase activity	-
gene-BSU_07310	-1.580394597	0.008051456	0.014611365	yes	--	nucleotide-diphospho-sugar transferase [Bacillus subtilis J24] [Bacillus subtilis]	-	-	-	-	-	-	-
gene-BSU_07320	0.7014813	0.000453968	0.000970453	no	yfnC	MFS transporter [Bacillus subtilis]	-	-	-	-	GO:0031224//intrinsic component of membrane	-	GO:0044763//single-organism cellular process;GO:0051234//establishment of localization
gene-BSU_07330	-0.63310558	0.001553442	0.003139556	no	--	pyrimidine nucleotide phosphatase (promiscuous) [Bacillus subtilis subsp. subtilis str. 168] [Bacillus subtilis]	Metabolism;Metabolism;Metabolism;Metabolism	Global and overview maps;Global and overview maps;Xenobiotics biodegradation and metabolism;Xenobiotics biodegradation and metabolism	ko01100//Metabolic pathways;ko01120//Microbial metabolism in diverse environments;ko00625//Chloroalkane and chloroalkene degradation;ko00361//Chlorocyclohexane and chlorobenzene degradation	K01560;K01560;K01560;K01560	-	GO:0019120//hydrolase activity, acting on acid halide bonds, in C-halide compounds	-
gene-BSU_07340	0.261303518	0.661141048	0.75484166	no	mtrA	YfnA [Bacillus subtilis]	-	-	-	-	GO:0031224//intrinsic component of membrane	GO:0046943//carboxylic acid transmembrane transporter activity	-
gene-BSU_07350	-1.141125805	0.002757325	0.005402215	yes	yfmT	vanillin dehydrogenase [Bacillus subtilis subsp. subtilis str. 168] [Bacillus subtilis]	Metabolism;Metabolism	Global and overview maps;Xenobiotics biodegradation and metabolism	ko01120//Microbial metabolism in diverse environments;ko00627//Aminobenzoate degradation	K21802;K21802	-	GO:0016903//oxidoreductase activity, acting on the aldehyde or oxo group of donors	GO:0044710//single-organism metabolic process
gene-BSU_07360	-2.430382015	0.000591846	0.001249316	yes	tlpC	chemotaxis protein [Bacillus subtilis subsp. subtilis] [Bacillus subtilis]	-	-	-	-	-	-	GO:0050794//regulation of cellular process
gene-BSU_07370	-1.097814932	1.08E-17	4.84E-17	yes	yfmR	ABC-F family ATP-binding cassette domain-containing protein [Bacillus subtilis]	-	-	-	-	-	GO:0017111//nucleoside-triphosphatase activity;GO:0032550//purine ribonucleoside binding	GO:0051234//establishment of localization
gene-BSU_07380	1.759882579	1.42E-41	1.16E-40	yes	--	YfmQ [Bacillus subtilis subsp. subtilis str. RO-NN-1] [Bacillus subtilis]	-	-	-	-	GO:0031224//intrinsic component of membrane	-	-
gene-BSU_07390	-2.677264858	8.96E-61	9.91E-60	yes	yfmP	transcriptional regulator (MerR family) of metal (copper) efflux transporter expression [Bacillus subtilis subsp. subtilis str. 168] [Bacillus subtilis]	-	-	-	-	-	-	GO:0010468//regulation of gene expression;GO:0034645//cellular macromolecule biosynthetic process
gene-BSU_07400	-1.838383278	1.47E-13	5.65E-13	yes	yfmO	metal (copper) efflux transporter [Bacillus subtilis subsp. subtilis str. 168] [Bacillus subtilis]	-	-	-	-	GO:0031224//intrinsic component of membrane	-	GO:0000041//transition metal ion transport;GO:0044763//single-organism cellular process
gene-BSU_07410	0	1	1	notest	--	Uncharacterised protein [Paenibacillus polymyxa]	-	-	-	-	-	-	-
gene-BSU_07420	-0.032315566	1	1	no	yfmM	YfmM [Bacillus subtilis subsp. subtilis str. RO-NN-1] [Bacillus subtilis]	-	-	-	-	-	-	-
gene-BSU_07430	-0.37151955	0.230681509	0.312531242	no	yfmL	DEAD/DEAH box helicase [Bacillus subtilis]	-	-	-	-	-	GO:0003676//nucleic acid binding;GO:0017111//nucleoside-triphosphatase activity;GO:0032550//purine ribonucleoside binding	GO:0022613//ribonucleoprotein complex biogenesis
gene-BSU_07440	-2.166190306	1.64E-10	5.47E-10	yes	yfmK	GNAT family N-acetyltransferase [Bacillus subtilis]	-	-	-	-	-	GO:0016740//transferase activity	-
gene-BSU_07450	-1.477903854	7.81E-37	5.76E-36	yes	curA	NADP-dependent oxidoreductase [Bacillus subtilis subsp. spizizenii] [Bacillus subtilis]	-	-	-	-	-	GO:0003824//catalytic activity	GO:0006725//cellular aromatic compound metabolic process;GO:0042221//response to chemical;GO:0044710//single-organism metabolic process
gene-BSU_07460	-2.370425366	2.10E-17	9.33E-17	yes	yfmI	MFS transporter [Bacillus subtilis]	-	-	-	-	GO:0031224//intrinsic component of membrane	-	GO:0044763//single-organism cellular process;GO:0051234//establishment of localization
gene-BSU_07480	-0.786677336	2.24E-13	8.50E-13	no	SUMF2	formylglycine-generating enzyme family protein [Bacillus cereus]	Metabolism;Metabolism	Global and overview maps;Amino acid metabolism	ko01100//Metabolic pathways;ko00340//Histidine metabolism	K18912;K18912	-	-	-
gene-BSU_07490	0.47725709	0.045614313	0.073258801	no	yfmF	iron-dicitrate ABC transporter (ATP-binding protein) [Bacillus subtilis subsp. subtilis str. 168] [Bacillus subtilis]	Environmental Information Processing	Membrane transport	ko02010//ABC transporters	K23184	GO:0016020//membrane	GO:0017111//nucleoside-triphosphatase activity;GO:0032550//purine ribonucleoside binding	GO:0044765//single-organism transport;GO:0055076//transition metal ion homeostasis
gene-BSU_07500	0.733164024	0.015261519	0.026607124	no	yfmE	iron-dicitrate ABC transporter (permease) [Bacillus subtilis subsp. subtilis str. 168] [Bacillus subtilis]	Environmental Information Processing	Membrane transport	ko02010//ABC transporters	K23182	GO:0031224//intrinsic component of membrane	-	GO:0044765//single-organism transport;GO:0055076//transition metal ion homeostasis
gene-BSU_07510	-0.080949108	0.870233557	0.949516798	no	yfmD	iron-dicitrate ABC transporter (permease) [Bacillus subtilis subsp. subtilis str. 168] [Bacillus subtilis]	Environmental Information Processing	Membrane transport	ko02010//ABC transporters	K23183	GO:0031224//intrinsic component of membrane	-	GO:0044765//single-organism transport;GO:0055076//transition metal ion homeostasis
gene-BSU_07520	-0.346242695	0.020804522	0.035549133	no	yfmC	iron-dicitrate ABC transporter (binding lipoprotein) [Bacillus subtilis subsp. subtilis str. 168] [Bacillus subtilis]	Environmental Information Processing	Membrane transport	ko02010//ABC transporters	K23181	-	-	GO:0044765//single-organism transport;GO:0055076//transition metal ion homeostasis
gene-BSU_07530	-0.702591603	0.023910824	0.040496888	no	--	yfmB [Bacillus subtilis subsp. subtilis str. AG1839] [Bacillus subtilis]	-	-	-	-	-	-	-
gene-BSU_07550	1.40595353	1.57E-25	8.94E-25	yes	yflT	heat stress induced protein [Bacillus subtilis subsp. subtilis str. 168] [Bacillus subtilis]	-	-	-	-	-	-	-
gene-BSU_07560	3.545344472	5.44E-106	1.06E-104	yes	pel	pectate lyase [Bacillus subtilis subsp. subtilis str. 168] [Bacillus subtilis]	Metabolism;Cellular Processes;Metabolism	Global and overview maps;Cellular community - prokaryotes;Carbohydrate metabolism	ko01100//Metabolic pathways;ko02024//Quorum sensing;ko00040//Pentose and glucuronate interconversions	K01728;K01728;K01728	-	GO:0016837//carbon-oxygen lyase activity, acting on polysaccharides;GO:0043169//cation binding	GO:0000272//polysaccharide catabolic process
gene-BSU_07570	1.650568813	1.13E-08	3.42E-08	yes	DIT1	malate (2-oxoglutarate) transporter [Bacillus subtilis subsp. subtilis str. 168] [Bacillus subtilis]	-	-	-	-	GO:0031224//intrinsic component of membrane	-	GO:0030001//metal ion transport;GO:0044763//single-organism cellular process
gene-BSU_07580	1.38318811	4.05E-36	2.95E-35	yes	citS	two-component sensor histidine kinase [Bacillus subtilis subsp. subtilis str. 168] [Bacillus subtilis]	Environmental Information Processing	Signal transduction	ko02020//Two-component system	K11637	GO:0031224//intrinsic component of membrane	GO:0004672//protein kinase activity;GO:0032550//purine ribonucleoside binding;GO:0060089//molecular transducer activity	GO:0006468//protein phosphorylation;GO:0035556//intracellular signal transduction
gene-BSU_07590	1.523869969	1.06E-18	4.92E-18	yes	citT	two-component response regulator [Bacillus subtilis subsp. subtilis str. 168] [Bacillus subtilis]	Environmental Information Processing	Signal transduction	ko02020//Two-component system	K11638	GO:0044424//intracellular part	GO:0003676//nucleic acid binding	GO:0010468//regulation of gene expression;GO:0034645//cellular macromolecule biosynthetic process;GO:0050896//response to stimulus
gene-BSU_07600	1.404376767	1.45E-14	5.78E-14	yes	yflP	tripartite tricarboxylate transporter substrate binding protein [Bacillus subtilis]	-	-	-	-	-	-	-
gene-BSU_07610	0.956743433	0.095261067	0.143139861	no	citM	citrate transporter CitM [Bacillus subtilis]	Environmental Information Processing	Signal transduction	ko02020//Two-component system	K11639	GO:0031224//intrinsic component of membrane	GO:0015142//tricarboxylic acid transmembrane transporter activity;GO:0015291//secondary active transmembrane transporter activity	GO:0006842//tricarboxylic acid transport;GO:0072350//tricarboxylic acid metabolic process
gene-BSU_07620	0.773009344	0.195181876	0.27005624	no	yflN	MBL fold metallo-hydrolase [Bacillus subtilis]	-	-	-	-	-	GO:0003824//catalytic activity;GO:0043169//cation binding	-
gene-BSU_07630	0.341238715	0.130978914	0.1902919	no	nos	nitric-oxide synthase [Bacillus subtilis subsp. subtilis str. 168] [Bacillus subtilis]	Metabolism;Metabolism;Metabolism;Metabolism	Global and overview maps;Global and overview maps;Amino acid metabolism;Amino acid metabolism	ko01100//Metabolic pathways;ko01110//Biosynthesis of secondary metabolites;ko00330//Arginine and proline metabolism;ko00220//Arginine biosynthesis	K00491;K00491;K00491;K00491	-	-	-
gene-BSU_07640	-0.070815971	1	1	no	acyP	acylphosphatase [Bacillus subtilis subsp. subtilis str. 168] [Bacillus subtilis]	Metabolism;Metabolism;Metabolism;Metabolism	Global and overview maps;Global and overview maps;Carbohydrate metabolism;Xenobiotics biodegradation and metabolism	ko01100//Metabolic pathways;ko01120//Microbial metabolism in diverse environments;ko00620//Pyruvate metabolism;ko00627//Aminobenzoate degradation	K01512;K01512;K01512;K01512	-	GO:0016818//hydrolase activity, acting on acid anhydrides, in phosphorus-containing anhydrides	-
gene-BSU_07650	0.989409089	0.000180865	0.000403076	no	yiiM	MOSC domain-containing protein [Bacillus subtilis]	-	-	-	-	-	GO:0043168//anion binding;GO:0046914//transition metal ion binding	-
gene-BSU_07660	-10.79360331	1	1	no	--	DUF2639 domain-containing protein [Bacillus cereus]	-	-	-	-	-	-	-
gene-BSU_07670	-1.41279025	0.162846929	0.229888144	no	--	conserved membrane protein [Bacillus subtilis subsp. subtilis str. 168] [Bacillus subtilis]	-	-	-	-	GO:0031224//intrinsic component of membrane	-	-
gene-BSU_07680	-0.052866942	0.909522989	0.984930181	no	--	DUF3243 domain-containing protein [Bacillus subtilis]	-	-	-	-	-	-	-
gene-BSU_07690	-0.094538523	0.583326043	0.679648934	no	mapB	methionine aminopeptidase B [Bacillus subtilis subsp. subtilis str. 168] [Bacillus subtilis]	-	-	-	-	-	-	-
gene-BSU_07700	-1.664209994	3.31E-15	1.37E-14	yes	nagP	phosphotransferase system (PTS) N-acetylglucosamine-specific enzyme IICB component [Bacillus subtilis subsp. subtilis str. 168] [Bacillus subtilis]	Metabolism;Environmental Information Processing	Carbohydrate metabolism;Membrane transport	ko00520//Amino sugar and nucleotide sugar metabolism;ko02060//Phosphotransferase system (PTS)	K02804;K02804	GO:0031090//organelle membrane;GO:0031224//intrinsic component of membrane	GO:0015144//carbohydrate transmembrane transporter activity;GO:0016772//transferase activity, transferring phosphorus-containing groups	GO:0006796//phosphate-containing compound metabolic process;GO:0008643//carbohydrate transport
gene-BSU_07710	0.909001048	2.27E-12	8.18E-12	no	ltaS2	lipoteichoic acid synthase [Bacillus subtilis]	Metabolism;Metabolism	Global and overview maps;Lipid metabolism	ko01100//Metabolic pathways;ko00561//Glycerolipid metabolism	K19005;K19005	-	-	-
gene-BSU_07720	0	1	1	notest	--	RecName: Full=Uncharacterized protein YflD [Bacillus subtilis subsp. subtilis str. 168] [Bacillus subtilis]	-	-	-	-	-	-	-
gene-BSU_07735	-0.788123251	0.000182877	0.00040711	no	--	YflB [Bacillus subtilis subsp. subtilis str. RO-NN-1] [Bacillus subtilis]	-	-	-	-	-	-	-
gene-BSU_07750	2.328830328	4.10E-124	9.86E-123	yes	yflA	sodium:alanine symporter family protein [Bacillus sp. MBGLi79]	-	-	-	-	GO:0031224//intrinsic component of membrane	GO:0005283//sodium:amino acid symporter activity	GO:0030001//metal ion transport;GO:0044763//single-organism cellular process
gene-BSU_07760	1.685489377	0.026889966	0.045144719	yes	--	endospore germination permease [Bacillus subtilis]	-	-	-	-	GO:0031224//intrinsic component of membrane	-	GO:0032502//developmental process;GO:0051234//establishment of localization
gene-BSU_07770	0	1	1	notest	--	Uncharacterised protein [Bacillus subtilis subsp. spizizenii] [Bacillus subtilis]	-	-	-	-	GO:0031224//intrinsic component of membrane	-	-
gene-BSU_07780	-9.541096615	0.294600152	0.387550917	no	--	Ger(x)C family spore germination protein [Bacillus subtilis]	-	-	-	-	-	-	GO:0032502//developmental process
gene-BSU_07790	0.913960169	0.738886109	0.828603595	no	yfkQ	spore germination protein [Bacillus subtilis]	-	-	-	-	GO:0031224//intrinsic component of membrane	-	GO:0032502//developmental process
gene-BSU_07800	0.433591285	1.94E-05	4.71E-05	no	treP	phosphotransferase system (PTS) trehalose-specific enzyme IIBC component [Bacillus subtilis subsp. subtilis str. 168] [Bacillus subtilis]	Metabolism;Environmental Information Processing	Carbohydrate metabolism;Membrane transport	ko00500//Starch and sucrose metabolism;ko02060//Phosphotransferase system (PTS)	K02819;K02819	GO:0031224//intrinsic component of membrane	GO:0015144//carbohydrate transmembrane transporter activity;GO:0015151//alpha-glucoside transmembrane transporter activity;GO:0016772//transferase activity, transferring phosphorus-containing groups	GO:0006796//phosphate-containing compound metabolic process;GO:0015766//disaccharide transport
gene-BSU_07810	0.139046386	0.252931805	0.339372595	no	treA	trehalose-6-phosphate hydrolase [Bacillus subtilis subsp. subtilis str. 168] [Bacillus subtilis]	Metabolism;Metabolism	Global and overview maps;Carbohydrate metabolism	ko01100//Metabolic pathways;ko00500//Starch and sucrose metabolism	K01226;K01226	GO:0044424//intracellular part	GO:0015927//trehalase activity;GO:0043167//ion binding	GO:0005991//trehalose metabolic process
gene-BSU_07820	0.197099693	0.203068723	0.279721968	no	treR	transcriptional regulator (TreR-trehalose) [Bacillus subtilis subsp. subtilis str. 168] [Bacillus subtilis]	-	-	-	-	-	GO:0001071//nucleic acid binding transcription factor activity	GO:0010468//regulation of gene expression;GO:0034645//cellular macromolecule biosynthetic process
gene-BSU_07830	1.660795749	5.96E-16	2.52E-15	yes	--	NAD(P)H-flavin oxidoreductase (nitroreductase) [Bacillus subtilis subsp. subtilis str. 168] [Bacillus subtilis]	-	-	-	-	-	-	GO:0044710//single-organism metabolic process
gene-BSU_07840	5.085567586	0	0	yes	yfkN	exported 2',3'-cyclic-nucleotide 2'-phosphodiesterase, 2' (or 3') nucleotidase and 5' nucleotidase [Bacillus subtilis subsp. subtilis str. 168] [Bacillus subtilis]	Metabolism;Metabolism;Metabolism;Metabolism;Metabolism	Global and overview maps;Global and overview maps;Nucleotide metabolism;Nucleotide metabolism;Metabolism of cofactors and vitamins	ko01100//Metabolic pathways;ko01110//Biosynthesis of secondary metabolites;ko00230//Purine metabolism;ko00240//Pyrimidine metabolism;ko00760//Nicotinate and nicotinamide metabolism	K08693;K08693;K08693;K08693;K08693	GO:0030312//external encapsulating structure	GO:0004112//cyclic-nucleotide phosphodiesterase activity;GO:0008252//nucleotidase activity;GO:0043169//cation binding	GO:0009117//nucleotide metabolic process
gene-BSU_07850	3.661799313	2.04E-186	9.81E-185	yes	yfkM	general stress protein 18; deglycase [Bacillus subtilis subsp. subtilis str. 168] [Bacillus subtilis]	-	-	-	-	-	GO:0016787//hydrolase activity	-
gene-BSU_07860	-2.147094293	0.001453343	0.002947584	yes	yfkL	efflux transporter [Bacillus subtilis subsp. subtilis str. 168] [Bacillus subtilis]	-	-	-	-	GO:0031224//intrinsic component of membrane	-	GO:0044763//single-organism cellular process;GO:0051234//establishment of localization
gene-BSU_07870	-0.882947911	0.750276165	0.839277883	no	yfkK	RecName: Full=UPF0435 protein YfkK [Bacillus subtilis subsp. subtilis str. 168] [Bacillus subtilis]	-	-	-	-	-	-	-
gene-BSU_07880	2.65360122	2.59E-54	2.62E-53	yes	yfkJ	protein-tyrosine-phosphatase [Bacillus subtilis subsp. subtilis str. 168] [Bacillus subtilis]	Environmental Information Processing	Signal transduction	ko02020//Two-component system	K01104	-	GO:0004721//phosphoprotein phosphatase activity	GO:0006470//protein dephosphorylation
gene-BSU_07890	2.683825833	3.50E-42	2.93E-41	yes	--	YfkI [Bacillus subtilis QB928] [Bacillus subtilis]	-	-	-	-	-	-	-
gene-BSU_07900	3.748503975	3.21E-146	1.02E-144	yes	HSM_1104	YihY family inner membrane protein [Bacillus subtilis]	-	-	-	-	GO:0031224//intrinsic component of membrane	GO:0004518//nuclease activity	GO:0090304//nucleic acid metabolic process
gene-BSU_07910	2.406526722	6.09E-16	2.58E-15	yes	yfkF	MFS transporter [Bacillus subtilis]	-	-	-	-	GO:0031224//intrinsic component of membrane	-	GO:0044763//single-organism cellular process;GO:0051234//establishment of localization
gene-BSU_07920	3.238150245	9.65E-21	4.75E-20	yes	chaA	H+/Ca2+ antiporter [Bacillus subtilis subsp. subtilis str. 168] [Bacillus subtilis]	-	-	-	-	-	-	-
gene-BSU_07930	2.406951896	3.11E-31	2.06E-30	yes	--	yfkD [Bacillus subtilis subsp. subtilis str. AG1839] [Bacillus subtilis]	-	-	-	-	-	-	-
gene-BSU_07940	1.426115325	0.000124853	0.000283572	yes	yfkC	mechanosensitive ion channel [Bacillus subtilis subsp. subtilis str. 168] [Bacillus subtilis]	-	-	-	-	GO:0031224//intrinsic component of membrane	-	GO:0044763//single-organism cellular process;GO:0051234//establishment of localization
gene-BSU_07955	0.946735268	0.00103735	0.002133917	no	--	radical SAM/CxCxxxxC motif protein YfkAB [Bacillus subtilis]	-	-	-	-	-	GO:0051540//metal cluster binding	-
gene-BSU_07970	-2.899113245	0.051804129	0.082412875	no	--	YfjT [Bacillus atrophaeus UCMB-5137] [Bacillus atrophaeus]	-	-	-	-	-	-	-
gene-BSU_07980	-2.068878652	9.19E-05	0.000210296	yes	pdaA	Exported N-acetylmuramic acid deacetylase [Bacillus subtilis QB928] [Bacillus subtilis]	-	-	-	-	-	GO:0016787//hydrolase activity;GO:0043169//cation binding	GO:0044238//primary metabolic process;GO:0045229//external encapsulating structure organization;GO:0048646//anatomical structure formation involved in morphogenesis
gene-BSU_07990	-2.675171638	3.79E-31	2.50E-30	yes	yfjR	3-hydroxyisobutyrate dehydrogenase family protein [Bacillus subtilis subsp. subtilis str. RO-NN-1] [Bacillus subtilis]	-	-	-	-	-	-	-
gene-BSU_08000	2.069978023	2.96E-13	1.12E-12	yes	corA	divalent cation (octahedral coordination) transporter [Bacillus subtilis subsp. subtilis str. 168] [Bacillus subtilis]	-	-	-	-	GO:0031224//intrinsic component of membrane	GO:0046915//transition metal ion transmembrane transporter activity	GO:0000041//transition metal ion transport;GO:0044763//single-organism cellular process;GO:0070838//divalent metal ion transport
gene-BSU_08010	-0.467145663	0.009509074	0.017064751	no	alkA	DNA-3-methyladenine glycosylase [Bacillus subtilis subsp. subtilis] [Bacillus subtilis]	Genetic Information Processing	Replication and repair	ko03410//Base excision repair	K01247	-	GO:0043733//DNA-3-methylbase glycosylase activity	GO:0006281//DNA repair
gene-BSU_08020	0.242785474	0.087822821	0.133102855	no	yfjO	23S rRNA (uracil(1939)-C(5))-methyltransferase RlmD [Bacillus subtilis]	-	-	-	-	-	GO:0003676//nucleic acid binding;GO:0008168//methyltransferase activity;GO:0043169//cation binding;GO:0051536//iron-sulfur cluster binding	GO:0010467//gene expression
gene-BSU_08029	-0.440572591	0.692234097	0.784487135	no	yfzA	RecName: Full=Uncharacterized membrane protein YfzA [Bacillus subtilis subsp. subtilis str. 168] [Bacillus subtilis]	-	-	-	-	GO:0031224//intrinsic component of membrane	-	-
gene-BSU_08030	-0.817421699	0.049785045	0.079419937	no	dus2	tRNA-dihydrouridine synthase 2 [Bacillus subtilis subsp. subtilis str. 168] [Bacillus subtilis]	-	-	-	-	-	-	-
gene-BSU_08040	1.28365045	0.031530262	0.052218358	no	--	YfjM [Bacillus subtilis subsp. subtilis str. RO-NN-1] [Bacillus subtilis]	-	-	-	-	-	-	-
gene-BSU_08050	2.48502632	9.00E-05	0.000206133	yes	--	Uncharacterised protein [Paenibacillus polymyxa]	-	-	-	-	-	-	-
gene-BSU_08060	2.795337957	0.005111535	0.009577603	yes	acoA	acetoin dehydrogenase E1 component (TPP-dependent alpha subunit) [Bacillus subtilis subsp. subtilis str. 168] [Bacillus subtilis]	-	-	-	-	-	GO:0016903//oxidoreductase activity, acting on the aldehyde or oxo group of donors	GO:0042182//ketone catabolic process
gene-BSU_08070	1.829540002	0.004145359	0.007891825	yes	acoB	acetoin dehydrogenase E1 component (TPP-dependent beta subunit) [Bacillus subtilis subsp. subtilis str. 168] [Bacillus subtilis]	-	-	-	-	-	GO:0004738//pyruvate dehydrogenase activity	GO:0042182//ketone catabolic process
gene-BSU_08080	-0.309074569	0.665011092	0.758187787	no	acoC	acetoin dehydrogenase E2 component (dihydrolipoamide acetyltransferase) [Bacillus subtilis subsp. subtilis str. 168] [Bacillus subtilis]	Metabolism;Metabolism;Metabolism;Metabolism;Metabolism;Metabolism;Metabolism	Global and overview maps;Global and overview maps;Global and overview maps;Global and overview maps;Carbohydrate metabolism;Carbohydrate metabolism;Carbohydrate metabolism	ko01100//Metabolic pathways;ko01110//Biosynthesis of secondary metabolites;ko01120//Microbial metabolism in diverse environments;ko01200//Carbon metabolism;ko00620//Pyruvate metabolism;ko00010//Glycolysis / Gluconeogenesis;ko00020//Citrate cycle (TCA cycle)	K00627;K00627;K00627;K00627;K00627;K00627;K00627	-	GO:0016740//transferase activity	GO:0042182//ketone catabolic process
gene-BSU_08090	0.037162382	1	1	no	acoL	acetoin dehydrogenase E3 component (dihydrolipoamide dehydrogenase) [Bacillus subtilis subsp. subtilis str. 168] [Bacillus subtilis]	Metabolism;Metabolism;Metabolism;Metabolism;Metabolism;Metabolism;Metabolism;Metabolism;Metabolism;Metabolism;Metabolism;Metabolism;Metabolism	Global and overview maps;Global and overview maps;Global and overview maps;Global and overview maps;Carbohydrate metabolism;Carbohydrate metabolism;Amino acid metabolism;Carbohydrate metabolism;Carbohydrate metabolism;Amino acid metabolism;Carbohydrate metabolism;Amino acid metabolism;Amino acid metabolism	ko01100//Metabolic pathways;ko01110//Biosynthesis of secondary metabolites;ko01120//Microbial metabolism in diverse environments;ko01200//Carbon metabolism;ko00620//Pyruvate metabolism;ko00010//Glycolysis / Gluconeogenesis;ko00260//Glycine, serine and threonine metabolism;ko00630//Glyoxylate and dicarboxylate metabolism;ko00640//Propanoate metabolism;ko00280//Valine, leucine and isoleucine degrad…	K00382;K00382;K00382;K00382;K00382;K00382;K00382;K00382;K00382;K00382;K00382;K00382;K00382	GO:0044424//intracellular part	GO:0000166//nucleotide binding;GO:0016651//oxidoreductase activity, acting on NAD(P)H;GO:0016723//oxidoreductase activity, oxidizing metal ions, NAD or NADP as acceptor;GO:0046914//transition metal ion binding	GO:0006090//pyruvate metabolic process;GO:0019725//cellular homeostasis;GO:0042182//ketone catabolic process;GO:0061687//detoxification of inorganic compound
gene-BSU_08100	0.250692829	0.107699337	0.160337338	no	acoR	transcriptional regulator (AcoR-acetoin) [Bacillus subtilis subsp. subtilis str. 168] [Bacillus subtilis]	-	-	-	-	-	GO:0003677//DNA binding;GO:0005515//protein binding;GO:0032550//purine ribonucleoside binding	GO:0010468//regulation of gene expression;GO:0034645//cellular macromolecule biosynthetic process
gene-BSU_08110	-1.148201523	0.646218596	0.740707922	no	sspH	Small acid-soluble spore protein [Bacillus subtilis QB928] [Bacillus subtilis]	-	-	-	-	GO:0042763//intracellular immature spore	-	GO:0019954//asexual reproduction;GO:0048646//anatomical structure formation involved in morphogenesis
gene-BSU_08120	2.397568018	1.83E-19	8.64E-19	yes	yfjF	YnfA family protein [Bacillus subtilis]	-	-	-	-	GO:0031224//intrinsic component of membrane	-	-
gene-BSU_08130	2.451878536	5.71E-34	3.99E-33	yes	yfjD	DUF5381 family protein [Bacillus subtilis]	-	-	-	-	GO:0031224//intrinsic component of membrane	-	-
gene-BSU_08140	1.999448636	2.35E-18	1.08E-17	yes	yfjD	MULTISPECIES: YfjD family protein [Bacillus subtilis group] [Bacillus subtilis]	-	-	-	-	GO:0031224//intrinsic component of membrane	-	-
gene-BSU_08150	0.673848915	0.019926143	0.034149432	no	--	Uncharacterised protein [Bacillus subtilis subsp. spizizenii] [Bacillus subtilis]	-	-	-	-	-	-	-
gene-BSU_08160	-1.116101614	1.17E-08	3.55E-08	yes	--	Uncharacterised protein [Paenibacillus polymyxa]	-	-	-	-	-	-	-
gene-BSU_08170	-3.272103615	7.24E-31	4.74E-30	yes	--	YfjA [Bacillus subtilis QB928] [Bacillus subtilis]	-	-	-	-	-	-	-
gene-BSU_08180	2.835414016	4.15E-79	5.53E-78	yes	glvA	6-phospho-alpha-glucosidase [Bacillus subtilis subsp. subtilis str. 168] [Bacillus subtilis]	Metabolism;Metabolism	Global and overview maps;Carbohydrate metabolism	ko01100//Metabolic pathways;ko00500//Starch and sucrose metabolism	K01232;K01232	-	GO:0015926//glucosidase activity;GO:0016614//oxidoreductase activity, acting on CH-OH group of donors;GO:0043169//cation binding	GO:0000023//maltose metabolic process
gene-BSU_08190	1.855029845	6.65E-09	2.05E-08	yes	glvR	Transcriptional activator of the Mal operon [Bacillus subtilis QB928] [Bacillus subtilis]	-	-	-	-	GO:0044424//intracellular part	GO:0003676//nucleic acid binding	GO:0010468//regulation of gene expression;GO:0034645//cellular macromolecule biosynthetic process;GO:0050896//response to stimulus
gene-BSU_08200	4.14762141	2.68E-37	2.00E-36	yes	malP	phosphotransferase system (PTS) maltose-specific enzyme IICB component [Bacillus subtilis subsp. subtilis str. 168] [Bacillus subtilis]	Metabolism;Environmental Information Processing	Carbohydrate metabolism;Membrane transport	ko00500//Starch and sucrose metabolism;ko02060//Phosphotransferase system (PTS)	K02750;K02750	GO:0031224//intrinsic component of membrane	GO:0015144//carbohydrate transmembrane transporter activity;GO:0016772//transferase activity, transferring phosphorus-containing groups	GO:0006796//phosphate-containing compound metabolic process;GO:0008643//carbohydrate transport
gene-BSU_08210	1.386410499	3.57E-05	8.52E-05	yes	yfiB	ABC transporter ATP-binding protein [Bacillus subtilis]	-	-	-	-	-	-	-
gene-BSU_08220	1.366625823	8.05E-10	2.60E-09	yes	yfiC	ABC transporter ATP-binding protein [Bacillus subtilis]	-	-	-	-	GO:0031224//intrinsic component of membrane	GO:0015405//P-P-bond-hydrolysis-driven transmembrane transporter activity;GO:0017111//nucleoside-triphosphatase activity;GO:0032550//purine ribonucleoside binding	GO:0044763//single-organism cellular process;GO:0051234//establishment of localization
gene-BSU_08230	-11.24376903	0.298938916	0.391980983	no	--	catechol-2,3-dioxygenase membrane subunit [Bacillus subtilis subsp. subtilis str. 168] [Bacillus subtilis]	-	-	-	-	GO:0031224//intrinsic component of membrane	GO:0003824//catalytic activity	GO:0006725//cellular aromatic compound metabolic process;GO:0042221//response to chemical;GO:0044710//single-organism metabolic process
gene-BSU_08240	-2.982638839	0.000884525	0.00183168	yes	catE	catechol-2,3-dioxygenase subunit [Bacillus subtilis subsp. subtilis str. 168] [Bacillus subtilis]	Metabolism;Metabolism;Metabolism;Metabolism;Metabolism;Metabolism;Metabolism	Global and overview maps;Global and overview maps;Xenobiotics biodegradation and metabolism;Global and overview maps;Xenobiotics biodegradation and metabolism;Xenobiotics biodegradation and metabolism;Xenobiotics biodegradation and metabolism	ko01100//Metabolic pathways;ko01120//Microbial metabolism in diverse environments;ko00362//Benzoate degradation;ko01220//Degradation of aromatic compounds;ko00361//Chlorocyclohexane and chlorobenzene degradation;ko00622//Xylene degradation;ko00643//Styrene degradation	K07104;K07104;K07104;K07104;K07104;K07104;K07104	-	-	-
gene-BSU_08250	1.827360614	0.013191785	0.023229513	yes	yfiF	helix-turn-helix domain-containing protein [Bacillus subtilis]	-	-	-	-	-	GO:0001071//nucleic acid binding transcription factor activity;GO:0003677//DNA binding	GO:0010468//regulation of gene expression;GO:0034645//cellular macromolecule biosynthetic process
gene-BSU_08260	0.641546029	0.464332014	0.570832777	no	iolT	sugar porter family MFS transporter [Bacillus subtilis]	-	-	-	-	GO:0031224//intrinsic component of membrane	GO:0022857//transmembrane transporter activity	GO:0044763//single-organism cellular process;GO:0051234//establishment of localization
gene-BSU_08270	1.07120695	0.268542572	0.35853054	no	--	sugar phosphate isomerase/epimerase [Bacillus subtilis]	-	-	-	-	-	-	-
gene-BSU_08280	1.064206459	0.089232559	0.135137939	no	yfiI	Gfo/Idh/MocA family oxidoreductase [Bacillus subtilis]	-	-	-	-	-	GO:0003824//catalytic activity	GO:0044710//single-organism metabolic process
gene-BSU_08290	0.205493897	0.483319948	0.590935871	no	lnrJ	Two-component sensor histidine kinase [YfiK] [Bacillus subtilis QB928] [Bacillus subtilis]	-	-	-	-	GO:0031224//intrinsic component of membrane	GO:0004672//protein kinase activity;GO:0005515//protein binding;GO:0032550//purine ribonucleoside binding	GO:0006468//protein phosphorylation;GO:0035556//intracellular signal transduction
gene-BSU_08300	0.7046186	0.243460482	0.328850906	no	lnrK	two-component response regulator [LinJ] (linearmycin resistance, biofilm formation) [Bacillus subtilis subsp. subtilis str. 168] [Bacillus subtilis]	-	-	-	-	GO:0044424//intracellular part	GO:0001071//nucleic acid binding transcription factor activity;GO:0003676//nucleic acid binding	GO:0010468//regulation of gene expression;GO:0034645//cellular macromolecule biosynthetic process
gene-BSU_08310	0	1	1	notest	lnrL	ABC transporter (ATP-binding protein) biofilm formation [Bacillus subtilis subsp. subtilis str. 168] [Bacillus subtilis]	-	-	-	-	-	-	-
gene-BSU_08320	0	1	1	notest	lnrM	ABC transporter (permease) biofilm formation [Bacillus subtilis subsp. subtilis str. 168] [Bacillus subtilis]	-	-	-	-	GO:0031224//intrinsic component of membrane	-	GO:0051234//establishment of localization
gene-BSU_08330	-0.294743266	1	1	no	lnrN	linearmycin resistance permease LnrN [Bacillus subtilis]	-	-	-	-	GO:0031224//intrinsic component of membrane	-	GO:0051234//establishment of localization
gene-BSU_08340	-0.423778855	0.127405484	0.185768978	no	padR	transcriptional regulator of phenolic acid decarboxylase [Bacillus subtilis subsp. subtilis str. 168] [Bacillus subtilis]	-	-	-	-	-	-	GO:0010468//regulation of gene expression;GO:0034645//cellular macromolecule biosynthetic process
gene-BSU_08350	1.46217569	0.028197419	0.047104629	yes	estB	esterase [Bacillus subtilis QH-1] [Bacillus subtilis]	Metabolism;Metabolism	Global and overview maps;Lipid metabolism	ko01100//Metabolic pathways;ko00561//Glycerolipid metabolism	K01046;K01046	-	GO:0016298//lipase activity	GO:0006629//lipid metabolic process
gene-BSU_08360	1.273501405	0.182314594	0.254433507	no	icaC	acetyl-glucosamine metabolite exporter component involved in biofilm formation [Bacillus subtilis subsp. subtilis str. 168] [Bacillus subtilis]	-	-	-	-	GO:0031224//intrinsic component of membrane	GO:0016746//transferase activity, transferring acyl groups	-
gene-BSU_08370	0.346829628	0.156670241	0.222491587	no	yfiR	Transcriptional regulator (TetR/AcrR family) [Bacillus subtilis QB928] [Bacillus subtilis]	-	-	-	-	-	-	GO:0010468//regulation of gene expression;GO:0034645//cellular macromolecule biosynthetic process
gene-BSU_08380	2.608295005	0.02675393	0.04495373	yes	yfiS	MFS transporter [Bacillus subtilis]	-	-	-	-	GO:0031224//intrinsic component of membrane	-	GO:0044763//single-organism cellular process;GO:0051234//establishment of localization
gene-BSU_08390	1.360675857	3.89E-08	1.14E-07	yes	--	bacillithiol S-transferase [Bacillus subtilis subsp. subtilis str. 168] [Bacillus subtilis]	-	-	-	-	-	GO:0003824//catalytic activity;GO:0046914//transition metal ion binding	-
gene-BSU_08400	-0.55111473	0.603630726	0.700274104	no	yfiU	MFS transporter [Bacillus subtilis]	-	-	-	-	GO:0031224//intrinsic component of membrane	-	GO:0044763//single-organism cellular process;GO:0051234//establishment of localization
gene-BSU_08410	0.264910472	0.412077596	0.517791151	no	yfiV	MarR family transcriptional regulator [Bacillus subtilis]	-	-	-	-	GO:0044464//cell part	GO:0001071//nucleic acid binding transcription factor activity	GO:0010468//regulation of gene expression;GO:0034645//cellular macromolecule biosynthetic process
gene-BSU_08425	1.108127339	9.34E-15	3.77E-14	yes	mprF	Enzyme involved in lysinylation of phospholipids [Bacillus subtilis QB928] [Bacillus subtilis]	Environmental Information Processing	Signal transduction	ko02020//Two-component system	K14205	GO:0031224//intrinsic component of membrane	GO:0016755//transferase activity, transferring amino-acyl groups	GO:0009636//response to toxic substance;GO:0044238//primary metabolic process
gene-BSU_08440	-1.73900457	7.50E-09	2.30E-08	yes	yfiY	xenosiderophore schizokinen (dihydroxamate) transporter binding lipoprotein [Bacillus subtilis subsp. subtilis str. 168] [Bacillus subtilis]	-	-	-	-	GO:0016020//membrane	-	GO:0044765//single-organism transport;GO:0055076//transition metal ion homeostasis
gene-BSU_08450	-0.638418542	0.051870982	0.082486715	no	yfiZ	xenosiderophore schizokinen (dihydroxamate) transporter (permease) [Bacillus subtilis subsp. subtilis str. 168] [Bacillus subtilis]	-	-	-	-	GO:0031224//intrinsic component of membrane	-	GO:0044765//single-organism transport;GO:0055076//transition metal ion homeostasis
gene-BSU_08460	0.235591919	0.782122323	0.868753161	no	yfhA	xenosiderophore schizokinen (dihydroxamate) transporter (permease) [Bacillus subtilis subsp. subtilis str. 168] [Bacillus subtilis]	-	-	-	-	GO:0031224//intrinsic component of membrane	-	GO:0044765//single-organism transport;GO:0055076//transition metal ion homeostasis
gene-BSU_08470	1.194725424	7.95E-14	3.09E-13	yes	yfhB	PhzF family phenazine biosynthesis isomerase [Bacillus subtilis]	-	-	-	-	-	GO:0003824//catalytic activity	GO:0008152//metabolic process
gene-BSU_08480	-0.231870638	0.19095557	0.26484422	no	--	nitroreductase [Bacillus subtilis]	-	-	-	-	-	-	GO:0044710//single-organism metabolic process
gene-BSU_08490	3.379895451	1.89E-05	4.61E-05	yes	--	YfhD family protein [Bacillus subtilis subsp. subtilis] [Bacillus subtilis]	-	-	-	-	-	-	-
gene-BSU_08500	11.92925841	1	1	no	--	yfhE [Bacillus subtilis subsp. subtilis str. SC-8] [Bacillus subtilis]	-	-	-	-	-	-	-
gene-BSU_08510	1.969767949	1.39E-36	1.02E-35	yes	yfhF	nucleotide binding protein [Bacillus sp. LM 4-2]	-	-	-	-	-	GO:0048037//cofactor binding	-
gene-BSU_08520	0.334425931	0.209104098	0.287446913	no	recX	regulatory protein RecX [Bacillus subtilis subsp. subtilis str. 168] [Bacillus subtilis]	-	-	-	-	GO:0044424//intracellular part	-	GO:0051052//regulation of DNA metabolic process
gene-BSU_08530	-0.369154868	0.397335821	0.503026152	no	--	YfhH family protein [Bacillus subtilis]	-	-	-	-	-	-	-
gene-BSU_08540	1.547658802	0.004739793	0.008930814	yes	yfhI	MFS transporter [Bacillus subtilis subsp. subtilis str. 168] [Bacillus subtilis]	-	-	-	-	GO:0031224//intrinsic component of membrane	-	GO:0044763//single-organism cellular process;GO:0051234//establishment of localization
gene-BSU_08550	0	1	1	notest	sspK	small acid-soluble spore protein [Bacillus subtilis subsp. subtilis str. 168] [Bacillus subtilis]	-	-	-	-	GO:0042763//intracellular immature spore	-	GO:0019954//asexual reproduction;GO:0048646//anatomical structure formation involved in morphogenesis
gene-BSU_08560	1.4349576	7.18E-06	1.82E-05	yes	--	ribosome biogenesis GTPase YlqF [Bacillus subtilis]	-	-	-	-	-	-	-
gene-BSU_08570	1.938937382	9.58E-113	2.00E-111	yes	--	SH3 domain-containing protein [Bacillus subtilis]	-	-	-	-	-	-	-
gene-BSU_08580	0.784046044	2.33E-13	8.83E-13	no	--	SdpC immunity factor [Bacillus subtilis BSn5] [Bacillus subtilis]	-	-	-	-	GO:0031224//intrinsic component of membrane	-	-
gene-BSU_08590	1.624440893	2.08E-85	3.08E-84	yes	yfhM	stress induced epoxide hydrolase [Bacillus subtilis subsp. subtilis str. 168] [Bacillus subtilis]	-	-	-	-	-	GO:0003824//catalytic activity	-
gene-BSU_08600	1.768140738	1.35E-43	1.15E-42	yes	sll0501	glycosyltransferase family 2 protein [Bacillus subtilis]	-	-	-	-	GO:0031224//intrinsic component of membrane	GO:0016740//transferase activity	-
gene-BSU_08610	2.933291911	6.12E-91	9.76E-90	yes	--	conserved membrane protein [Bacillus subtilis subsp. subtilis str. 168] [Bacillus subtilis]	-	-	-	-	-	-	-
gene-BSU_08620	0.446141058	0.024431583	0.041326851	no	--	YfhP [Bacillus subtilis subsp. subtilis str. RO-NN-1] [Bacillus subtilis]	-	-	-	-	GO:0031224//intrinsic component of membrane	-	-
gene-BSU_08630	-0.110442917	0.733824372	0.824760558	no	mutY	A/G-specific adenine glycosylase [Bacillus subtilis]	Genetic Information Processing	Replication and repair	ko03410//Base excision repair	K03575	-	GO:0016799//hydrolase activity, hydrolyzing N-glycosyl compounds;GO:0043169//cation binding;GO:0051536//iron-sulfur cluster binding	GO:0006281//DNA repair
gene-BSU_08640	-10.31628153	1	1	no	--	conserved protein related to sporulation [Bacillus subtilis subsp. subtilis str. 168] [Bacillus subtilis]	-	-	-	-	-	-	-
gene-BSU_08650	0.827124427	0.008670642	0.015657588	no	fabL	enoyl-acyl carrier protein reductase III [Bacillus subtilis subsp. subtilis str. 168] [Bacillus subtilis]	Metabolism;Metabolism;Metabolism	Global and overview maps;Global and overview maps;Lipid metabolism	ko01100//Metabolic pathways;ko01212//Fatty acid metabolism;ko00061//Fatty acid biosynthesis	K10780;K10780;K10780	-	GO:0000166//nucleotide binding;GO:0003824//catalytic activity	GO:0006633//fatty acid biosynthetic process;GO:0051260//protein homooligomerization
gene-BSU_08660	-2.89133251	5.50E-17	2.41E-16	yes	sspE	small acid-soluble spore protein, gamma-type [Bacillus subtilis subsp. natto BEST195] [Bacillus subtilis]	-	-	-	-	-	-	-
gene-BSU_08670	0.21434203	0.694099267	0.786243234	no	--	YgaB-like protein [Bacillus subtilis]	-	-	-	-	-	-	-
gene-BSU_08680	-0.138762213	0.335371456	0.432032938	no	ygaC	DUF402 domain-containing protein [Bacillus vallismortis]	-	-	-	-	-	-	-
gene-BSU_08690	0.781009471	5.25E-05	0.000122813	no	msbA	ABC transporter ATP-binding protein [Bacillus subtilis]	Environmental Information Processing	Membrane transport	ko02010//ABC transporters	K11085	GO:0031224//intrinsic component of membrane	GO:0032550//purine ribonucleoside binding;GO:0042626//ATPase activity, coupled to transmembrane movement of substances	GO:0044763//single-organism cellular process;GO:0044765//single-organism transport
gene-BSU_08700	1.499165362	3.62E-05	8.60E-05	yes	ygaE	ygaE [Bacillus subtilis subsp. subtilis str. AG1839] [Bacillus subtilis]	-	-	-	-	GO:0031224//intrinsic component of membrane	-	-
gene-BSU_08710	0.549288874	0.000274404	0.000598971	no	gsaB	glutamate-1-semialdehyde aminotransferase, class III aminotransferase [Bacillus subtilis subsp. subtilis str. 168] [Bacillus subtilis]	Metabolism;Metabolism;Metabolism;Metabolism	Global and overview maps;Global and overview maps;Global and overview maps;Metabolism of cofactors and vitamins	ko01100//Metabolic pathways;ko01110//Biosynthesis of secondary metabolites;ko01120//Microbial metabolism in diverse environments;ko00860//Porphyrin and chlorophyll metabolism	K01845;K01845;K01845;K01845	GO:0044424//intracellular part	GO:0016769//transferase activity, transferring nitrogenous groups;GO:0016869//intramolecular transferase activity, transferring amino groups;GO:0043168//anion binding	GO:0006779//porphyrin-containing compound biosynthetic process
gene-BSU_08720	-0.222340103	0.382147497	0.485014873	no	ygaF	peroxiredoxin with versatile activity [Bacillus subtilis subsp. subtilis str. 168] [Bacillus subtilis]	-	-	-	-	-	GO:0003824//catalytic activity;GO:0016209//antioxidant activity	GO:0044710//single-organism metabolic process
gene-BSU_08730	-0.637718075	7.24E-06	1.83E-05	no	perR	transcriptional regulator (Fur family) [Bacillus subtilis subsp. subtilis str. 168] [Bacillus subtilis]	-	-	-	-	GO:0044424//intracellular part	GO:0001071//nucleic acid binding transcription factor activity;GO:0043169//cation binding	GO:0010468//regulation of gene expression;GO:0034645//cellular macromolecule biosynthetic process
gene-BSU_08740	1.110952133	1.22E-18	5.67E-18	yes	ygzB	zinc ribbon protein [Bacillus subtilis J23] [Bacillus subtilis]	-	-	-	-	GO:0016021//integral component of membrane	-	-
gene-BSU_08750	-0.962424319	4.05E-10	1.33E-09	no	--	nucleotidyltransferase-like protein [Bacillus subtilis]	-	-	-	-	-	-	-
gene-BSU_08760	-2.902267619	1.53E-150	5.29E-149	yes	spo0M	protein involved in the control of the cell cycle as a function of the environment [Bacillus subtilis subsp. subtilis str. 168] [Bacillus subtilis]	-	-	-	-	-	-	-
gene-BSU_08770	-13.17367714	0.041244233	0.066744878	no	--	YgzA [Bacillus subtilis QB928] [Bacillus subtilis]	-	-	-	-	-	-	-
gene-BSU_08779	0	1	1	notest	ygzC	spore coat protein [Bacillus subtilis]	-	-	-	-	GO:0005618//cell wall	-	-
gene-BSU_08780	0.990588725	5.21E-06	1.33E-05	no	ygaJ	peptidase [Bacillus subtilis TO-A] [Bacillus subtilis]	-	-	-	-	-	-	-
gene-BSU_08790	1.403527302	1.35E-09	4.31E-09	yes	thiC	phosphomethylpyrimidine synthase [Bacillus subtilis subsp. subtilis str. 168] [Bacillus subtilis]	Metabolism;Metabolism	Global and overview maps;Metabolism of cofactors and vitamins	ko01100//Metabolic pathways;ko00730//Thiamine metabolism	K03147;K03147	-	GO:0003824//catalytic activity;GO:0046914//transition metal ion binding;GO:0051536//iron-sulfur cluster binding	GO:0006772//thiamine metabolic process;GO:0009108//coenzyme biosynthetic process
gene-BSU_08800	-1.977279923	0.006038905	0.011200837	yes	ygaK	FAD-binding protein [Bacillus subtilis]	-	-	-	-	-	-	-
gene-BSU_08810	0	1	1	notest	senS	transcriptional regulator (repressor of ScoC) [Bacillus subtilis subsp. subtilis str. 168] [Bacillus subtilis]	-	-	-	-	-	GO:0003676//nucleic acid binding	GO:0010468//regulation of gene expression;GO:0034645//cellular macromolecule biosynthetic process
gene-BSU_08820	-2.936226845	1.42E-169	5.85E-168	yes	katA	vegetative catalase 1 [Bacillus subtilis subsp. subtilis str. 168] [Bacillus subtilis]	Metabolism;Metabolism;Metabolism;Metabolism;Metabolism	Global and overview maps;Global and overview maps;Global and overview maps;Carbohydrate metabolism;Amino acid metabolism	ko01100//Metabolic pathways;ko01110//Biosynthesis of secondary metabolites;ko01200//Carbon metabolism;ko00630//Glyoxylate and dicarboxylate metabolism;ko00380//Tryptophan metabolism	K03781;K03781;K03781;K03781;K03781	-	-	-
gene-BSU_08830	-8.550746785	1	1	no	ssuB	ABC transporter ATP-binding protein [Bacillus subtilis]	Environmental Information Processing;Metabolism	Membrane transport;Energy metabolism	ko02010//ABC transporters;ko00920//Sulfur metabolism	K15555;K15555	GO:0016020//membrane;GO:0043234//protein complex	GO:0017111//nucleoside-triphosphatase activity;GO:0032550//purine ribonucleoside binding	GO:0051234//establishment of localization
gene-BSU_08840	2.407657969	0.444676908	0.551541488	no	--	aliphatic sulfonate ABC transporter (binding lipoprotein) [Bacillus subtilis subsp. subtilis str. 168] [Bacillus subtilis]	Environmental Information Processing;Metabolism	Membrane transport;Energy metabolism	ko02010//ABC transporters;ko00920//Sulfur metabolism	K15553;K15553	-	-	GO:0044237//cellular metabolic process;GO:0051234//establishment of localization
gene-BSU_08850	10.11634396	0.529708389	0.626583546	no	tauC	aliphatic sulfonate ABC transporter (permease) [Bacillus subtilis subsp. subtilis str. 168] [Bacillus subtilis]	Environmental Information Processing;Metabolism	Membrane transport;Energy metabolism	ko02010//ABC transporters;ko00920//Sulfur metabolism	K15554;K15554	GO:0031224//intrinsic component of membrane	-	GO:0051234//establishment of localization
gene-BSU_08860	0.422517905	0.550169039	0.646240467	no	ssuD	FMNH2-dependent aliphatic sulfonatemonooxygenase [Bacillus subtilis QB928] [Bacillus subtilis]	Metabolism;Metabolism	Global and overview maps;Energy metabolism	ko01100//Metabolic pathways;ko00920//Sulfur metabolism	K04091;K04091	-	GO:0016712//oxidoreductase activity, acting on paired donors, with incorporation or reduction of molecular oxygen, reduced flavin or flavoprotein as one donor, and incorporation of one atom of oxygen	GO:0044710//single-organism metabolic process
gene-BSU_08870	-1.915502804	3.86E-06	9.93E-06	yes	--	sulfur oxidoreductase [Bacillus subtilis subsp. subtilis str. JH642 substr. AG174] [Bacillus subtilis]	-	-	-	-	-	-	-
gene-BSU_08880	-9.829722735	1	1	no	rpsN2	alternative ribosomal protein S14 [Bacillus subtilis subsp. subtilis str. 168] [Bacillus subtilis]	Genetic Information Processing	Translation	ko03010//Ribosome	K02954	GO:0030529//intracellular ribonucleoprotein complex	GO:0003723//RNA binding;GO:0005198//structural molecule activity;GO:0046914//transition metal ion binding	GO:0010467//gene expression
gene-BSU_08890	-0.124516197	1	1	no	ygaO	membrane protein [Bacillus subtilis]	-	-	-	-	GO:0031224//intrinsic component of membrane	-	-
gene-BSU_08899	-12.48179943	0.305650225	0.399353936	no	ygzD	conserved domain protein [Bacillus subtilis subsp. subtilis str. RO-NN-1] [Bacillus subtilis]	-	-	-	-	-	GO:0003677//DNA binding	GO:0010468//regulation of gene expression;GO:0034645//cellular macromolecule biosynthetic process
gene-BSU_08900	-2.090936378	1.29E-10	4.32E-10	yes	--	B3/4 domain-containing protein [Bacillus subtilis]	-	-	-	-	-	-	-
gene-BSU_08910	-0.400841345	0.408962774	0.514357668	no	queG	Epoxyqueuosine reductase [Bacillus subtilis QB928] [Bacillus subtilis]	-	-	-	-	-	-	-
gene-BSU_08920	-0.547135811	0.508846941	0.617470311	no	--	amidase domain-containing protein [Bacillus subtilis]	-	-	-	-	-	-	-
gene-BSU_08930	0.136776053	0.849374168	0.931288819	no	trmL	tRNA (cytidine(34)-2'-O)-methyltransferase [Bacillus subtilis subsp. subtilis str. 168] [Bacillus subtilis]	-	-	-	-	-	-	-
gene-BSU_08940	-6.197340929	0	0	yes	--	YhbD family protein [Bacillus subtilis]	-	-	-	-	-	-	-
gene-BSU_08950	-6.2017453	0	0	yes	--	conserved protein involved in sporulation [Bacillus subtilis subsp. subtilis str. 168] [Bacillus subtilis]	-	-	-	-	-	-	-
gene-BSU_08960	-6.940717538	0	0	yes	--	conserved protein involved in sporulation [Bacillus subtilis subsp. subtilis str. 168] [Bacillus subtilis]	-	-	-	-	-	-	-
gene-BSU_08970	-6.371060952	7.07E-131	1.84E-129	yes	prkA	serine protein kinase (involved in sporulation) [Bacillus subtilis subsp. subtilis str. 168] [Bacillus subtilis]	-	-	-	-	-	GO:0016772//transferase activity, transferring phosphorus-containing groups	GO:0006464//cellular protein modification process;GO:0006796//phosphate-containing compound metabolic process
gene-BSU_08980	-2.756064907	5.22E-13	1.95E-12	yes	yhbH	factor involved in shape determination [Bacillus subtilis subsp. subtilis str. 168] [Bacillus subtilis]	-	-	-	-	-	-	-
gene-BSU_08990	0.173563579	1	1	no	yhbI	MarR family transcriptional regulator [Bacillus sp. MBGLi79]	-	-	-	-	GO:0044464//cell part	GO:0001071//nucleic acid binding transcription factor activity	GO:0010468//regulation of gene expression;GO:0034645//cellular macromolecule biosynthetic process
gene-BSU_09000	1.38473191	0.017686387	0.03057056	yes	emrA	YhbJ [Bacillus subtilis subsp. subtilis str. RO-NN-1] [Bacillus subtilis]	-	-	-	-	GO:0031224//intrinsic component of membrane	-	-
gene-BSU_09010	2.031377815	1.10E-09	3.54E-09	yes	yhcA	DHA2 family efflux MFS transporter permease subunit [Bacillus sp. SJZ110]	-	-	-	-	GO:0031224//intrinsic component of membrane	-	GO:0044763//single-organism cellular process;GO:0051234//establishment of localization
gene-BSU_09020	2.075772622	5.61E-05	0.000130717	yes	AZOSEA12720	NADH:quinone oxidoreductase associated to benzoate stress [Bacillus subtilis subsp. subtilis str. 168] [Bacillus subtilis]	Metabolism;Metabolism;Metabolism	Global and overview maps;Global and overview maps;Metabolism of cofactors and vitamins	ko01100//Metabolic pathways;ko01110//Biosynthesis of secondary metabolites;ko00130//Ubiquinone and other terpenoid-quinone biosynthesis	K03809;K03809;K03809	-	GO:0000166//nucleotide binding;GO:0003824//catalytic activity	GO:0044710//single-organism metabolic process
gene-BSU_09030	1.380167039	0.087471692	0.13267033	no	--	YhcC [Bacillus sp. JS]	-	-	-	-	GO:0031224//intrinsic component of membrane	-	-
gene-BSU_09040	0	1	1	notest	--	integral inner membrane protein [Bacillus subtilis subsp. inaquosorum KCTC 13429] [Bacillus subtilis]	-	-	-	-	-	-	-
gene-BSU_09050	-2.636015167	1.75E-05	4.27E-05	yes	--	Uncharacterised protein [Paenibacillus polymyxa]	-	-	-	-	GO:0031224//intrinsic component of membrane	-	-
gene-BSU_09060	-1.149711944	0.254930372	0.341826904	no	yhcF	GntR family transcriptional regulator [Bacillus subtilis]	-	-	-	-	-	GO:0001071//nucleic acid binding transcription factor activity	GO:0010468//regulation of gene expression;GO:0034645//cellular macromolecule biosynthetic process
gene-BSU_09070	-1.321674746	0.031244482	0.051787569	no	yhcG	spermidine/putrescine ABC transporter ATP-binding protein [Bacillus subtilis subsp. natto] [Bacillus subtilis]	-	-	-	-	-	GO:0017111//nucleoside-triphosphatase activity;GO:0032550//purine ribonucleoside binding	GO:0051234//establishment of localization
gene-BSU_09080	-0.655819098	0.28578973	0.377684136	no	yhcH	ABC transporter ATP-binding protein [Bacillus subtilis]	-	-	-	-	-	GO:0017111//nucleoside-triphosphatase activity;GO:0032550//purine ribonucleoside binding	GO:0051234//establishment of localization
gene-BSU_09090	0.402546555	0.586328244	0.682555752	no	ydbK	ABC transporter permease [Bacillus subtilis]	-	-	-	-	GO:0031224//intrinsic component of membrane	-	-
gene-BSU_09100	-2.147226711	3.11E-42	2.61E-41	yes	cspB	Major cold-shock protein, RNA helicase co-factor,RNA [Bacillus subtilis QB928] [Bacillus subtilis]	-	-	-	-	GO:0044424//intracellular part	GO:0003676//nucleic acid binding	GO:0010468//regulation of gene expression;GO:0034645//cellular macromolecule biosynthetic process
gene-BSU_09110	-1.395558491	0.008090636	0.014675869	yes	yhcJ	MetQ/NlpA family ABC transporter substrate-binding protein [Bacillus subtilis]	Environmental Information Processing	Membrane transport	ko02010//ABC transporters	K02073	-	-	-
gene-BSU_09120	1.42647844	0.177088036	0.248341666	no	dgcQ	diguanylate cyclase [Bacillus subtilis subsp. subtilis str. 168] [Bacillus subtilis]	-	-	-	-	-	-	-
gene-BSU_09130	0.053203301	0.936184764	1	no	tcyP	(sodium)-cystine symporter [Bacillus subtilis subsp. subtilis str. 168] [Bacillus subtilis]	-	-	-	-	GO:0031224//intrinsic component of membrane	GO:0005310//dicarboxylic acid transmembrane transporter activity	GO:0046942//carboxylic acid transport
gene-BSU_09140	0.980460418	4.65E-10	1.53E-09	no	--	Uncharacterised protein [Paenibacillus polymyxa]	-	-	-	-	-	-	-
gene-BSU_09150	-5.616798404	2.32E-26	1.35E-25	yes	yhcN	Lipoprotein YhcN [Bacillus subtilis]	-	-	-	-	-	-	-
gene-BSU_09165	0	1	1	notest	--	protein YhcO [Bacillus subtilis subsp. subtilis str. BAB-1] [Bacillus subtilis]	-	-	-	-	-	-	-
gene-BSU_09180	-5.788891316	1.00E-10	3.37E-10	yes	yhcQ	YhcQ [Bacillus subtilis QB928] [Bacillus subtilis]	-	-	-	-	GO:0005618//cell wall	-	-
gene-BSU_09190	-0.110950499	0.40527647	0.511634606	no	yhcR	Non specific extracellular endonuclease cleaving RNA [Bacillus subtilis QB928] [Bacillus subtilis]	-	-	-	-	-	GO:0004518//nuclease activity;GO:0043169//cation binding;GO:0097159//organic cyclic compound binding	GO:0009117//nucleotide metabolic process;GO:0090304//nucleic acid metabolic process
gene-BSU_09200	-0.289544004	0.280635134	0.371236775	no	srtD	sortase A [Bacillus subtilis subsp. subtilis str. 168] [Bacillus subtilis]	-	-	-	-	GO:0031224//intrinsic component of membrane	-	-
gene-BSU_09210	0.226955274	0.729047698	0.82099233	no	yhcT	23S rRNA pseudouridine(1911/1915/1917) synthase [Bacillus subtilis subsp. subtilis] [Bacillus subtilis]	-	-	-	-	-	-	-
gene-BSU_09220	1.433820975	0.405980134	0.511809653	no	--	MULTISPECIES: YhcU family protein [Bacillus]	-	-	-	-	-	-	-
gene-BSU_09230	-5.862794875	3.57E-29	2.25E-28	yes	yhcV	IMP dehydrogenase [Bacillus subtilis subsp. subtilis] [Bacillus subtilis]	-	-	-	-	-	-	-
gene-BSU_09240	0.679918377	0.00021869	0.000483369	no	cbbY	HAD-IA family hydrolase [Bacillus subtilis]	-	-	-	-	-	GO:0003824//catalytic activity	-
gene-BSU_09250	1.320484008	4.69E-25	2.65E-24	yes	yhcX	carbon-nitrogen hydrolase [Bacillus subtilis]	-	-	-	-	-	-	-
gene-BSU_09260	0.472442027	0.000957679	0.001974051	no	yhxA	aspartate aminotransferase family protein [Bacillus subtilis]	Metabolism;Metabolism	Global and overview maps;Metabolism of other amino acids	ko01100//Metabolic pathways;ko00430//Taurine and hypotaurine metabolism	K03851;K03851	-	-	-
gene-BSU_09270	0.726392677	0.000564704	0.00119452	no	glpP	sn-glycerol-3-phosphate responding transcription antiterminator [Bacillus subtilis subsp. subtilis str. 168] [Bacillus subtilis]	-	-	-	-	-	GO:0001070//RNA binding transcription factor activity;GO:0003676//nucleic acid binding	GO:0001678//cellular glucose homeostasis;GO:0009636//response to toxic substance;GO:0019400//alditol metabolic process;GO:0031555//transcriptional attenuation;GO:0045892//negative regulation of transcription, DNA-templated
gene-BSU_09280	0.764114502	3.20E-13	1.21E-12	no	glpF	glycerol permease [Bacillus subtilis subsp. subtilis str. 168] [Bacillus subtilis]	-	-	-	-	GO:0031224//intrinsic component of membrane	-	GO:0019400//alditol metabolic process;GO:0051234//establishment of localization
gene-BSU_09290	0.240371822	0.003262589	0.006315496	no	glpK	glycerol kinase (sn-glycerol-3-phosphate generating) [Bacillus subtilis subsp. subtilis str. 168] [Bacillus subtilis]	Metabolism;Metabolism;Organismal Systems	Global and overview maps;Lipid metabolism;Environmental adaptation	ko01100//Metabolic pathways;ko00561//Glycerolipid metabolism;ko04626//Plant-pathogen interaction	K00864;K00864;K00864	-	GO:0016301//kinase activity;GO:0032550//purine ribonucleoside binding	GO:0006071//glycerol metabolic process;GO:0052646//alditol phosphate metabolic process
gene-BSU_09300	-0.951462555	1.02E-34	7.25E-34	no	glpD	sn-glycerol-3-phosphate oxidase (FAD-dependent) [Bacillus subtilis subsp. subtilis str. 168] [Bacillus subtilis]	Metabolism;Metabolism	Global and overview maps;Lipid metabolism	ko01110//Biosynthesis of secondary metabolites;ko00564//Glycerophospholipid metabolism	K00111;K00111	-	-	-
gene-BSU_09310	-0.140424419	0.100045359	0.149493916	no	pgcA	Alpha-phosphoglucomutase [Bacillus subtilis QB928] [Bacillus subtilis]	Metabolism;Metabolism;Metabolism;Metabolism;Metabolism;Metabolism;Metabolism;Metabolism;Metabolism;Metabolism	Global and overview maps;Global and overview maps;Global and overview maps;Nucleotide metabolism;Carbohydrate metabolism;Carbohydrate metabolism;Carbohydrate metabolism;Carbohydrate metabolism;Carbohydrate metabolism;Biosynthesis of other secondary metabolites	ko01100//Metabolic pathways;ko01110//Biosynthesis of secondary metabolites;ko01120//Microbial metabolism in diverse environments;ko00230//Purine metabolism;ko00500//Starch and sucrose metabolism;ko00520//Amino sugar and nucleotide sugar metabolism;ko00010//Glycolysis / Gluconeogenesis;ko00030//Pentose phosphate pathway;ko00052//Galactose metabolism;ko00521//Streptomycin biosynthesis	K01835;K01835;K01835;K01835;K01835;K01835;K01835;K01835;K01835;K01835	-	-	-
gene-BSU_09320	-1.18986117	1.52E-12	5.53E-12	yes	yhcY	Two-component sensor histidine kinase [YhcZ] [Bacillus subtilis QB928] [Bacillus subtilis]	-	-	-	-	GO:0031224//intrinsic component of membrane	GO:0004672//protein kinase activity;GO:0005515//protein binding;GO:0032550//purine ribonucleoside binding	GO:0006468//protein phosphorylation;GO:0035556//intracellular signal transduction
gene-BSU_09330	-0.613059167	0.000247595	0.0005428	no	yhcZ	two-component response regulator [YhcY] [Bacillus subtilis subsp. subtilis str. 168] [Bacillus subtilis]	-	-	-	-	GO:0044424//intracellular part	GO:0001071//nucleic acid binding transcription factor activity;GO:0003676//nucleic acid binding	GO:0010468//regulation of gene expression;GO:0034645//cellular macromolecule biosynthetic process
gene-BSU_09340	-0.255159083	0.223691025	0.304829738	no	azr	oxidoreductase, NAD(P)H-FMN and ferric iron reductase (azoreductase) [Bacillus subtilis subsp. subtilis str. 168] [Bacillus subtilis]	-	-	-	-	-	-	-
gene-BSU_09350	-9.980139578	1	1	no	--	YhdB [Bacillus subtilis subsp. subtilis str. RO-NN-1] [Bacillus subtilis]	-	-	-	-	-	-	-
gene-BSU_09360	4.09654394	0.000499745	0.001061006	yes	--	DUF3889 domain-containing protein [Bacillus subtilis]	-	-	-	-	-	-	-
gene-BSU_09370	-0.992659803	0.00161669	0.003260851	no	lytF	gamma-D-glutamate-meso-diaminopimelate muropeptidase (major autolysin, vegetative) [Bacillus subtilis subsp. subtilis str. 168] [Bacillus subtilis]	-	-	-	-	-	GO:0016787//hydrolase activity	-
gene-BSU_09380	-0.734826538	6.35E-05	0.000147367	no	nsrR	NO-dependent activator of the ResDE regulon (Fe-S NO binding site) [Bacillus subtilis subsp. subtilis str. 168] [Bacillus subtilis]	-	-	-	-	-	GO:0003676//nucleic acid binding;GO:0043169//cation binding;GO:0051536//iron-sulfur cluster binding	GO:0010468//regulation of gene expression;GO:0034645//cellular macromolecule biosynthetic process
gene-BSU_09390	1.464655432	1.30E-07	3.73E-07	yes	--	mechanosensitive ion channel [Bacillus subtilis]	-	-	-	-	-	-	-
gene-BSU_09400	-11.20457114	0.005783901	0.010762482	yes	spoVR	spoVR, partial [Bacillus subtilis subsp. subtilis str. 168] [Bacillus subtilis]	-	-	-	-	-	-	-
gene-BSU_09410	-5.303103832	9.17E-270	8.22E-268	yes	phoA	alkaline phosphatase A [Bacillus subtilis subsp. subtilis str. 168] [Bacillus subtilis]	Metabolism;Environmental Information Processing;Metabolism;Metabolism	Global and overview maps;Signal transduction;Metabolism of cofactors and vitamins;Metabolism of cofactors and vitamins	ko01100//Metabolic pathways;ko02020//Two-component system;ko00790//Folate biosynthesis;ko00730//Thiamine metabolism	K01077;K01077;K01077;K01077	-	-	-
gene-BSU_09420	1.264200355	5.99E-10	1.95E-09	yes	lytE	cell wall dl-endopeptidase; phosphatase-associated protein (major autolysin) [Bacillus subtilis subsp. subtilis str. 168] [Bacillus subtilis]	-	-	-	-	-	GO:0016787//hydrolase activity	-
gene-BSU_09430	-1.257894626	0.000353571	0.000763516	yes	citR	transcriptional regulator CitR (LysR family) [Bacillus subtilis subsp. subtilis str. 168] [Bacillus subtilis]	-	-	-	-	-	-	-
gene-BSU_09440	-2.368609462	4.32E-16	1.84E-15	yes	citA	citrate synthase I [Bacillus subtilis subsp. subtilis str. 168] [Bacillus subtilis]	Metabolism;Metabolism;Metabolism;Metabolism;Metabolism;Metabolism;Metabolism;Metabolism	Global and overview maps;Global and overview maps;Global and overview maps;Global and overview maps;Global and overview maps;Carbohydrate metabolism;Global and overview maps;Carbohydrate metabolism	ko01100//Metabolic pathways;ko01110//Biosynthesis of secondary metabolites;ko01120//Microbial metabolism in diverse environments;ko01230//Biosynthesis of amino acids;ko01200//Carbon metabolism;ko00630//Glyoxylate and dicarboxylate metabolism;ko01210//2-Oxocarboxylic acid metabolism;ko00020//Citrate cycle (TCA cycle)	K01647;K01647;K01647;K01647;K01647;K01647;K01647;K01647	-	-	-
gene-BSU_09450	0.607820392	0.000336133	0.000727416	no	yhdF	glucose 1-dehydrogenase [Bacillus subtilis]	-	-	-	-	-	GO:0003824//catalytic activity	GO:0044710//single-organism metabolic process
gene-BSU_09460	-0.182031464	0.335828914	0.432484204	no	yhdG	branched-chain amino acid transporter BcaP [Bacillus subtilis]	-	-	-	-	-	-	-
gene-BSU_09470	1.406604913	0.000176395	0.000393984	yes	yhdH	sodium-dependent transporter [Bacillus subtilis]	-	-	-	-	GO:0031224//intrinsic component of membrane	GO:0015291//secondary active transmembrane transporter activity	GO:0044763//single-organism cellular process;GO:0044765//single-organism transport
gene-BSU_09480	-1.051594867	0.00064527	0.001353591	yes	yhdI	PLP-dependent aminotransferase family protein [Bacillus subtilis]	-	-	-	-	-	GO:0001071//nucleic acid binding transcription factor activity;GO:0016769//transferase activity, transferring nitrogenous groups;GO:0043168//anion binding	GO:0010468//regulation of gene expression;GO:0034645//cellular macromolecule biosynthetic process
gene-BSU_09490	3.307494838	6.83E-16	2.88E-15	yes	yhdJ	acetyltransferase family protein [Bacillus subtilis subsp. subtilis str. RO-NN-1] [Bacillus subtilis]	-	-	-	-	-	GO:0016740//transferase activity	-
gene-BSU_09500	-2.338962256	2.20E-08	6.55E-08	yes	yhdK	negative regulator of the activity of sigma-M [Bacillus subtilis subsp. subtilis str. 168] [Bacillus subtilis]	-	-	-	-	GO:0031224//intrinsic component of membrane	-	GO:0010468//regulation of gene expression;GO:0034645//cellular macromolecule biosynthetic process
gene-BSU_09510	-2.550579609	6.84E-58	7.36E-57	yes	yhdL	negative regulator of the activity of sigma-M [Bacillus subtilis subsp. subtilis str. 168] [Bacillus subtilis]	-	-	-	-	GO:0031224//intrinsic component of membrane	-	GO:0010468//regulation of gene expression;GO:0034645//cellular macromolecule biosynthetic process
gene-BSU_09520	-3.206329785	1.27E-54	1.30E-53	yes	sigM	RNA polymerase ECF (extracytoplasmic function)-type sigma factor (sigma(M)) [Bacillus subtilis subsp. subtilis str. 168] [Bacillus subtilis]	-	-	-	-	-	GO:0000996//core DNA-dependent RNA polymerase binding promoter specificity activity;GO:0001071//nucleic acid binding transcription factor activity	GO:0010468//regulation of gene expression;GO:0032774//RNA biosynthetic process;GO:0034645//cellular macromolecule biosynthetic process
gene-BSU_09530	0.973005061	2.53E-18	1.16E-17	no	yhdN	aldo/keto reductase specific for NADPH; protects against methylglyoxal [Bacillus subtilis subsp. subtilis str. 168] [Bacillus subtilis]	-	-	-	-	-	-	GO:0044710//single-organism metabolic process
gene-BSU_09540	-1.596064013	1.42E-29	9.06E-29	yes	plsC	1-acylglycerol-phosphate (1-acyl-G3P) acyltransferase [Bacillus subtilis subsp. subtilis str. 168] [Bacillus subtilis]	Metabolism;Metabolism;Metabolism;Metabolism	Global and overview maps;Global and overview maps;Lipid metabolism;Lipid metabolism	ko01100//Metabolic pathways;ko01110//Biosynthesis of secondary metabolites;ko00564//Glycerophospholipid metabolism;ko00561//Glycerolipid metabolism	K00655;K00655;K00655;K00655	GO:0016020//membrane	GO:0016746//transferase activity, transferring acyl groups	GO:0006644//phospholipid metabolic process
gene-BSU_09550	-0.664011777	7.49E-07	2.03E-06	no	yhdP	HlyC/CorC family transporter [Bacillus subtilis]	-	-	-	-	GO:0031224//intrinsic component of membrane	GO:0000166//nucleotide binding;GO:0016491//oxidoreductase activity	GO:0044710//single-organism metabolic process
gene-BSU_09560	-1.311261939	9.77E-16	4.11E-15	yes	cueR	HTH-type transcriptional regulator CueR [Bacillus subtilis subsp. spizizenii TU-B-10] [Bacillus subtilis]	-	-	-	-	-	-	GO:0010468//regulation of gene expression;GO:0034645//cellular macromolecule biosynthetic process
gene-BSU_09570	0.097435254	0.61929087	0.716382331	no	OCC_04737	aspartate aminotransferase [Bacillus subtilis XF-1] [Bacillus subtilis]	Metabolism;Metabolism;Metabolism;Metabolism;Metabolism;Metabolism;Metabolism;Metabolism;Metabolism;Metabolism;Metabolism;Metabolism	Global and overview maps;Global and overview maps;Global and overview maps;Amino acid metabolism;Amino acid metabolism;Global and overview maps;Amino acid metabolism;Amino acid metabolism;Amino acid metabolism;Amino acid metabolism;Amino acid metabolism;Biosynthesis of other secondary metabolites	ko01100//Metabolic pathways;ko01110//Biosynthesis of secondary metabolites;ko01230//Biosynthesis of amino acids;ko00270//Cysteine and methionine metabolism;ko00250//Alanine, aspartate and glutamate metabolism;ko01210//2-Oxocarboxylic acid metabolism;ko00330//Arginine and proline metabolism;ko00220//Arginine biosynthesis;ko00400//Phenylalanine, tyrosine and tryptophan biosynthesis;ko00360//Phenyla…	K11358;K11358;K11358;K11358;K11358;K11358;K11358;K11358;K11358;K11358;K11358;K11358	GO:0044424//intracellular part	GO:0043168//anion binding;GO:0070546//L-phenylalanine aminotransferase activity	GO:0008152//metabolic process
gene-BSU_09590	0.079331045	0.309472046	0.403563547	no	yhdT	CBS domain containing-hemolysin-like protein [Bacillus subtilis J23] [Bacillus subtilis]	-	-	-	-	GO:0031224//intrinsic component of membrane	GO:0000166//nucleotide binding;GO:0016491//oxidoreductase activity	GO:0044710//single-organism metabolic process
gene-BSU_09600	-0.326714911	0.332284363	0.42887742	no	--	fluoride efflux channel component A [Bacillus subtilis subsp. subtilis str. 168] [Bacillus subtilis]	-	-	-	-	GO:0016021//integral component of membrane	-	GO:0006811//ion transport
gene-BSU_09610	-0.788142518	0.027248232	0.045670209	no	--	Integral membrane protein possibly involved in chromosome [Bacillus subtilis QB928] [Bacillus subtilis]	-	-	-	-	GO:0016021//integral component of membrane	-	GO:0006811//ion transport
gene-BSU_09620	-0.765598601	0.000140816	0.000316973	no	glpQ	glycerophosphodiester phosphodiesterase [Bacillus subtilis]	Metabolism	Lipid metabolism	ko00564//Glycerophospholipid metabolism	K01126	-	GO:0008081//phosphoric diester hydrolase activity;GO:0043169//cation binding	GO:0044238//primary metabolic process
gene-BSU_09630	0.540683534	1	1	no	--	YhdX family protein [Bacillus subtilis]	-	-	-	-	-	-	-
gene-BSU_09640	-0.507815403	0.000566708	0.001198133	no	yhdY	small conductance mechano-sensitive channel [Bacillus subtilis subsp. subtilis str. 168] [Bacillus subtilis]	-	-	-	-	GO:0031224//intrinsic component of membrane	-	GO:0044763//single-organism cellular process
gene-BSU_09650	0.009580887	0.973258447	1	no	cobB	sirtuin NAD-dependent deacetylase [Bacillus subtilis subsp. subtilis str. 168] [Bacillus subtilis]	-	-	-	-	-	-	-
gene-BSU_09660	0.701328126	6.26E-12	2.22E-11	no	BC_1974	polysaccharide deacetylase [Bacillus subtilis subsp. subtilis str. OH 131.1] [Bacillus subtilis]	-	-	-	-	GO:0031224//intrinsic component of membrane	GO:0016787//hydrolase activity	GO:0044238//primary metabolic process
gene-BSU_09670	1.136576847	2.56E-28	1.58E-27	yes	dat	D-alanine aminotransferase [Bacillus subtilis QB928] [Bacillus subtilis]	Metabolism;Metabolism;Metabolism;Metabolism;Metabolism;Metabolism	Global and overview maps;Amino acid metabolism;Amino acid metabolism;Amino acid metabolism;Metabolism of other amino acids;Metabolism of other amino acids	ko01100//Metabolic pathways;ko00330//Arginine and proline metabolism;ko00310//Lysine degradation;ko00360//Phenylalanine metabolism;ko00473//D-Alanine metabolism;ko00472//D-Arginine and D-ornithine metabolism	K00824;K00824;K00824;K00824;K00824;K00824	-	GO:0008483//transaminase activity;GO:0043168//anion binding	GO:0046416//D-amino acid metabolic process
gene-BSU_09680	3.747156795	2.66E-214	1.73E-212	yes	nhaC	Na+/H+ antiporter [Bacillus subtilis subsp. subtilis str. 168] [Bacillus subtilis]	-	-	-	-	GO:0031224//intrinsic component of membrane	GO:0015291//secondary active transmembrane transporter activity	GO:0030001//metal ion transport;GO:0044763//single-organism cellular process
gene-BSU_09690	1.31931326	1.21E-46	1.10E-45	yes	nhaX	stress response protein, UspA family [Bacillus subtilis subsp. subtilis str. 168] [Bacillus subtilis]	-	-	-	-	-	-	-
gene-BSU_09700	-12.62456702	0.274285511	0.364389836	no	--	regulator leader peptide [Bacillus subtilis subsp. subtilis str. 168] [Bacillus subtilis]	-	-	-	-	-	-	-
gene-BSU_09710	2.147557419	5.45E-88	8.43E-87	yes	yheI	efflux ABC transporter (ATP-binding protein) [Bacillus subtilis subsp. subtilis str. 168] [Bacillus subtilis]	Environmental Information Processing	Membrane transport	ko02010//ABC transporters	K18889	GO:0031224//intrinsic component of membrane	GO:0015405//P-P-bond-hydrolysis-driven transmembrane transporter activity;GO:0017111//nucleoside-triphosphatase activity;GO:0032550//purine ribonucleoside binding	GO:0009636//response to toxic substance;GO:0044763//single-organism cellular process;GO:0051234//establishment of localization
gene-BSU_09720	2.485975926	9.53E-118	2.07E-116	yes	yheH	efflux ABC transporter (ATP-binding subunit) [Bacillus subtilis subsp. subtilis str. 168] [Bacillus subtilis]	Environmental Information Processing	Membrane transport	ko02010//ABC transporters	K18890	GO:0031224//intrinsic component of membrane	GO:0032550//purine ribonucleoside binding;GO:0042626//ATPase activity, coupled to transmembrane movement of substances	GO:0009636//response to toxic substance;GO:0044763//single-organism cellular process;GO:0044765//single-organism transport
gene-BSU_09730	2.627670688	7.53E-15	3.04E-14	yes	--	SDR family oxidoreductase [Bacillus subtilis]	-	-	-	-	-	-	-
gene-BSU_09740	0	1	1	notest	--	YheF [Bacillus velezensis AS43.3] [Bacillus velezensis]	-	-	-	-	-	-	-
gene-BSU_09750	-15.90747751	5.67E-09	1.76E-08	yes	sspB	small acid-soluble spore protein (beta-type SASP) [Bacillus subtilis subsp. subtilis str. 168] [Bacillus subtilis]	-	-	-	-	-	GO:0043566//structure-specific DNA binding	GO:0006259//DNA metabolic process;GO:0048646//anatomical structure formation involved in morphogenesis
gene-BSU_09760	3.433102079	0.000126132	0.000285995	yes	--	YheE family protein [Bacillus subtilis]	-	-	-	-	-	-	-
gene-BSU_09770	-1.45757447	0.003229511	0.006260473	yes	yheD	spore coat associated protein YheD [Bacillus subtilis]	-	-	-	-	-	-	-
gene-BSU_09780	-2	0.001242393	0.002538886	yes	yheC	spore coat associated protein, subunit C [Bacillus subtilis subsp. subtilis str. 168] [Bacillus subtilis]	-	-	-	-	GO:0005618//cell wall	GO:0032550//purine ribonucleoside binding	GO:0048646//anatomical structure formation involved in morphogenesis
gene-BSU_09790	1.268463954	0.000347933	0.000752147	yes	yheB	RecName: Full=UPF0754 membrane protein YheB [Bacillus subtilis subsp. subtilis str. 168] [Bacillus subtilis]	-	-	-	-	GO:0031224//intrinsic component of membrane	-	-
gene-BSU_09800	1.204754093	0.000366058	0.000789215	yes	yheA	RecName: Full=UPF0342 protein YheA [Bacillus subtilis subsp. subtilis str. 168] [Bacillus subtilis]	-	-	-	-	-	-	-
gene-BSU_09810	-0.594630208	0.012442755	0.021977663	no	--	DNA alkylation repair enzyme [Bacillus subtilis subsp. subtilis] [Bacillus subtilis]	-	-	-	-	-	-	-
gene-BSU_09830	0.962619974	1.48E-08	4.48E-08	no	yhaX	HAD family phosphatase [Bacillus subtilis]	-	-	-	-	-	-	-
gene-BSU_09840	0.723856715	0.04882763	0.078015959	no	hemZ	Oxygen-independent coproporphyrinogen-III oxidase 2 [Bacillus subtilis PY79] [Bacillus subtilis]	Metabolism;Metabolism;Metabolism	Global and overview maps;Global and overview maps;Metabolism of cofactors and vitamins	ko01100//Metabolic pathways;ko01110//Biosynthesis of secondary metabolites;ko00860//Porphyrin and chlorophyll metabolism	K02495;K02495;K02495	-	GO:0003824//catalytic activity;GO:0043169//cation binding;GO:0051536//iron-sulfur cluster binding	GO:0006779//porphyrin-containing compound biosynthetic process;GO:0044710//single-organism metabolic process
gene-BSU_09850	2.114685253	3.51E-13	1.32E-12	yes	khtU	proton/potassium antiporter; methylglyoxal resistance [Bacillus subtilis subsp. subtilis str. 168] [Bacillus subtilis]	-	-	-	-	-	GO:0005451//monovalent cation:proton antiporter activity	GO:0044765//single-organism transport
gene-BSU_09860	1.326329354	0.001215592	0.002485375	yes	khtT	K+/H+ antiporter for K+ efflux [Bacillus subtilis subsp. subtilis str. 168] [Bacillus subtilis]	-	-	-	-	-	GO:0015075//ion transmembrane transporter activity	GO:0030001//metal ion transport
gene-BSU_09870	-0.032698626	0.945388104	1	no	khtS	K+/H+ antiporter for K+ efflux [Bacillus subtilis subsp. subtilis str. 168] [Bacillus subtilis]	-	-	-	-	-	-	-
gene-BSU_09880	0.546908425	0.025672081	0.043298169	no	fabM	Enoyl-CoA hydratase [Bacillus subtilis]	Metabolism;Metabolism;Metabolism	Global and overview maps;Global and overview maps;Amino acid metabolism	ko01100//Metabolic pathways;ko01120//Microbial metabolism in diverse environments;ko00360//Phenylalanine metabolism	K15866;K15866;K15866	-	-	-
gene-BSU_09889	-11.36358725	0.525924643	0.626583546	no	--	YhzD-like protein [Bacillus subtilis J23] [Bacillus subtilis]	-	-	-	-	-	-	-
gene-BSU_09890	2.714610249	4.13E-20	1.99E-19	yes	yhaQ	Na+-dependent efflux ABC transporter (ATP-binding protein) [Bacillus subtilis subsp. subtilis str. 168] [Bacillus subtilis]	-	-	-	-	-	-	-
gene-BSU_09900	2.446918345	5.85E-15	2.39E-14	yes	--	Na+-dependent exporter (ABC permease) [Bacillus subtilis subsp. subtilis str. 168] [Bacillus subtilis]	-	-	-	-	-	-	-
gene-BSU_09910	-0.380354586	0.039437542	0.064207309	no	yhaO	exonuclease [Bacillus subtilis subsp. subtilis str. JH642 substr. AG174] [Bacillus subtilis]	-	-	-	-	-	GO:0003824//catalytic activity;GO:0043169//cation binding	-
gene-BSU_09920	1.82423139	1.31E-31	8.75E-31	yes	--	DNA repair/recombination ATPase SbcE [Bacillus subtilis]	-	-	-	-	GO:0031224//intrinsic component of membrane	-	-
gene-BSU_09930	0.074632849	0.472512319	0.579653411	no	yhaM	3'-5' exonuclease [Bacillus subtilis subsp. subtilis str. 168] [Bacillus subtilis]	-	-	-	-	-	GO:0003676//nucleic acid binding;GO:0008408//3'-5' exonuclease activity	GO:0006364//rRNA processing;GO:0090501//RNA phosphodiester bond hydrolysis
gene-BSU_09940	1.590295945	1	1	no	yhaL	sporulation protein YhaL [Bacillus subtilis]	-	-	-	-	GO:0031224//intrinsic component of membrane	-	GO:0048646//anatomical structure formation involved in morphogenesis
gene-BSU_09950	-0.242870207	0.043351056	0.0698309	no	prsA	molecular chaperone lipoprotein [Bacillus subtilis subsp. subtilis str. 168] [Bacillus subtilis]	-	-	-	-	GO:0016020//membrane	GO:0016859//cis-trans isomerase activity	GO:0008104//protein localization;GO:0044267//cellular protein metabolic process
gene-BSU_09958	0	1	1	notest	sscA	spore assembly and germination protein [Bacillus subtilis subsp. subtilis str. 168] [Bacillus subtilis]	-	-	-	-	-	-	-
gene-BSU_09959	0	1	1	notest	sscB	spore and germination protein [Bacillus subtilis subsp. subtilis str. 168] [Bacillus subtilis]	-	-	-	-	-	-	-
gene-BSU_09965	1.963223024	0.003262553	0.006315496	yes	yhaJ	DUF3267 domain-containing protein [Bacillus subtilis]	-	-	-	-	-	-	-
gene-BSU_09980	3.166115138	2.53E-11	8.69E-11	yes	--	DUF1878 family protein [Bacillus subtilis]	-	-	-	-	-	-	-
gene-BSU_09990	-0.101264608	0.534507911	0.631200247	no	hpr	transcriptional regulator of extracellular protease production, sporulation and bacilysin production (MarR family) [Bacillus subtilis subsp. subtilis str. 168] [Bacillus subtilis]	-	-	-	-	GO:0044464//cell part	GO:0001071//nucleic acid binding transcription factor activity;GO:0003676//nucleic acid binding	GO:0006355//regulation of transcription, DNA-templated;GO:0048646//anatomical structure formation involved in morphogenesis
gene-BSU_10000	-0.852336116	3.01E-06	7.81E-06	no	yhaH	membrane protein [Bacillus subtilis]	-	-	-	-	GO:0031224//intrinsic component of membrane	-	-
gene-BSU_10009	0.816983623	1	1	no	yhzF	membrane protein [Bacillus subtilis subsp. subtilis str. OH 131.1] [Bacillus subtilis]	-	-	-	-	GO:0031224//intrinsic component of membrane	-	-
gene-BSU_10010	0.558085189	3.26E-06	8.42E-06	no	trpP	tryptophan transporter or sensor [Bacillus subtilis subsp. subtilis str. 168] [Bacillus subtilis]	-	-	-	-	-	-	-
gene-BSU_10020	0.334962873	0.019403815	0.033310846	no	serC	phosphoserine aminotransferase [Bacillus subtilis subsp. subtilis str. 168] [Bacillus subtilis]	Metabolism;Metabolism;Metabolism;Metabolism;Metabolism;Metabolism;Metabolism;Metabolism;Metabolism	Global and overview maps;Global and overview maps;Global and overview maps;Global and overview maps;Global and overview maps;Amino acid metabolism;Amino acid metabolism;Energy metabolism;Metabolism of cofactors and vitamins	ko01100//Metabolic pathways;ko01110//Biosynthesis of secondary metabolites;ko01120//Microbial metabolism in diverse environments;ko01230//Biosynthesis of amino acids;ko01200//Carbon metabolism;ko00270//Cysteine and methionine metabolism;ko00260//Glycine, serine and threonine metabolism;ko00680//Methane metabolism;ko00750//Vitamin B6 metabolism	K00831;K00831;K00831;K00831;K00831;K00831;K00831;K00831;K00831	GO:0044424//intracellular part	GO:0008483//transaminase activity;GO:0043168//anion binding	GO:0006563//L-serine metabolic process
gene-BSU_10030	1.027456182	4.84E-06	1.24E-05	yes	hit	promiscuous Hit-family phosphohydrolase, adenosine phosphoramidase [Bacillus subtilis subsp. subtilis str. 168] [Bacillus subtilis]	-	-	-	-	-	-	-
gene-BSU_10040	0.536083908	0.086290267	0.131075467	no	ecsA	ABC transporter (ATP-binding protein) [Bacillus subtilis subsp. subtilis str. 168] [Bacillus subtilis]	-	-	-	-	-	GO:0017111//nucleoside-triphosphatase activity;GO:0032550//purine ribonucleoside binding	GO:0009294//DNA mediated transformation;GO:0048646//anatomical structure formation involved in morphogenesis;GO:0051234//establishment of localization
gene-BSU_10050	0.611869986	0.001528013	0.003092809	no	ecsB	ABC transporter (membrane protein) [Bacillus subtilis QB928] [Bacillus subtilis]	-	-	-	-	GO:0031224//intrinsic component of membrane	-	GO:0009294//DNA mediated transformation;GO:0048646//anatomical structure formation involved in morphogenesis;GO:0051234//establishment of localization
gene-BSU_10060	0.671081202	0.06872019	0.107045421	no	ecsC	hydrolase [Bacillus sp. LM 4-2]	-	-	-	-	-	-	-
gene-BSU_10070	-0.546520519	8.46E-06	2.13E-05	no	amaA	N-acetyl amino acid acetylase, promiscuous activity [Bacillus subtilis subsp. subtilis str. 168] [Bacillus subtilis]	-	-	-	-	-	-	-
gene-BSU_10080	2.656647469	1.27E-05	3.14E-05	yes	yhfA	transporter [Bacillus subtilis subsp. subtilis str. JH642 substr. AG174] [Bacillus subtilis]	-	-	-	-	GO:0031224//intrinsic component of membrane	-	-
gene-BSU_10090	12.47167521	0.07684057	0.117948504	no	--	YhgB [Bacillus subtilis QB928] [Bacillus subtilis]	-	-	-	-	-	-	-
gene-BSU_10100	3.022038016	4.03E-42	3.34E-41	yes	hmoB	Heme-degrading monooxygenase [Bacillus subtilis QB928] [Bacillus subtilis]	-	-	-	-	-	-	-
gene-BSU_10110	-0.626094493	0.037062209	0.060584477	no	pbpF	penicillin-binding protein 2C (1F class) required for spore germination [Bacillus subtilis subsp. subtilis str. 168] [Bacillus subtilis]	Metabolism;Metabolism	Global and overview maps;Glycan biosynthesis and metabolism	ko01100//Metabolic pathways;ko00550//Peptidoglycan biosynthesis	K12555;K12555	-	-	-
gene-BSU_10120	-0.312823291	0.041054317	0.066544267	no	hemE	Uroporphyrinogen III decarboxylase [Bacillus subtilis QB928] [Bacillus subtilis]	Metabolism;Metabolism;Metabolism	Global and overview maps;Global and overview maps;Metabolism of cofactors and vitamins	ko01100//Metabolic pathways;ko01110//Biosynthesis of secondary metabolites;ko00860//Porphyrin and chlorophyll metabolism	K01599;K01599;K01599	GO:0044424//intracellular part	GO:0016831//carboxy-lyase activity	GO:0006779//porphyrin-containing compound biosynthetic process
gene-BSU_10130	-0.487307451	2.69E-05	6.46E-05	no	hemH	ferrochelatase [Bacillus subtilis subsp. subtilis str. 168] [Bacillus subtilis]	Metabolism;Metabolism;Metabolism	Global and overview maps;Global and overview maps;Metabolism of cofactors and vitamins	ko01100//Metabolic pathways;ko01110//Biosynthesis of secondary metabolites;ko00860//Porphyrin and chlorophyll metabolism	K01772;K01772;K01772	GO:0044424//intracellular part	GO:0016829//lyase activity;GO:0043169//cation binding	GO:0006779//porphyrin-containing compound biosynthetic process
gene-BSU_10140	-0.017784866	0.858786043	0.939566406	no	hemY	Protoporphyrinogen IX and coproporphyrinogen IIIoxidase [Bacillus subtilis QB928] [Bacillus subtilis]	Metabolism;Metabolism;Metabolism	Global and overview maps;Global and overview maps;Metabolism of cofactors and vitamins	ko01100//Metabolic pathways;ko01110//Biosynthesis of secondary metabolites;ko00860//Porphyrin and chlorophyll metabolism	K00231;K00231;K00231	GO:0044424//intracellular part	GO:0003824//catalytic activity	GO:0006779//porphyrin-containing compound biosynthetic process;GO:0044710//single-organism metabolic process
gene-BSU_10150	1.666405523	0.00147149	0.002981393	yes	yhgD	YhgD [Bacillus subtilis subsp. subtilis str. RO-NN-1] [Bacillus subtilis]	-	-	-	-	-	-	GO:0010468//regulation of gene expression;GO:0034645//cellular macromolecule biosynthetic process
gene-BSU_10160	1.401560785	6.64E-08	1.93E-07	yes	pip	YhgE/Pip domain-containing protein [Bacillus subtilis]	-	-	-	-	GO:0031224//intrinsic component of membrane	-	-
gene-BSU_10170	-1.254527905	1.71E-18	7.86E-18	yes	fabHB	Beta-ketoacyl-acyl carrier protein synthase III [Bacillus subtilis QB928] [Bacillus subtilis]	Metabolism;Metabolism;Metabolism	Global and overview maps;Global and overview maps;Lipid metabolism	ko01100//Metabolic pathways;ko01212//Fatty acid metabolism;ko00061//Fatty acid biosynthesis	K00648;K00648;K00648	GO:0044424//intracellular part	GO:0004312//fatty acid synthase activity	GO:0006631//fatty acid metabolic process
gene-BSU_10180	-0.393551166	0.182154959	0.254298655	no	yhfC	YhfC family intramembrane metalloprotease [Bacillus subtilis]	-	-	-	-	GO:0031224//intrinsic component of membrane	-	-
gene-BSU_10200	1.102820445	3.48E-08	1.03E-07	yes	--	M42 family metallopeptidase [Bacillus subtilis]	-	-	-	-	-	GO:0043169//cation binding;GO:0070011//peptidase activity, acting on L-amino acid peptides	GO:0019538//protein metabolic process
gene-BSU_10210	1.682630187	2.87E-16	1.23E-15	yes	--	ASCH domain-containing protein [Bacillus subtilis]	-	-	-	-	-	-	-
gene-BSU_10220	-2.587316067	1.72E-145	5.37E-144	yes	gltT	proton/sodium-glutamate (aspartate) symport permease [Bacillus subtilis subsp. subtilis str. 168] [Bacillus subtilis]	-	-	-	-	GO:0031224//intrinsic component of membrane	GO:0005310//dicarboxylic acid transmembrane transporter activity;GO:0015291//secondary active transmembrane transporter activity	GO:0044763//single-organism cellular process;GO:0046942//carboxylic acid transport
gene-BSU_10230	-3.045306943	9.70E-05	0.00022166	yes	--	YhfH family protein [Bacillus sp. X2(2017)]	-	-	-	-	-	-	-
gene-BSU_10240	1.174901797	0.011321339	0.020093634	yes	yhfI	MBL fold metallo-hydrolase [Bacillus subtilis]	-	-	-	-	-	GO:0003824//catalytic activity;GO:0043169//cation binding	-
gene-BSU_10250	1.247215927	5.60E-05	0.000130717	yes	lplJ	lipoate-protein ligase [Bacillus subtilis subsp. subtilis str. 168] [Bacillus subtilis]	Metabolism;Metabolism	Global and overview maps;Metabolism of cofactors and vitamins	ko01100//Metabolic pathways;ko00785//Lipoic acid metabolism	K03800;K03800	-	-	-
gene-BSU_10260	0.635911844	9.79E-07	2.63E-06	no	yhfK	SDR family oxidoreductase [Bacillus subtilis]	-	-	-	-	-	GO:0003824//catalytic activity	-
gene-BSU_10270	3.861144172	9.92E-177	4.45E-175	yes	lcfB	long-chain fatty-acid-CoA ligase (degradative) [Bacillus subtilis subsp. subtilis str. 168] [Bacillus subtilis]	Metabolism;Cellular Processes;Metabolism;Metabolism;Metabolism	Global and overview maps;Cellular community - prokaryotes;Global and overview maps;Lipid metabolism;Lipid metabolism	ko01100//Metabolic pathways;ko02024//Quorum sensing;ko01212//Fatty acid metabolism;ko00061//Fatty acid biosynthesis;ko00071//Fatty acid degradation	K01897;K01897;K01897;K01897;K01897	-	-	-
gene-BSU_10280	0.140787442	1	1	no	--	YhfM [Bacillus subtilis QB928] [Bacillus subtilis]	-	-	-	-	-	-	-
gene-BSU_10290	2.318309293	1.68E-07	4.77E-07	yes	yhfN	M48 family metalloprotease [Bacillus subtilis]	Metabolism;Metabolism	Global and overview maps;Metabolism of terpenoids and polyketides	ko01110//Biosynthesis of secondary metabolites;ko00900//Terpenoid backbone biosynthesis	K06013;K06013	-	GO:0043169//cation binding;GO:0070011//peptidase activity, acting on L-amino acid peptides	GO:0016485//protein processing
gene-BSU_10300	-0.01618583	1	1	no	aprE	serine alkaline protease (Ca(2+)-dependent subtilisin E) [Bacillus subtilis subsp. subtilis str. 168] [Bacillus subtilis]	-	-	-	-	-	GO:0004175//endopeptidase activity;GO:0043169//cation binding	GO:0019538//protein metabolic process;GO:0030195//negative regulation of blood coagulation;GO:0048646//anatomical structure formation involved in morphogenesis
gene-BSU_10310	11.52649924	0.146145447	0.209833875	no	yhfO	GNAT family N-acetyltransferase [Bacillus subtilis]	-	-	-	-	-	GO:0016740//transferase activity	-
gene-BSU_10320	0.766411735	1.32E-06	3.50E-06	no	acuI	oxidoreductase [Bacillus sp. SN32]	Metabolism;Metabolism	Global and overview maps;Carbohydrate metabolism	ko01100//Metabolic pathways;ko00640//Propanoate metabolism	K19745;K19745	-	GO:0003824//catalytic activity;GO:0046914//transition metal ion binding	GO:0044710//single-organism metabolic process
gene-BSU_10330	-1.817997325	2.14E-12	7.72E-12	yes	yfmC	ABC transporter substrate-binding protein [Bacillus subtilis]	-	-	-	-	-	-	-
gene-BSU_10340	-0.901303049	3.32E-05	7.94E-05	no	phoE	phosphatase PhoE [Bacillus subtilis]	-	-	-	-	-	GO:0003824//catalytic activity	-
gene-BSU_10350	2.913058604	1.73E-07	4.91E-07	yes	phaA	acetyl-CoA C-acetyltransferase [Bacillus subtilis subsp. subtilis str. 168] [Bacillus subtilis]	Metabolism;Metabolism;Metabolism;Environmental Information Processing;Metabolism;Metabolism;Metabolism;Metabolism;Metabolism;Metabolism;Metabolism;Metabolism;Metabolism;Metabolism;Metabolism;Metabolism;Metabolism;Metabolism	Global and overview maps;Global and overview maps;Global and overview maps;Signal transduction;Global and overview maps;Carbohydrate metabolism;Carbohydrate metabolism;Carbohydrate metabolism;Global and overview maps;Energy metabolism;Amino acid metabolism;Carbohydrate metabolism;Lipid metabolism;Amino acid metabolism;Amino acid metabolism;Metabolism of terpenoids and polyketides;Xenobiotics biod…	ko01100//Metabolic pathways;ko01110//Biosynthesis of secondary metabolites;ko01120//Microbial metabolism in diverse environments;ko02020//Two-component system;ko01200//Carbon metabolism;ko00620//Pyruvate metabolism;ko00630//Glyoxylate and dicarboxylate metabolism;ko00640//Propanoate metabolism;ko01212//Fatty acid metabolism;ko00720//Carbon fixation pathways in prokaryotes;ko00280//Valine, leucine…	K00626;K00626;K00626;K00626;K00626;K00626;K00626;K00626;K00626;K00626;K00626;K00626;K00626;K00626;K00626;K00626;K00626;K00626	-	GO:0016746//transferase activity, transferring acyl groups	-
gene-BSU_10360	2.074562353	6.96E-10	2.26E-09	yes	yhfT	AMP-binding protein [Bacillus subtilis]	Metabolism;Cellular Processes;Metabolism;Metabolism;Metabolism	Global and overview maps;Cellular community - prokaryotes;Global and overview maps;Lipid metabolism;Lipid metabolism	ko01100//Metabolic pathways;ko02024//Quorum sensing;ko01212//Fatty acid metabolism;ko00061//Fatty acid biosynthesis;ko00071//Fatty acid degradation	K01897;K01897;K01897;K01897;K01897	-	GO:0003824//catalytic activity;GO:0032550//purine ribonucleoside binding	-
gene-BSU_10370	-9.773139207	0.526259866	0.626583546	no	bioY	biotin transporter [Bacillus subtilis subsp. subtilis str. 168] [Bacillus subtilis]	Environmental Information Processing	Membrane transport	ko02010//ABC transporters	K03523	GO:0031224//intrinsic component of membrane	GO:0051183//vitamin transporter activity	GO:0015718//monocarboxylic acid transport
gene-BSU_10380	-2.39721302	5.49E-14	2.15E-13	yes	hemAT	heme-based dioxygen sensor [Bacillus subtilis subsp. subtilis str. 168] [Bacillus subtilis]	-	-	-	-	-	GO:0046906//tetrapyrrole binding;GO:0046914//transition metal ion binding;GO:0060089//molecular transducer activity	GO:0006935//chemotaxis;GO:0015669//gas transport;GO:0050794//regulation of cellular process
gene-BSU_10390	-2.137028249	0.000214852	0.000475407	yes	puuB	FAD-dependent oxidoreductase [Bacillus subtilis]	-	-	-	-	-	GO:0003824//catalytic activity;GO:0043169//cation binding;GO:0051536//iron-sulfur cluster binding	GO:0015992//proton transport;GO:0044710//single-organism metabolic process
gene-BSU_10400	-2.866620871	0.002150324	0.00426472	yes	yhxC	oxidoreductase [Bacillus subtilis]	-	-	-	-	-	GO:0003824//catalytic activity	GO:0044710//single-organism metabolic process
gene-BSU_10410	-2.383423716	5.29E-26	3.07E-25	yes	--	YhzC [Bacillus subtilis QB928] [Bacillus subtilis]	-	-	-	-	-	-	-
gene-BSU_10420	-2.818759685	3.08E-06	7.99E-06	yes	comK	competence transcription factor (CTF) [Bacillus subtilis subsp. subtilis str. 168] [Bacillus subtilis]	Cellular Processes	Cellular community - prokaryotes	ko02024//Quorum sensing	K02250	-	-	GO:0009294//DNA mediated transformation;GO:0010468//regulation of gene expression;GO:0034645//cellular macromolecule biosynthetic process
gene-BSU_10430	3.343796728	1.13E-112	2.36E-111	yes	yhxD	oxidoreductase [Bacillus sp. LM 4-2]	-	-	-	-	-	GO:0003824//catalytic activity;GO:0043169//cation binding	GO:0044710//single-organism metabolic process
gene-BSU_10440	0.732819711	0.004080987	0.007772941	no	--	excalibur calcium-binding domain-containing protein [Bacillus subtilis]	-	-	-	-	-	-	-
gene-BSU_10450	-0.428657472	0.181261149	0.253226029	no	yhjB	sodium:solute symporter [Bacillus subtilis]	-	-	-	-	GO:0031224//intrinsic component of membrane	GO:0015291//secondary active transmembrane transporter activity	GO:0044763//single-organism cellular process;GO:0051234//establishment of localization
gene-BSU_10460	-0.506377811	1	1	no	yhjC	DUF3311 domain-containing protein [Bacillus subtilis]	-	-	-	-	GO:0031224//intrinsic component of membrane	-	-
gene-BSU_10470	-11.9068906	0.156381168	0.222322497	no	--	YhjD [Bacillus subtilis subsp. subtilis str. RO-NN-1] [Bacillus subtilis]	-	-	-	-	-	-	-
gene-BSU_10480	0.322903458	0.294252954	0.387220385	no	yhjE	TVP38/TMEM64 family protein [Bacillus subtilis subsp. subtilis] [Bacillus subtilis]	-	-	-	-	GO:0031224//intrinsic component of membrane	-	-
gene-BSU_10490	0.214401574	0.425224963	0.531992545	no	sipV	Type I signal peptidase [Bacillus subtilis QB928] [Bacillus subtilis]	Genetic Information Processing	Folding, sorting and degradation	ko03060//Protein export	K03100	GO:0031224//intrinsic component of membrane	GO:0070011//peptidase activity, acting on L-amino acid peptides	GO:0019538//protein metabolic process
gene-BSU_10500	-6.641503815	4.23E-212	2.59E-210	yes	yhjG	monooxygenase [Bacillus subtilis]	-	-	-	-	-	GO:0003824//catalytic activity	GO:0006725//cellular aromatic compound metabolic process;GO:0044710//single-organism metabolic process
gene-BSU_10510	-2.970890479	3.66E-24	2.01E-23	yes	yhjH	YhzA homolog [Bacillus subtilis]	-	-	-	-	GO:0044424//intracellular part	GO:0001071//nucleic acid binding transcription factor activity	GO:0010468//regulation of gene expression;GO:0034645//cellular macromolecule biosynthetic process
gene-BSU_10520	0.655456073	0.124346245	0.181955592	no	glcP	glucose/mannose:H+ symporter (recent HGT island) [Bacillus subtilis subsp. subtilis str. 168] [Bacillus subtilis]	-	-	-	-	GO:0031224//intrinsic component of membrane	-	GO:0044763//single-organism cellular process;GO:0044765//single-organism transport
gene-BSU_10530	1.529270929	1.06E-06	2.84E-06	yes	ntdC	biosynthesis of neotrehalosadiamine (3,3'-diamino-3,3'-dideoxy-alpha,beta-trehalose), glucose-6-P 3-dehydrogenase; kanosamine biosynthesis (recent HGT island) [Bacillus subtilis subsp. subtilis str. 168] [Bacillus subtilis]	Metabolism;Metabolism;Metabolism	Global and overview maps;Global and overview maps;Biosynthesis of other secondary metabolites	ko01100//Metabolic pathways;ko01110//Biosynthesis of secondary metabolites;ko00998//Biosynthesis of various secondary metabolites - part 2	K18652;K18652;K18652	-	-	-
gene-BSU_10540	0.897780551	0.055495899	0.08756116	no	ntdB	biosynthesis of neotrehalosadiamine (3,3'-diamino-3,3'-dideoxy-alpha,beta-trehalose);kanosamine-6-phosphate phosphatase (recent HGT island) [Bacillus subtilis subsp. subtilis str. 168] [Bacillus subtilis]	Metabolism;Metabolism;Metabolism	Global and overview maps;Global and overview maps;Biosynthesis of other secondary metabolites	ko01100//Metabolic pathways;ko01110//Biosynthesis of secondary metabolites;ko00998//Biosynthesis of various secondary metabolites - part 2	K18654;K18654;K18654	-	-	-
gene-BSU_10550	3.423970624	2.23E-05	5.40E-05	yes	ntdA	Biosynthesis of neotrehalosadiamine(3,3'-diamino-3,3'-dideoxy-alpha,beta-tr ehalose) [Bacillus subtilis QB928] [Bacillus subtilis]	Metabolism;Metabolism;Metabolism	Global and overview maps;Global and overview maps;Biosynthesis of other secondary metabolites	ko01100//Metabolic pathways;ko01110//Biosynthesis of secondary metabolites;ko00998//Biosynthesis of various secondary metabolites - part 2	K18653;K18653;K18653	-	GO:0016769//transferase activity, transferring nitrogenous groups;GO:0043168//anion binding	GO:0016999//antibiotic metabolic process
gene-BSU_10560	-0.454857729	0.000497142	0.001056034	no	ntdR	transcriptional regulator of the ntd operon (NtdR-NTD) (recent HGT island) [Bacillus subtilis subsp. subtilis str. 168] [Bacillus subtilis]	-	-	-	-	-	GO:0005488//binding	GO:0010468//regulation of gene expression
gene-BSU_10570	1.017371613	0.019000553	0.032646331	yes	--	AbrB family transcriptional regulator [Bacillus subtilis]	-	-	-	-	GO:0031224//intrinsic component of membrane	-	GO:0010467//gene expression
gene-BSU_10580	1	0.618793569	0.716012284	no	yhjO	MFS transporter [Bacillus subtilis subsp. subtilis str. OH 131.1] [Bacillus subtilis]	-	-	-	-	GO:0031224//intrinsic component of membrane	-	GO:0044763//single-organism cellular process;GO:0051234//establishment of localization
gene-BSU_10590	2.394753561	1.02E-14	4.12E-14	yes	--	YhjP [Bacillus subtilis QB928] [Bacillus subtilis]	-	-	-	-	-	-	-
gene-BSU_10600	10.46147945	1	1	no	yhjQ	ferredoxin [Bacillus subtilis subsp. subtilis str. BAB-1] [Bacillus subtilis]	-	-	-	-	-	-	-
gene-BSU_10610	11.03960452	0.529512671	0.626583546	no	--	effector protein [Bacillus subtilis]	-	-	-	-	-	GO:0043169//cation binding	GO:0044710//single-organism metabolic process
gene-BSU_10620	3.059300183	1.84E-227	1.28E-225	yes	addB	ATP-dependent deoxyribonuclease (subunit B) [Bacillus subtilis QB928] [Bacillus subtilis]	-	-	-	-	-	GO:0004527//exonuclease activity;GO:0017111//nucleoside-triphosphatase activity;GO:0032550//purine ribonucleoside binding;GO:0043169//cation binding;GO:0043566//structure-specific DNA binding;GO:0051536//iron-sulfur cluster binding	GO:0000725//recombinational repair
gene-BSU_10630	3.979300397	1.14E-209	6.79E-208	yes	addA	ATP-dependent deoxyribonuclease (subunit A) [Bacillus subtilis subsp. subtilis str. 168] [Bacillus subtilis]	-	-	-	-	-	GO:0003678//DNA helicase activity;GO:0004527//exonuclease activity;GO:0032550//purine ribonucleoside binding;GO:0043566//structure-specific DNA binding	GO:0000725//recombinational repair;GO:0032392//DNA geometric change
gene-BSU_10640	3.803603871	4.87E-195	2.55E-193	yes	sbcD	DNA repair exonuclease [Bacillus subtilis subsp. subtilis str. 168] [Bacillus subtilis]	-	-	-	-	-	-	-
gene-BSU_10650	3.346547852	5.94E-223	4.06E-221	yes	sbcC	DNA ATP-dependent repair enzyme [Bacillus subtilis subsp. subtilis str. 168] [Bacillus subtilis]	-	-	-	-	-	-	-
gene-BSU_10660	3.57279939	6.26E-31	4.12E-30	yes	--	HNH nuclease-like essential for DNA repair [Bacillus subtilis subsp. subtilis str. 168] [Bacillus subtilis]	-	-	-	-	-	-	-
gene-BSU_10670	-1.032193004	0.552213187	0.64826423	no	gerPF	spore germination protein [Bacillus subtilis subsp. subtilis str. 168] [Bacillus subtilis]	-	-	-	-	-	-	-
gene-BSU_10680	-0.381074497	0.633013191	0.729537761	no	gerPE	spore germination protein [Bacillus subtilis subsp. subtilis str. 168] [Bacillus subtilis]	-	-	-	-	-	-	-
gene-BSU_10690	-0.179878601	1	1	no	gerPD	spore germination protein [Bacillus subtilis subsp. subtilis str. 168] [Bacillus subtilis]	-	-	-	-	-	-	-
gene-BSU_10700	-1.147643554	0.04054571	0.06579915	no	gerPC	Spore germination protein [Bacillus subtilis QB928] [Bacillus subtilis]	-	-	-	-	-	-	-
gene-BSU_10710	-12.73766986	0.075891992	0.116819252	no	gerPB	spore gernimation protein GerPB [Bacillus subtilis]	-	-	-	-	-	-	-
gene-BSU_10720	-12.81378119	0.07565799	0.116636994	no	gerPA	spore germination protein [Bacillus subtilis subsp. subtilis str. 168] [Bacillus subtilis]	-	-	-	-	-	-	GO:0019954//asexual reproduction;GO:0032502//developmental process
gene-BSU_10730	-0.977038852	0.757207664	0.846327923	no	yisI	Spo0A-P phosphatase (iron-metabolism related) [Bacillus subtilis subsp. subtilis str. 168] [Bacillus subtilis]	-	-	-	-	-	GO:0003824//catalytic activity	GO:0048646//anatomical structure formation involved in morphogenesis
gene-BSU_10740	2.151725625	2.78E-05	6.68E-05	yes	yisJ	spore coat protein [Bacillus subtilis]	-	-	-	-	GO:0005618//cell wall	-	-
gene-BSU_10750	1.173176274	9.71E-13	3.57E-12	yes	fahd2	hydrolase/isomerase involved in remodelling the bacterial envelope [Bacillus subtilis subsp. subtilis str. 168] [Bacillus subtilis]	-	-	-	-	-	GO:0043169//cation binding	-
gene-BSU_10760	1.920420348	5.72E-05	0.000133148	yes	yisL	MULTISPECIES: YisL family protein [Bacillus]	-	-	-	-	GO:0031224//intrinsic component of membrane	-	-
gene-BSU_10770	1.940862024	1.14E-81	1.58E-80	yes	wprA	cell wall-associated protease [Bacillus subtilis subsp. subtilis str. 168] [Bacillus subtilis]	-	-	-	-	GO:0030312//external encapsulating structure	GO:0070011//peptidase activity, acting on L-amino acid peptides	GO:0019538//protein metabolic process;GO:0045229//external encapsulating structure organization
gene-BSU_10780	-2.390127872	0.215544939	0.294894703	no	--	YisN [Bacillus subtilis QB928] [Bacillus subtilis]	-	-	-	-	-	-	-
gene-BSU_10790	12.32474311	1.86E-06	4.87E-06	yes	asnO	asparagine synthetase (sporulation related) [Bacillus subtilis subsp. subtilis str. 168] [Bacillus subtilis]	Metabolism;Metabolism;Metabolism;Metabolism	Global and overview maps;Global and overview maps;Global and overview maps;Amino acid metabolism	ko01100//Metabolic pathways;ko01110//Biosynthesis of secondary metabolites;ko01230//Biosynthesis of amino acids;ko00250//Alanine, aspartate and glutamate metabolism	K01953;K01953;K01953;K01953	-	-	-
gene-BSU_10800	-0.087095661	1	1	no	--	DUF664 domain-containing protein [Bacillus subtilis]	-	-	-	-	-	GO:0043169//cation binding	-
gene-BSU_10810	1.633240335	3.16E-14	1.25E-13	yes	--	farnesyl diphosphate phosphatase [Bacillus subtilis subsp. subtilis str. 168] [Bacillus subtilis]	Metabolism;Metabolism;Metabolism	Global and overview maps;Global and overview maps;Metabolism of terpenoids and polyketides	ko01100//Metabolic pathways;ko01110//Biosynthesis of secondary metabolites;ko00906//Carotenoid biosynthesis	K02291;K02291;K02291	-	GO:0003824//catalytic activity	-
gene-BSU_10820	2.076541555	0.147594034	0.211387338	no	yisQ	MATE family efflux transporter [Bacillus subtilis subsp. natto] [Bacillus subtilis]	-	-	-	-	GO:0031224//intrinsic component of membrane	GO:0015291//secondary active transmembrane transporter activity	GO:0015893//drug transport;GO:0044763//single-organism cellular process
gene-BSU_10830	2.180994628	4.86E-27	2.88E-26	yes	yisR	AraC family transcriptional regulator [Bacillus subtilis]	-	-	-	-	-	GO:0001071//nucleic acid binding transcription factor activity;GO:0003677//DNA binding	GO:0010468//regulation of gene expression;GO:0034645//cellular macromolecule biosynthetic process
gene-BSU_10840	2.368574604	8.62E-62	9.77E-61	yes	degA	Transcriptional regulator (LacI family) [Bacillus subtilis QB928] [Bacillus subtilis]	-	-	-	-	-	GO:0001071//nucleic acid binding transcription factor activity;GO:0003676//nucleic acid binding	GO:0010468//regulation of gene expression;GO:0034645//cellular macromolecule biosynthetic process
gene-BSU_10850	1.515331237	7.51E-10	2.44E-09	yes	iolX	scyllo-inositol 2-dehydrogenase (NAD(+)) [Bacillus subtilis subsp. subtilis str. 168] [Bacillus subtilis]	Metabolism;Metabolism;Metabolism	Global and overview maps;Global and overview maps;Carbohydrate metabolism	ko01100//Metabolic pathways;ko01120//Microbial metabolism in diverse environments;ko00562//Inositol phosphate metabolism	K16043;K16043;K16043	-	-	-
gene-BSU_10860	0.648900278	2.09E-07	5.90E-07	no	dinB	YisT [Bacillus subtilis QB928] [Bacillus subtilis]	-	-	-	-	-	-	-
gene-BSU_10870	-0.21560906	1	1	no	--	amino acid transporter [Bacillus subtilis subsp. subtilis] [Bacillus subtilis]	-	-	-	-	GO:0031224//intrinsic component of membrane	-	GO:0046942//carboxylic acid transport
gene-BSU_10880	-0.756109882	0.022564656	0.038329524	no	yisV	PLP-dependent aminotransferase family protein [Bacillus subtilis]	-	-	-	-	-	-	-
gene-BSU_10890	-2.388235401	1.09E-06	2.92E-06	yes	--	pentapeptide repeat-containing protein [Bacillus subtilis]	-	-	-	-	-	-	-
gene-BSU_10900	-0.933922149	0.123909171	0.181391881	no	yisY	alpha/beta hydrolase [Bacillus subtilis]	-	-	-	-	-	GO:0003824//catalytic activity	-
gene-BSU_10910	1.861616516	0.644232433	0.739647328	no	yisZ	adenylyl-sulfate kinase [Bacillus subtilis]	Metabolism;Metabolism;Metabolism;Metabolism	Global and overview maps;Global and overview maps;Nucleotide metabolism;Energy metabolism	ko01100//Metabolic pathways;ko01120//Microbial metabolism in diverse environments;ko00230//Purine metabolism;ko00920//Sulfur metabolism	K00860;K00860;K00860;K00860	-	GO:0016301//kinase activity;GO:0032550//purine ribonucleoside binding	GO:0006796//phosphate-containing compound metabolic process;GO:0044272//sulfur compound biosynthetic process
gene-BSU_10920	-0.869479966	0.490478097	0.59805728	no	yitA	sulfate adenylyltransferase [Bacillus subtilis]	Metabolism;Metabolism;Metabolism;Metabolism;Metabolism;Metabolism;Metabolism	Global and overview maps;Global and overview maps;Global and overview maps;Nucleotide metabolism;Energy metabolism;Metabolism of other amino acids;Biosynthesis of other secondary metabolites	ko01100//Metabolic pathways;ko01110//Biosynthesis of secondary metabolites;ko01120//Microbial metabolism in diverse environments;ko00230//Purine metabolism;ko00920//Sulfur metabolism;ko00450//Selenocompound metabolism;ko00261//Monobactam biosynthesis	K00958;K00958;K00958;K00958;K00958;K00958;K00958	-	GO:0004779//sulfate adenylyltransferase activity;GO:0032550//purine ribonucleoside binding	GO:0044272//sulfur compound biosynthetic process
gene-BSU_10930	0.247580753	1	1	no	yitB	phosphoadenylyl-sulfate reductase [Bacillus subtilis]	Metabolism;Metabolism;Metabolism	Global and overview maps;Global and overview maps;Energy metabolism	ko01100//Metabolic pathways;ko01120//Microbial metabolism in diverse environments;ko00920//Sulfur metabolism	K00390;K00390;K00390	-	GO:0016491//oxidoreductase activity	GO:0044272//sulfur compound biosynthetic process;GO:0044710//single-organism metabolic process;GO:0044763//single-organism cellular process
gene-BSU_10940	1.584962501	1	1	no	comB	2-phospho,3-sulfolactate phosphatase (sporulation related) [Bacillus subtilis subsp. subtilis str. 168] [Bacillus subtilis]	Metabolism;Metabolism;Metabolism	Global and overview maps;Global and overview maps;Energy metabolism	ko01100//Metabolic pathways;ko01120//Microbial metabolism in diverse environments;ko00680//Methane metabolism	K05979;K05979;K05979	-	-	-
gene-BSU_10950	9.252665432	1	1	no	yitD	2-phospho-3-sulfolactate synthase [Bacillus subtilis subsp. subtilis str. 168] [Bacillus subtilis]	Metabolism;Metabolism;Metabolism	Global and overview maps;Global and overview maps;Energy metabolism	ko01100//Metabolic pathways;ko01120//Microbial metabolism in diverse environments;ko00680//Methane metabolism	K08097;K08097;K08097	-	GO:0016846//carbon-sulfur lyase activity	GO:0009108//coenzyme biosynthetic process
gene-BSU_10960	-9.722807531	0.518720105	0.622709527	no	yitE	YitE [Bacillus sp. JS]	-	-	-	-	GO:0031224//intrinsic component of membrane	-	-
gene-BSU_10970	-0.224641362	0.797876482	0.883464878	no	--	mandelate racemase/muconate lactonizing enzyme family protein [Bacillus subtilis]	-	-	-	-	-	GO:0003824//catalytic activity;GO:0043169//cation binding	-
gene-BSU_10980	-0.196701013	0.735680838	0.826386825	no	yitG	YitG, partial [Bacillus subtilis]	-	-	-	-	GO:0031224//intrinsic component of membrane	-	GO:0044763//single-organism cellular process;GO:0051234//establishment of localization
gene-BSU_10990	1.338001683	1.80E-14	7.14E-14	yes	yitH	GNAT family N-acetyltransferase [Bacillus subtilis]	-	-	-	-	-	GO:0016740//transferase activity	-
gene-BSU_11000	1.269386859	0.001364242	0.002775243	yes	yitI	GNAT family N-acetyltransferase [Bacillus subtilis]	-	-	-	-	-	GO:0016740//transferase activity	-
gene-BSU_11010	-1.371380145	1.70E-10	5.65E-10	yes	yitJ	bifunctional homocysteine S-methyltransferase using (R,S)AdoMet and methylenetetrahydrofolate reductase [NAD(P)H] [Bacillus subtilis subsp. subtilis str. 168] [Bacillus subtilis]	Metabolism;Metabolism;Metabolism;Metabolism;Metabolism;Metabolism;Metabolism	Global and overview maps;Global and overview maps;Global and overview maps;Global and overview maps;Amino acid metabolism;Metabolism of other amino acids;Metabolism of cofactors and vitamins	ko01100//Metabolic pathways;ko01110//Biosynthesis of secondary metabolites;ko01120//Microbial metabolism in diverse environments;ko01230//Biosynthesis of amino acids;ko00270//Cysteine and methionine metabolism;ko00450//Selenocompound metabolism;ko00670//One carbon pool by folate	K24042;K24042;K24042;K24042;K24042;K24042;K24042	-	GO:0008172//S-methyltransferase activity;GO:0043169//cation binding	GO:0000097//sulfur amino acid biosynthetic process;GO:0006730//one-carbon metabolic process
gene-BSU_11020	-1.038128699	0.000164388	0.000368186	yes	yitK	YajQ family cyclic di-GMP-binding protein [Bacillus sp. MBGLi79]	-	-	-	-	-	-	-
gene-BSU_11030	-0.350589188	0.030691236	0.050975239	no	cvfB	RNA-binding protein [Bacillus subtilis subsp. subtilis str. 168] [Bacillus subtilis]	-	-	-	-	-	-	-
gene-BSU_11040	7.28387088	1.36E-293	1.44E-291	yes	--	sporulation delaying protein family toxin [Bacillus sp. SJZ110]	-	-	-	-	GO:0031224//intrinsic component of membrane	-	-
gene-BSU_11055	3.452542493	9.80E-07	2.63E-06	yes	sdpB	antimicrobial peptide system SdpB family protein [Bacillus subtilis]	-	-	-	-	-	-	-
gene-BSU_11070	1.31360323	0.076668119	0.117789315	no	--	YitP [Bacillus subtilis QB928] [Bacillus subtilis]	-	-	-	-	GO:0031224//intrinsic component of membrane	-	-
gene-BSU_11079	0.015093268	1	1	no	--	PadR family transcriptional regulator [Bacillus subtilis]	-	-	-	-	-	-	-
gene-BSU_11080	-0.444722209	0.193463949	0.268046859	no	--	YitQ [Bacillus subtilis QB928] [Bacillus subtilis]	-	-	-	-	-	-	-
gene-BSU_11090	1.735672823	0.024683509	0.041718024	yes	--	DUF3784 domain-containing protein [Bacillus subtilis]	-	-	-	-	GO:0031224//intrinsic component of membrane	-	-
gene-BSU_11100	0.920589088	1.40E-12	5.11E-12	no	nprB	extracellular neutral protease B [Bacillus subtilis subsp. subtilis str. 168] [Bacillus subtilis]	Cellular Processes	Cellular community - prokaryotes	ko02024//Quorum sensing	K08777	-	GO:0043169//cation binding;GO:0070011//peptidase activity, acting on L-amino acid peptides	GO:0019538//protein metabolic process
gene-BSU_11110	0.232970822	0.08888639	0.134664215	no	yitS	YitS [Bacillus subtilis QB928] [Bacillus subtilis]	-	-	-	-	-	-	-
gene-BSU_11120	2.970648357	1.08E-184	5.08E-183	yes	yitT	YitT family protein [Bacillus subtilis]	-	-	-	-	GO:0031224//intrinsic component of membrane	-	-
gene-BSU_11130	1.676483004	4.38E-32	2.96E-31	yes	ipi	intracellular proteinase inhibitor BsuPI [Bacillus subtilis subsp. subtilis str. 168] [Bacillus subtilis]	-	-	-	-	GO:0044424//intracellular part	GO:0004857//enzyme inhibitor activity	GO:0010466//negative regulation of peptidase activity
gene-BSU_11139	-0.065454341	1	1	no	--	DUF3813 domain-containing protein [Bacillus sp. MBGLi79]	-	-	-	-	-	-	-
gene-BSU_11140	0.81771434	0.00391654	0.007498651	no	yitU	5-amino-6-ribitylamino-2,4(1H, 3H)-pyrimidinedione 5'-phosphate phosphatase (promiscuous) [Bacillus subtilis subsp. subtilis str. 168] [Bacillus subtilis]	Metabolism;Metabolism;Metabolism	Global and overview maps;Global and overview maps;Metabolism of cofactors and vitamins	ko01100//Metabolic pathways;ko01110//Biosynthesis of secondary metabolites;ko00740//Riboflavin metabolism	K21064;K21064;K21064	-	GO:0016787//hydrolase activity;GO:0043169//cation binding	GO:0008152//metabolic process
gene-BSU_11150	1.198370164	6.49E-09	2.01E-08	yes	--	prolyl oligopeptidase family serine peptidase [Bacillus subtilis]	-	-	-	-	-	GO:0003824//catalytic activity	-
gene-BSU_11160	-0.139388252	0.41573125	0.52205704	no	yitW	DNA methyltransferase [Bacillus subtilis subsp. subtilis] [Bacillus subtilis]	-	-	-	-	-	-	-
gene-BSU_11170	0.607922155	1.82E-05	4.44E-05	no	yitY	FAD-binding protein [Bacillus subtilis]	-	-	-	-	-	-	-
gene-BSU_11180	2.013661541	7.93E-05	0.000182332	yes	yitZ	MFS transporter [Bacillus subtilis]	-	-	-	-	GO:0031224//intrinsic component of membrane	-	GO:0044763//single-organism cellular process;GO:0051234//establishment of localization
gene-BSU_11190	-2.574741305	6.31E-185	3.00E-183	yes	argC	N-acetylglutamate gamma-semialdehyde dehydrogenase [Bacillus subtilis subsp. subtilis str. 168] [Bacillus subtilis]	Metabolism;Metabolism;Metabolism;Metabolism;Metabolism	Global and overview maps;Global and overview maps;Global and overview maps;Global and overview maps;Amino acid metabolism	ko01100//Metabolic pathways;ko01110//Biosynthesis of secondary metabolites;ko01230//Biosynthesis of amino acids;ko01210//2-Oxocarboxylic acid metabolism;ko00220//Arginine biosynthesis	K00145;K00145;K00145;K00145;K00145	GO:0044424//intracellular part	GO:0000166//nucleotide binding;GO:0005515//protein binding;GO:0016620//oxidoreductase activity, acting on the aldehyde or oxo group of donors, NAD or NADP as acceptor	GO:0006525//arginine metabolic process
gene-BSU_11200	-2.913494566	3.70E-167	1.48E-165	yes	argJ	Ornithine acetyltransferase [Bacillus subtilis QB928] [Bacillus subtilis]	Metabolism;Metabolism;Metabolism;Metabolism;Metabolism	Global and overview maps;Global and overview maps;Global and overview maps;Global and overview maps;Amino acid metabolism	ko01100//Metabolic pathways;ko01110//Biosynthesis of secondary metabolites;ko01230//Biosynthesis of amino acids;ko01210//2-Oxocarboxylic acid metabolism;ko00220//Arginine biosynthesis	K00620;K00620;K00620;K00620;K00620	GO:0044424//intracellular part	GO:0008080//N-acetyltransferase activity	GO:0006525//arginine metabolic process
gene-BSU_11210	-2.779950854	1.34E-113	2.82E-112	yes	argB	N-acetylglutamate 5-phosphotransferase (acetylglutamate kinase) [Bacillus subtilis subsp. subtilis str. 168] [Bacillus subtilis]	Metabolism;Metabolism;Metabolism;Metabolism;Metabolism	Global and overview maps;Global and overview maps;Global and overview maps;Global and overview maps;Amino acid metabolism	ko01100//Metabolic pathways;ko01110//Biosynthesis of secondary metabolites;ko01230//Biosynthesis of amino acids;ko01210//2-Oxocarboxylic acid metabolism;ko00220//Arginine biosynthesis	K00930;K00930;K00930;K00930;K00930	GO:0044424//intracellular part	GO:0016301//kinase activity;GO:0016774//phosphotransferase activity, carboxyl group as acceptor;GO:0032550//purine ribonucleoside binding	GO:0006525//arginine metabolic process;GO:0006560//proline metabolic process;GO:0006796//phosphate-containing compound metabolic process
gene-BSU_11220	-2.724417109	2.15E-98	3.84E-97	yes	argD	N-acetylornithine aminotransferase [Bacillus subtilis subsp. subtilis str. 168] [Bacillus subtilis]	Metabolism;Metabolism;Metabolism;Metabolism;Metabolism;Metabolism;Metabolism	Global and overview maps;Global and overview maps;Global and overview maps;Global and overview maps;Global and overview maps;Amino acid metabolism;Amino acid metabolism	ko01100//Metabolic pathways;ko01110//Biosynthesis of secondary metabolites;ko01120//Microbial metabolism in diverse environments;ko01230//Biosynthesis of amino acids;ko01210//2-Oxocarboxylic acid metabolism;ko00220//Arginine biosynthesis;ko00300//Lysine biosynthesis	K00821;K00821;K00821;K00821;K00821;K00821;K00821	GO:0044424//intracellular part	GO:0008483//transaminase activity;GO:0043168//anion binding	GO:0006525//arginine metabolic process
gene-BSU_11230	-2.462981501	4.57E-87	6.97E-86	yes	carA	arginine-specific carbamoyl-phosphate synthetase (small subunit) [Bacillus subtilis subsp. subtilis str. 168] [Bacillus subtilis]	Metabolism;Metabolism;Metabolism	Global and overview maps;Nucleotide metabolism;Amino acid metabolism	ko01100//Metabolic pathways;ko00240//Pyrimidine metabolism;ko00250//Alanine, aspartate and glutamate metabolism	K01956;K01956;K01956	-	-	-
gene-BSU_11240	-2.43874673	1.05E-118	2.32E-117	yes	carB	arginine-specific carbamoyl-phosphate synthetase (large subunit) [Bacillus subtilis subsp. subtilis str. 168] [Bacillus subtilis]	Metabolism;Metabolism;Metabolism	Global and overview maps;Nucleotide metabolism;Amino acid metabolism	ko01100//Metabolic pathways;ko00240//Pyrimidine metabolism;ko00250//Alanine, aspartate and glutamate metabolism	K01955;K01955;K01955	-	-	-
gene-BSU_11250	-3.09523449	2.61E-110	5.31E-109	yes	argF	ornithine carbamoyltransferase [Bacillus subtilis subsp. subtilis str. 168] [Bacillus subtilis]	Metabolism;Metabolism;Metabolism;Metabolism	Global and overview maps;Global and overview maps;Global and overview maps;Amino acid metabolism	ko01100//Metabolic pathways;ko01110//Biosynthesis of secondary metabolites;ko01230//Biosynthesis of amino acids;ko00220//Arginine biosynthesis	K00611;K00611;K00611;K00611	GO:0044424//intracellular part	GO:0016741//transferase activity, transferring one-carbon groups;GO:0031406//carboxylic acid binding	GO:0006525//arginine metabolic process
gene-BSU_11260	-2.148201523	0.339110548	0.435875851	no	--	YjzC family protein [Bacillus subtilis]	-	-	-	-	-	-	-
gene-BSU_11270	0.312665174	1	1	no	yjzD	forespore targeted protein [Bacillus subtilis subsp. subtilis str. 168] [Bacillus subtilis]	-	-	-	-	GO:0031224//intrinsic component of membrane	-	-
gene-BSU_11280	-4.016168937	2.80E-07	7.84E-07	yes	--	HMP-PP hydrolase (pyridoxal phosphatase) Cof detected in tic screen for thiamin metabolic s [Bacillus subtilis]	-	-	-	-	-	-	-
gene-BSU_11290	-0.768269714	1	1	no	--	YjaV [Bacillus subtilis subsp. subtilis str. RO-NN-1] [Bacillus subtilis]	-	-	-	-	-	-	-
gene-BSU_11300	-0.734785267	0.002160336	0.004282473	no	med	positive regulator of comK [Bacillus subtilis subsp. subtilis str. SC-8] [Bacillus subtilis]	-	-	-	-	-	-	-
gene-BSU_11310	-0.925280647	0.297031485	0.389986686	no	comZ	ComG operon repressor [Bacillus vallismortis]	-	-	-	-	-	-	GO:0009294//DNA mediated transformation;GO:0010468//regulation of gene expression
gene-BSU_11320	10.9068906	1	1	no	--	spore coat protein [Bacillus subtilis subsp. subtilis str. 168] [Bacillus subtilis]	-	-	-	-	-	-	-
gene-BSU_11330	-2.896450657	5.12E-92	8.30E-91	yes	fabHA	beta-ketoacyl-acyl carrier protein synthase III 1 [Bacillus subtilis subsp. subtilis str. 168] [Bacillus subtilis]	Metabolism;Metabolism;Metabolism	Global and overview maps;Global and overview maps;Lipid metabolism	ko01100//Metabolic pathways;ko01212//Fatty acid metabolism;ko00061//Fatty acid biosynthesis	K00648;K00648;K00648	GO:0044424//intracellular part	GO:0004312//fatty acid synthase activity	GO:0006631//fatty acid metabolic process
gene-BSU_11340	-1.805198964	3.98E-55	4.09E-54	yes	fabF	beta-ketoacyl-acyl carrier protein synthase II (involved in pimelate synthesis) [Bacillus subtilis subsp. subtilis str. 168] [Bacillus subtilis]	Metabolism;Metabolism;Metabolism;Metabolism	Global and overview maps;Global and overview maps;Lipid metabolism;Metabolism of cofactors and vitamins	ko01100//Metabolic pathways;ko01212//Fatty acid metabolism;ko00061//Fatty acid biosynthesis;ko00780//Biotin metabolism	K09458;K09458;K09458;K09458	-	GO:0016747//transferase activity, transferring acyl groups other than amino-acyl groups	GO:0006631//fatty acid metabolic process
gene-BSU_11350	0.919163068	0.192358054	0.266606148	no	--	DUF2268 domain-containing protein [Bacillus subtilis]	-	-	-	-	-	-	-
gene-BSU_11360	-1.985371153	1.61E-33	1.11E-32	yes	appD	oligopeptide ABC transporter (ATP-binding protein) [Bacillus subtilis subsp. subtilis str. 168] [Bacillus subtilis]	Cellular Processes	Cellular community - prokaryotes	ko02024//Quorum sensing	K02031	GO:0016020//membrane	GO:0017111//nucleoside-triphosphatase activity;GO:0022892//substrate-specific transporter activity;GO:0032550//purine ribonucleoside binding	GO:0008104//protein localization;GO:0009294//DNA mediated transformation;GO:0042886//amide transport;GO:0048646//anatomical structure formation involved in morphogenesis
gene-BSU_11370	-0.851880204	7.56E-08	2.19E-07	no	appF	oligopeptide ABC transporter (ATP-binding protein) [Bacillus subtilis subsp. subtilis str. 168] [Bacillus subtilis]	Cellular Processes	Cellular community - prokaryotes	ko02024//Quorum sensing	K02032	-	-	-
gene-BSU_11390	0.570384725	0.003297661	0.006377268	no	appB	oligopeptide ABC transporter (permease) [Bacillus subtilis subsp. subtilis str. 168] [Bacillus subtilis]	Cellular Processes	Cellular community - prokaryotes	ko02024//Quorum sensing	K02033	-	-	-
gene-BSU_11400	1.315992291	1.75E-11	6.07E-11	yes	appC	oligopeptide ABC transporter (permease) [Bacillus subtilis subsp. subtilis str. 168] [Bacillus subtilis]	Cellular Processes	Cellular community - prokaryotes	ko02024//Quorum sensing	K02034	GO:0031224//intrinsic component of membrane	-	GO:0008104//protein localization;GO:0009294//DNA mediated transformation;GO:0042886//amide transport;GO:0048646//anatomical structure formation involved in morphogenesis
gene-BSU_11410	0.149433216	0.872062008	0.950740752	no	yjbA	YjbA family protein [Bacillus subtilis]	-	-	-	-	-	-	-
gene-BSU_11420	-0.040033349	0.725220004	0.817059666	no	trpS	tryptophanyl-tRNA synthetase [Bacillus subtilis subsp. subtilis str. 168] [Bacillus subtilis]	Genetic Information Processing	Translation	ko00970//Aminoacyl-tRNA biosynthesis	K01867	GO:0044424//intracellular part	GO:0004812//aminoacyl-tRNA ligase activity;GO:0032550//purine ribonucleoside binding	GO:0006418//tRNA aminoacylation for protein translation
gene-BSU_11430	1.750862713	3.02E-92	4.95E-91	yes	oppA	oligopeptide ABC transporter (binding lipoprotein) [Bacillus subtilis subsp. subtilis str. 168] [Bacillus subtilis]	Environmental Information Processing;Cellular Processes	Membrane transport;Cellular community - prokaryotes	ko02010//ABC transporters;ko02024//Quorum sensing	K15580;K15580	GO:0016020//membrane	-	GO:0008104//protein localization;GO:0009294//DNA mediated transformation;GO:0042886//amide transport;GO:0048646//anatomical structure formation involved in morphogenesis
gene-BSU_11440	2.982141923	1.56E-41	1.27E-40	yes	oppB	oligopeptide ABC transporter (permease) [Bacillus subtilis subsp. subtilis str. 168] [Bacillus subtilis]	Environmental Information Processing;Cellular Processes	Membrane transport;Cellular community - prokaryotes	ko02010//ABC transporters;ko02024//Quorum sensing	K15581;K15581	GO:0031224//intrinsic component of membrane	-	GO:0008104//protein localization;GO:0009294//DNA mediated transformation;GO:0042886//amide transport;GO:0048646//anatomical structure formation involved in morphogenesis
gene-BSU_11450	3.062452711	8.33E-59	9.04E-58	yes	oppC	oligopeptide ABC transporter permease [Bacillus subtilis BSn5] [Bacillus subtilis]	Environmental Information Processing;Cellular Processes	Membrane transport;Cellular community - prokaryotes	ko02010//ABC transporters;ko02024//Quorum sensing	K15582;K15582	GO:0031224//intrinsic component of membrane	-	GO:0008104//protein localization;GO:0009294//DNA mediated transformation;GO:0042886//amide transport;GO:0048646//anatomical structure formation involved in morphogenesis
gene-BSU_11460	2.670115875	1.91E-102	3.50E-101	yes	oppD	oligopeptide ABC transporter ATP-binding protein OppD [Bacillus subtilis]	Environmental Information Processing;Cellular Processes	Membrane transport;Cellular community - prokaryotes	ko02010//ABC transporters;ko02024//Quorum sensing	K15583;K15583	-	-	-
gene-BSU_11470	2.797135147	7.35E-156	2.65E-154	yes	oppF	sporulation protein [Bacillus subtilis]	Environmental Information Processing;Cellular Processes	Membrane transport;Cellular community - prokaryotes	ko02010//ABC transporters;ko02024//Quorum sensing	K10823;K10823	GO:0016020//membrane	GO:0015405//P-P-bond-hydrolysis-driven transmembrane transporter activity;GO:0017111//nucleoside-triphosphatase activity;GO:0032550//purine ribonucleoside binding	GO:0008104//protein localization;GO:0009294//DNA mediated transformation;GO:0042886//amide transport;GO:0048646//anatomical structure formation involved in morphogenesis
gene-BSU_11480	1.526537105	2.04E-08	6.11E-08	yes	yjbB	MFS transporter [Bacillus subtilis]	-	-	-	-	-	-	-
gene-BSU_11490	-4.198965104	0	0	yes	--	GNAT family N-acetyltransferase [Bacillus subtilis]	-	-	-	-	-	-	-
gene-BSU_11500	-3.608738518	3.82E-179	1.75E-177	yes	spxA	redox-sensitive regulator [Bacillus subtilis subsp. subtilis str. 168] [Bacillus subtilis]	-	-	-	-	GO:0044424//intracellular part	-	GO:0006355//regulation of transcription, DNA-templated
gene-BSU_11510	0.37938519	0.807118273	0.891496811	no	yjbE	TerC family protein [Bacillus subtilis]	-	-	-	-	GO:0031224//intrinsic component of membrane	-	-
gene-BSU_11515	-1.640778858	0.00030897	0.000670432	yes	--	Adapter protein MecA [Bacillus atrophaeus]	-	-	-	-	-	-	-
gene-BSU_11520	-0.02550477	0.844974206	0.927472367	no	mecA	adaptor protein controlling oligomerization of the AAA+ protein ClpC [Bacillus subtilis subsp. subtilis str. 168] [Bacillus subtilis]	-	-	-	-	-	GO:0005515//protein binding	GO:0009294//DNA mediated transformation;GO:0010648//negative regulation of cell communication;GO:0042173//regulation of sporulation resulting in formation of a cellular spore
gene-BSU_11525	0	1	1	notest	--	putative membrane protein [Bacillus subtilis MB73/2] [Bacillus subtilis]	-	-	-	-	-	-	-
gene-BSU_11530	1.208784781	0.063298127	0.099135134	no	coiA	protein involved in establishment of DNA transport in competence [Bacillus subtilis BSn5] [Bacillus subtilis]	-	-	-	-	-	-	-
gene-BSU_11540	0.235337397	0.031778483	0.052586289	no	yjbG	oligoendopeptidase F [Bacillus subtilis subsp. subtilis str. 168] [Bacillus subtilis]	-	-	-	-	-	-	-
gene-BSU_11549	-10.73978061	1	1	no	yizD	RecName: Full=Uncharacterized membrane protein YizD [Bacillus subtilis subsp. subtilis str. 168] [Bacillus subtilis]	-	-	-	-	GO:0031224//intrinsic component of membrane	-	-
gene-BSU_11550	-0.866479654	0.000109914	0.000250771	no	yjbH	thiol management effector of SpxA degradation [Bacillus subtilis subsp. subtilis str. 168] [Bacillus subtilis]	-	-	-	-	-	-	-
gene-BSU_11560	-0.79747412	0.006782922	0.012471924	no	yjbI	thiol management oxidoreductase [Bacillus subtilis]	-	-	-	-	-	GO:0043169//cation binding;GO:0046906//tetrapyrrole binding	GO:0015669//gas transport
gene-BSU_11570	-2.532418923	7.06E-14	2.75E-13	yes	yomI	bifunctional muramidase and murein lytic transglycosylase [Bacillus subtilis subsp. subtilis str. 168] [Bacillus subtilis]	-	-	-	-	-	GO:0016757//transferase activity, transferring glycosyl groups	-
gene-BSU_11580	-1.861456252	4.20E-05	9.93E-05	yes	--	CYTH domain-containing protein [Bacillus subtilis subsp. subtilis] [Bacillus subtilis]	-	-	-	-	-	GO:0003824//catalytic activity	-
gene-BSU_11590	1.493362707	0.000228078	0.000501921	yes	yjbL	phosphatase [Bacillus sp. LM 4-2]	-	-	-	-	-	-	-
gene-BSU_11600	1.113341473	1.20E-08	3.65E-08	yes	yjbM	(p)ppGpp synthetase [Bacillus sp. JS]	-	-	-	-	-	GO:0016778//diphosphotransferase activity;GO:0032550//purine ribonucleoside binding	GO:0009152//purine ribonucleotide biosynthetic process
gene-BSU_11610	1.650589099	5.20E-19	2.43E-18	yes	ppnKA	inorganic polyphosphate/ATP-NAD kinase (quinolate activated) [Bacillus subtilis subsp. subtilis str. 168] [Bacillus subtilis]	Metabolism;Metabolism	Global and overview maps;Metabolism of cofactors and vitamins	ko01100//Metabolic pathways;ko00760//Nicotinate and nicotinamide metabolism	K00858;K00858	GO:0044424//intracellular part	GO:0016301//kinase activity;GO:0032550//purine ribonucleoside binding;GO:0043169//cation binding	GO:0006739//NADP metabolic process
gene-BSU_11620	2.680107938	8.34E-31	5.46E-30	yes	yjbO	RluA family pseudouridine synthase [Bacillus subtilis]	-	-	-	-	-	GO:0003676//nucleic acid binding;GO:0016866//intramolecular transferase activity	GO:0016070//RNA metabolic process
gene-BSU_11630	2.257049943	0.00178268	0.003570668	yes	prpE	phosphorylated protein phosphatase E and diadenosine-polyphosphate hydrolase [Bacillus subtilis subsp. subtilis str. 168] [Bacillus subtilis]	-	-	-	-	-	GO:0008796//bis(5'-nucleosyl)-tetraphosphatase activity;GO:0032550//purine ribonucleoside binding;GO:0046914//transition metal ion binding	-
gene-BSU_11640	1.130567477	0.090602217	0.136801552	no	MJ1275	gated K+/H+ antiporter [Bacillus subtilis subsp. subtilis str. 168] [Bacillus subtilis]	-	-	-	-	GO:0031224//intrinsic component of membrane	GO:0015078//hydrogen ion transmembrane transporter activity;GO:0015291//secondary active transmembrane transporter activity	GO:0015992//proton transport;GO:0030001//metal ion transport;GO:0044763//single-organism cellular process
gene-BSU_11650	-0.061129168	0.920800723	0.995007153	no	tenA	thiaminase II [Bacillus subtilis subsp. subtilis str. 168] [Bacillus subtilis]	Metabolism;Metabolism	Global and overview maps;Metabolism of cofactors and vitamins	ko01100//Metabolic pathways;ko00730//Thiamine metabolism	K03707;K03707	-	GO:0016810//hydrolase activity, acting on carbon-nitrogen (but not peptide) bonds	GO:0006772//thiamine metabolic process;GO:0009108//coenzyme biosynthetic process
gene-BSU_11660	-0.162517109	0.757698449	0.84664201	no	tenI	thiazole tautomerase [Bacillus subtilis subsp. subtilis str. 168] [Bacillus subtilis]	Metabolism;Metabolism	Global and overview maps;Metabolism of cofactors and vitamins	ko01100//Metabolic pathways;ko00730//Thiamine metabolism	K10810;K10810	-	GO:0016765//transferase activity, transferring alkyl or aryl (other than methyl) groups	GO:0006772//thiamine metabolic process;GO:0009108//coenzyme biosynthetic process
gene-BSU_11670	-1.155514329	0.005521253	0.010307019	yes	thiO	FAD-dependent glycine oxidase [Bacillus subtilis subsp. subtilis str. 168] [Bacillus subtilis]	Metabolism;Metabolism	Global and overview maps;Metabolism of cofactors and vitamins	ko01100//Metabolic pathways;ko00730//Thiamine metabolism	K03153;K03153	-	GO:0000166//nucleotide binding;GO:0016641//oxidoreductase activity, acting on the CH-NH2 group of donors, oxygen as acceptor	GO:0006772//thiamine metabolic process;GO:0006950//response to stress;GO:0009108//coenzyme biosynthetic process
gene-BSU_11680	-1.957539753	0.27683408	0.367412807	no	thiS	Sulfur carrier for synthesis of hydroxyethylthiazole phosphate [Bacillus subtilis BSn5] [Bacillus subtilis]	Genetic Information Processing	Folding, sorting and degradation	ko04122//Sulfur relay system	K03154	-	-	GO:0006772//thiamine metabolic process;GO:0009108//coenzyme biosynthetic process
gene-BSU_11690	-0.67196411	0.162331463	0.229320891	no	thiG	hydroxyethylthiazole phosphate synthetase (thiamine biosynthesis) [Bacillus subtilis subsp. subtilis str. 168] [Bacillus subtilis]	Metabolism;Metabolism	Global and overview maps;Metabolism of cofactors and vitamins	ko01100//Metabolic pathways;ko00730//Thiamine metabolism	K03149;K03149	GO:0044424//intracellular part	GO:0016782//transferase activity, transferring sulfur-containing groups;GO:0016830//carbon-carbon lyase activity	GO:0006772//thiamine metabolic process;GO:0009108//coenzyme biosynthetic process
gene-BSU_11700	0.314595031	0.407262775	0.512538996	no	thiF	adenylate transferase and sulfur transferase (thiamine biosynthesis) [Bacillus subtilis subsp. subtilis str. 168] [Bacillus subtilis]	Metabolism;Metabolism;Genetic Information Processing	Global and overview maps;Metabolism of cofactors and vitamins;Folding, sorting and degradation	ko01100//Metabolic pathways;ko00730//Thiamine metabolism;ko04122//Sulfur relay system	K03148;K03148;K03148	-	GO:0016772//transferase activity, transferring phosphorus-containing groups;GO:0032550//purine ribonucleoside binding;GO:0043169//cation binding	GO:0006772//thiamine metabolic process;GO:0009108//coenzyme biosynthetic process
gene-BSU_11710	-0.81661124	0.059935574	0.094051312	no	thiD	phosphomethylpyrimidine kinase, 4-amino-5-hydroxymethyl-2-methylpyrimidine and 4-amino-5-hydroxymethyl-2-methylpyrimidine pyrophosphate kinase [Bacillus subtilis subsp. subtilis str. 168] [Bacillus subtilis]	Metabolism;Metabolism	Global and overview maps;Metabolism of cofactors and vitamins	ko01100//Metabolic pathways;ko00730//Thiamine metabolism	K00941;K00941	-	-	-
gene-BSU_11720	-0.380183132	3.07E-05	7.34E-05	no	fabI	enoyl-acyl carrier protein reductase [Bacillus subtilis subsp. subtilis str. 168] [Bacillus subtilis]	Metabolism;Metabolism;Metabolism;Metabolism;Metabolism;Metabolism	Global and overview maps;Global and overview maps;Global and overview maps;Lipid metabolism;Metabolism of cofactors and vitamins;Biosynthesis of other secondary metabolites	ko01100//Metabolic pathways;ko01110//Biosynthesis of secondary metabolites;ko01212//Fatty acid metabolism;ko00061//Fatty acid biosynthesis;ko00780//Biotin metabolism;ko00333//Prodigiosin biosyntheses	K00208;K00208;K00208;K00208;K00208;K00208	-	-	-
gene-BSU_11730	-2.465473153	6.74E-21	3.36E-20	yes	cotO	spore outer coat protein [Bacillus subtilis subsp. subtilis str. 168] [Bacillus subtilis]	-	-	-	-	GO:0005618//cell wall	-	-
gene-BSU_11740	1.439532061	0.406429618	0.511809653	no	cotZ	spore coat protein (insoluble fraction, crust layer) [Bacillus subtilis subsp. subtilis str. 168] [Bacillus subtilis]	-	-	-	-	GO:0005618//cell wall	-	GO:0048646//anatomical structure formation involved in morphogenesis
gene-BSU_11750	-9.204571144	1	1	no	cotY	outer spore coat protein [Bacillus subtilis XF-1] [Bacillus subtilis]	-	-	-	-	GO:0005618//cell wall	-	GO:0048646//anatomical structure formation involved in morphogenesis
gene-BSU_11760	-1.597387245	0.118948898	0.174637232	no	cotX	spore coat protein (insoluble fraction) [Bacillus subtilis subsp. subtilis str. 168] [Bacillus subtilis]	-	-	-	-	GO:0005618//cell wall	-	-
gene-BSU_11770	-10.82177398	0.527149135	0.626583546	no	cotW	spore coat protein (outemost layer) [Bacillus subtilis subsp. subtilis str. 168] [Bacillus subtilis]	-	-	-	-	-	-	GO:0048646//anatomical structure formation involved in morphogenesis
gene-BSU_11780	-10.97656412	0.516241374	0.622709527	no	cotV	spore coat protein (insoluble fraction) [Bacillus subtilis subsp. subtilis str. 168] [Bacillus subtilis]	-	-	-	-	GO:0005618//cell wall	-	GO:0048646//anatomical structure formation involved in morphogenesis
gene-BSU_11790	0.171670127	1	1	no	yjcA	sporulation-specific protein [Bacillus subtilis subsp. subtilis str. 168] [Bacillus subtilis]	-	-	-	-	GO:0031224//intrinsic component of membrane	-	GO:0048646//anatomical structure formation involved in morphogenesis
gene-BSU_11799	0	1	1	notest	--	protein YjzK [Bacillus subtilis subsp. inaquosorum KCTC 13429] [Bacillus subtilis]	-	-	-	-	-	-	-
gene-BSU_11800	0	1	1	notest	--	sporulation-specific protein [Bacillus subtilis subsp. subtilis str. 168] [Bacillus subtilis]	-	-	-	-	-	-	-
gene-BSU_11809	0	1	1	notest	--	sporulation protein YjcZ [Bacillus subtilis subsp. inaquosorum] [Bacillus subtilis]	-	-	-	-	GO:0031224//intrinsic component of membrane	-	GO:0048646//anatomical structure formation involved in morphogenesis
gene-BSU_11810	0	1	1	notest	spoVIF	sporulation-specific protein needed for heat resistance [Bacillus subtilis subsp. subtilis str. 168] [Bacillus subtilis]	-	-	-	-	-	-	-
gene-BSU_11820	-0.182440714	0.518408187	0.622709527	no	pcrA	ATP-dependent DNA helicase Rep [Bacillus subtilis subsp. subtilis] [Bacillus subtilis]	Genetic Information Processing;Genetic Information Processing	Replication and repair;Replication and repair	ko03430//Mismatch repair;ko03420//Nucleotide excision repair	K03657;K03657	-	-	-
gene-BSU_11839	1.329632892	2.85E-12	1.02E-11	yes	--	Uncharacterised protein [Bacillus subtilis subsp. spizizenii] [Bacillus subtilis]	-	-	-	-	-	-	-
gene-BSU_11840	-0.562755815	4.77E-07	1.31E-06	no	yjcF	GNAT family N-acetyltransferase [Bacillus subtilis]	-	-	-	-	-	GO:0016740//transferase activity	-
gene-BSU_11850	-0.257408873	0.006155246	0.011395675	no	--	2',5' RNA ligase family protein [Bacillus sp. JS]	-	-	-	-	-	GO:0016787//hydrolase activity	-
gene-BSU_11860	0.430512887	7.65E-06	1.93E-05	no	--	Enterochelin esterase [Bacillus sp. CC120222-01]	-	-	-	-	-	-	-
gene-BSU_11870	-1.971465444	1.04E-13	4.04E-13	yes	metI	cystathionine gamma-synthase and O-acetylhomoserine thiolyase [Bacillus subtilis subsp. subtilis str. 168] [Bacillus subtilis]	Metabolism;Metabolism;Metabolism;Metabolism;Metabolism;Metabolism	Global and overview maps;Global and overview maps;Global and overview maps;Amino acid metabolism;Energy metabolism;Metabolism of other amino acids	ko01100//Metabolic pathways;ko01110//Biosynthesis of secondary metabolites;ko01230//Biosynthesis of amino acids;ko00270//Cysteine and methionine metabolism;ko00920//Sulfur metabolism;ko00450//Selenocompound metabolism	K01739;K01739;K01739;K01739;K01739;K01739	-	-	-
gene-BSU_11880	-1.433128198	1.27E-09	4.09E-09	yes	metC	cystathionine beta-lyase [Bacillus subtilis subsp. subtilis str. 168] [Bacillus subtilis]	Metabolism;Metabolism;Metabolism;Metabolism;Metabolism	Global and overview maps;Global and overview maps;Global and overview maps;Amino acid metabolism;Metabolism of other amino acids	ko01100//Metabolic pathways;ko01110//Biosynthesis of secondary metabolites;ko01230//Biosynthesis of amino acids;ko00270//Cysteine and methionine metabolism;ko00450//Selenocompound metabolism	K01760;K01760;K01760;K01760;K01760	-	-	-
gene-BSU_11890	-0.365252314	0.419917046	0.52635853	no	--	GNAT family N-acetyltransferase [Bacillus subtilis]	-	-	-	-	-	GO:0004596//peptide alpha-N-acetyltransferase activity	-
gene-BSU_11900	-0.973014829	0.001554336	0.00313979	no	yjcL	DUF819 domain-containing protein [Bacillus subtilis]	-	-	-	-	GO:0031224//intrinsic component of membrane	-	-
gene-BSU_11910	1.036272527	0.038622502	0.063007444	no	--	YjcM [Bacillus subtilis QB928] [Bacillus subtilis]	-	-	-	-	-	-	-
gene-BSU_11920	-1.757439551	1.60E-14	6.39E-14	yes	--	YjcN [Bacillus subtilis]	-	-	-	-	-	-	-
gene-BSU_11928	-1.519657755	0.197660935	0.273018321	no	--	Uncharacterised protein [Paenibacillus polymyxa]	-	-	-	-	-	-	-
gene-BSU_11929	-3.488272125	6.29E-05	0.000145872	yes	--	YjzG [Bacillus subtilis QB928] [Bacillus subtilis]	-	-	-	-	-	-	-
gene-BSU_11930	-0.979622123	2.75E-07	7.72E-07	no	--	sigma-70 family RNA polymerase sigma factor [Bacillus subtilis]	-	-	-	-	-	GO:0000996//core DNA-dependent RNA polymerase binding promoter specificity activity;GO:0001071//nucleic acid binding transcription factor activity	GO:0010468//regulation of gene expression;GO:0032774//RNA biosynthetic process
gene-BSU_11940	0.588376267	0.401358041	0.507481533	no	--	YjcP [Bacillus subtilis QB928] [Bacillus subtilis]	-	-	-	-	GO:0031224//intrinsic component of membrane	-	-
gene-BSU_11950	-0.336980821	0.649692603	0.743242445	no	--	YjcQ [Bacillus subtilis QB928] [Bacillus subtilis]	-	-	-	-	-	-	-
gene-BSU_11960	-11.80170836	0.041396798	0.066938091	no	--	yqaS; phage terminase small subunit-like protein [Bacillus amyloliquefaciens LL3] [Bacillus amyloliquefaciens]	-	-	-	-	-	-	-
gene-BSU_11970	-0.926978192	0.196561416	0.271592563	no	--	antibiotic biosynthesis monooxygenase [Bacillus subtilis]	-	-	-	-	-	-	-
gene-BSU_11980	0.160172685	0.771630617	0.859354627	no	yjdA	SDR family oxidoreductase [Bacillus subtilis]	Metabolism;Metabolism;Metabolism;Metabolism;Metabolism;Metabolism	Global and overview maps;Global and overview maps;Global and overview maps;Lipid metabolism;Metabolism of cofactors and vitamins;Biosynthesis of other secondary metabolites	ko01100//Metabolic pathways;ko01110//Biosynthesis of secondary metabolites;ko01212//Fatty acid metabolism;ko00061//Fatty acid biosynthesis;ko00780//Biotin metabolism;ko00333//Prodigiosin biosyntheses	K00059;K00059;K00059;K00059;K00059;K00059	-	GO:0003824//catalytic activity	GO:0044710//single-organism metabolic process
gene-BSU_11990	-5.113903372	0	0	yes	--	Ig-like domain-containing protein [Bacillus sp. FMQ74]	-	-	-	-	-	-	-
gene-BSU_12000	0.748525198	0.007469853	0.013647953	no	manR	Transcriptional antiterminator [Bacillus subtilis QB928] [Bacillus subtilis]	-	-	-	-	-	-	-
gene-BSU_12010	2.295178185	8.29E-72	1.05E-70	yes	manP	phosphotransferase system (PTS) mannose-specific enzyme IIBCA component [Bacillus subtilis subsp. subtilis str. 168] [Bacillus subtilis]	Metabolism;Metabolism;Environmental Information Processing;Metabolism	Global and overview maps;Global and overview maps;Membrane transport;Carbohydrate metabolism	ko01100//Metabolic pathways;ko01120//Microbial metabolism in diverse environments;ko02060//Phosphotransferase system (PTS);ko00051//Fructose and mannose metabolism	K02770;K02770;K02770;K02770	-	-	-
gene-BSU_12020	2.632931078	8.53E-66	1.01E-64	yes	manA	mannose-6-phosphate isomerase, class I [Bacillus subtilis]	Metabolism;Metabolism;Metabolism;Metabolism	Global and overview maps;Global and overview maps;Carbohydrate metabolism;Carbohydrate metabolism	ko01100//Metabolic pathways;ko01110//Biosynthesis of secondary metabolites;ko00520//Amino sugar and nucleotide sugar metabolism;ko00051//Fructose and mannose metabolism	K01809;K01809;K01809;K01809	-	GO:0003824//catalytic activity;GO:0046914//transition metal ion binding	GO:0044238//primary metabolic process
gene-BSU_12030	2.47188443	1.03E-28	6.42E-28	yes	--	YjdF [Bacillus subtilis QB928] [Bacillus subtilis]	-	-	-	-	-	-	-
gene-BSU_12040	-0.245540726	0.270348434	0.360418626	no	yjdG	acetyltransferase [Bacillus subtilis]	-	-	-	-	-	GO:0016740//transferase activity	-
gene-BSU_12050	-1.693432255	4.20E-06	1.08E-05	yes	--	YjdH [Bacillus subtilis QB928] [Bacillus subtilis]	-	-	-	-	-	-	-
gene-BSU_12060	0.631631806	0.312963927	0.407196134	no	ybaK	cys-tRNApro deacetylase; tRNA editing [Bacillus subtilis subsp. subtilis str. 168] [Bacillus subtilis]	-	-	-	-	-	GO:0003824//catalytic activity	GO:0006448//regulation of translational elongation
gene-BSU_12069	-2.119799682	2.93E-09	9.23E-09	yes	--	DUF4177 domain-containing protein [Bacillus subtilis]	-	-	-	-	-	-	-
gene-BSU_12070	1.184245898	0.238478094	0.322336768	no	--	YjdJ family protein [Bacillus subtilis]	-	-	-	-	GO:0031224//intrinsic component of membrane	-	-
gene-BSU_12080	2.190860175	1.92E-71	2.42E-70	yes	ctaB1	Protoheme IX farnesyltransferase (heme Osynthase) [Bacillus subtilis QB928] [Bacillus subtilis]	Metabolism;Metabolism;Metabolism;Metabolism	Global and overview maps;Global and overview maps;Energy metabolism;Metabolism of cofactors and vitamins	ko01100//Metabolic pathways;ko01110//Biosynthesis of secondary metabolites;ko00190//Oxidative phosphorylation;ko00860//Porphyrin and chlorophyll metabolism	K02257;K02257;K02257;K02257	GO:0016020//membrane	GO:0004659//prenyltransferase activity	GO:0006783//heme biosynthetic process
gene-BSU_12090	-1.240051088	0.646103394	0.740707922	no	cotT	Spore coat protein (inner coat) [Bacillus subtilis QB928] [Bacillus subtilis]	-	-	-	-	GO:0005618//cell wall	-	-
gene-BSU_12100	-0.584204185	0.108842072	0.161871922	no	pdaC	N-acetylmuramic acid deacetylase [Bacillus subtilis subsp. subtilis str. 168] [Bacillus subtilis]	-	-	-	-	-	-	-
gene-BSU_12110	-0.061632024	1	1	no	--	YjfA family protein [Bacillus subtilis]	-	-	-	-	-	-	-
gene-BSU_12120	-1.090265193	0.050731428	0.080833811	no	--	conserved domain protein [Bacillus subtilis subsp. subtilis str. RO-NN-1] [Bacillus subtilis]	-	-	-	-	-	-	-
gene-BSU_12130	2.833350131	0.255615811	0.342518398	no	--	DUF2268 domain-containing protein [Bacillus subtilis]	-	-	-	-	-	-	-
gene-BSU_12140	1.459619237	0.069004538	0.10744688	no	yjgA	conserved membrane protein [Bacillus subtilis subsp. subtilis str. 168] [Bacillus subtilis]	-	-	-	-	GO:0031224//intrinsic component of membrane	-	-
gene-BSU_12150	3.2424403	8.18E-27	4.82E-26	yes	--	YjgB [Bacillus subtilis QB928] [Bacillus subtilis]	-	-	-	-	-	-	-
gene-BSU_12160	3.945862561	2.25E-255	1.82E-253	yes	yjgC	formate dehydrogenase subunit alpha [Bacillus subtilis]	Metabolism;Metabolism;Metabolism;Metabolism;Metabolism	Global and overview maps;Global and overview maps;Global and overview maps;Carbohydrate metabolism;Energy metabolism	ko01100//Metabolic pathways;ko01120//Microbial metabolism in diverse environments;ko01200//Carbon metabolism;ko00630//Glyoxylate and dicarboxylate metabolism;ko00680//Methane metabolism	K00123;K00123;K00123;K00123;K00123	-	GO:0003824//catalytic activity;GO:0046914//transition metal ion binding;GO:0051536//iron-sulfur cluster binding	GO:0032787//monocarboxylic acid metabolic process
gene-BSU_12170	4.313883068	4.64E-201	2.60E-199	yes	--	DUF1641 domain-containing protein [Bacillus subtilis]	-	-	-	-	-	-	-
gene-BSU_12180	1.151437481	0.001349781	0.002748595	yes	yjhA	DUF4352 domain-containing protein [Bacillus subtilis]	-	-	-	-	-	-	-
gene-BSU_12190	0.916261118	0.011360209	0.020144905	no	--	NUDIX hydrolase [Bacillus subtilis]	-	-	-	-	-	-	-
gene-BSU_12200	2.910165728	0.315709374	0.410107188	no	--	Uncharacterised protein [Bacillus subtilis subsp. spizizenii] [Bacillus subtilis]	-	-	-	-	-	-	-
gene-BSU_12210	-1.289701857	1.86E-11	6.40E-11	yes	cyp109	cytochrome P450 CYP109B1, monooxygenase [Bacillus subtilis subsp. subtilis str. 168] [Bacillus subtilis]	-	-	-	-	-	GO:0016491//oxidoreductase activity;GO:0046906//tetrapyrrole binding;GO:0046914//transition metal ion binding	GO:0044710//single-organism metabolic process
gene-BSU_12220	-2.088746736	3.90E-25	2.21E-24	yes	yjiC	polyphenols TDP-rhamnosyltransferase, promiscuous [Bacillus subtilis subsp. subtilis str. 168] [Bacillus subtilis]	-	-	-	-	-	GO:0016757//transferase activity, transferring glycosyl groups	GO:0017144//drug metabolic process;GO:0030258//lipid modification
gene-BSU_12229	-11.46147945	0.518817329	0.622709527	no	--	Uncharacterised protein [Bacillus subtilis subsp. spizizenii] [Bacillus subtilis]	-	-	-	-	-	-	-
gene-BSU_12230	-1.34125414	1.46E-11	5.08E-11	yes	--	uroporphyrinogen-III synthase [Bacillus subtilis BSn5] [Bacillus subtilis]	Metabolism;Metabolism;Metabolism;Metabolism	Global and overview maps;Global and overview maps;Global and overview maps;Metabolism of cofactors and vitamins	ko01100//Metabolic pathways;ko01110//Biosynthesis of secondary metabolites;ko01120//Microbial metabolism in diverse environments;ko00860//Porphyrin and chlorophyll metabolism	K01719;K01719;K01719;K01719	-	GO:0003824//catalytic activity	GO:0006779//porphyrin-containing compound biosynthetic process
gene-BSU_12240	1.15296329	0.028710516	0.047862719	yes	yjkA	iron export ABC transporter permease subunit FetB [Bacillus subtilis]	-	-	-	-	GO:0031224//intrinsic component of membrane	-	-
gene-BSU_12250	0.047742277	1	1	no	STAR1	phosphate ABC transporter ATP-binding protein [Bacillus subtilis]	Environmental Information Processing	Membrane transport	ko02010//ABC transporters	K05847	-	GO:0017111//nucleoside-triphosphatase activity;GO:0032550//purine ribonucleoside binding	GO:0051234//establishment of localization
gene-BSU_12260	0.042658349	1	1	no	--	membrane protein [Bacillus subtilis subsp. subtilis str. OH 131.1] [Bacillus subtilis]	-	-	-	-	GO:0031224//intrinsic component of membrane	-	-
gene-BSU_12270	4.13940161	2.72E-149	9.00E-148	yes	--	YjlB [Bacillus subtilis QB928] [Bacillus subtilis]	-	-	-	-	-	-	-
gene-BSU_12280	2.871293754	5.86E-53	5.82E-52	yes	--	YjlC [Bacillus subtilis QB928] [Bacillus subtilis]	-	-	-	-	GO:0044424//intracellular part	GO:0001071//nucleic acid binding transcription factor activity;GO:0048037//cofactor binding	GO:0006355//regulation of transcription, DNA-templated;GO:0050896//response to stimulus
gene-BSU_12290	3.776339503	1.36E-257	1.12E-255	yes	yjlD	NADH dehydrogenase [Bacillus subtilis subsp. subtilis str. 168] [Bacillus subtilis]	Metabolism	Energy metabolism	ko00190//Oxidative phosphorylation	K03885	-	-	-
gene-BSU_12300	-4.996297871	4.82E-43	4.07E-42	yes	uxaC	galacturonate isomerase [Bacillus subtilis subsp. subtilis str. 168] [Bacillus subtilis]	Metabolism;Metabolism	Global and overview maps;Carbohydrate metabolism	ko01100//Metabolic pathways;ko00040//Pentose and glucuronate interconversions	K01812;K01812	-	GO:0016861//intramolecular oxidoreductase activity, interconverting aldoses and ketoses	GO:0019585//glucuronate metabolic process
gene-BSU_12310	-2.58374143	0.001140619	0.002341635	yes	yjmB	MFS transporter [Bacillus subtilis subsp. natto] [Bacillus subtilis]	-	-	-	-	-	-	GO:0030001//metal ion transport
gene-BSU_12320	-12.31486643	0.000356086	0.000768126	yes	yjmC	oxidoreductase [Bacillus sp. LM 4-2]	Metabolism;Metabolism;Metabolism	Global and overview maps;Global and overview maps;Nucleotide metabolism	ko01100//Metabolic pathways;ko01120//Microbial metabolism in diverse environments;ko00230//Purine metabolism	K00073;K00073;K00073	-	GO:0003824//catalytic activity	GO:0044710//single-organism metabolic process
gene-BSU_12330	-2.981852653	0.00620088	0.011469639	yes	yjmD	zinc-binding alcohol dehydrogenase family protein [Bacillus subtilis]	-	-	-	-	-	GO:0003824//catalytic activity;GO:0043169//cation binding	GO:0044710//single-organism metabolic process
gene-BSU_12340	-1.246056071	0.149463128	0.213454086	no	uxuA	D-mannonate dehydratase [Bacillus subtilis QB928] [Bacillus subtilis]	Metabolism;Metabolism	Global and overview maps;Carbohydrate metabolism	ko01100//Metabolic pathways;ko00040//Pentose and glucuronate interconversions	K01686;K01686	-	GO:0016836//hydro-lyase activity	GO:0019585//glucuronate metabolic process
gene-BSU_12350	-1.93631671	0.137384292	0.198953355	no	uxuB	fructuronate reductase [Bacillus subtilis subsp. subtilis str. 168] [Bacillus subtilis]	-	-	-	-	-	-	-
gene-BSU_12360	-1.030480606	0.376643411	0.478781986	no	exuT	Hexuronate transporter [Bacillus subtilis QB928] [Bacillus subtilis]	-	-	-	-	GO:0031224//intrinsic component of membrane	-	GO:0044763//single-organism cellular process;GO:0051234//establishment of localization
gene-BSU_12370	-0.948385243	4.34E-07	1.20E-06	no	exuR	transcriptional regulator (LacI family) [Bacillus subtilis subsp. subtilis str. 168] [Bacillus subtilis]	-	-	-	-	-	GO:0001071//nucleic acid binding transcription factor activity	GO:0010468//regulation of gene expression;GO:0034645//cellular macromolecule biosynthetic process
gene-BSU_12380	-1.283508353	8.86E-07	2.39E-06	yes	uxaB	tagaturonate reductase (altronate oxidoreductase) [Bacillus subtilis subsp. subtilis str. 168] [Bacillus subtilis]	Metabolism;Metabolism	Global and overview maps;Carbohydrate metabolism	ko01100//Metabolic pathways;ko00040//Pentose and glucuronate interconversions	K00041;K00041	-	GO:0016616//oxidoreductase activity, acting on the CH-OH group of donors, NAD or NADP as acceptor;GO:0048037//cofactor binding	GO:0044710//single-organism metabolic process
gene-BSU_12390	-0.913733891	9.89E-05	0.000225821	no	uxaA	Altronate hydrolase [Bacillus subtilis QB928] [Bacillus subtilis]	Metabolism;Metabolism	Global and overview maps;Carbohydrate metabolism	ko01100//Metabolic pathways;ko00040//Pentose and glucuronate interconversions	K01685;K01685	-	-	-
gene-BSU_12400	-0.96386449	0.095356989	0.143230668	no	yjnA	sulfite exporter TauE/SafE family protein [Bacillus subtilis]	-	-	-	-	GO:0031224//intrinsic component of membrane	-	-
gene-BSU_12410	2.508534786	2.71E-23	1.46E-22	yes	--	YjoA [Bacillus subtilis QB928] [Bacillus subtilis]	-	-	-	-	-	-	-
gene-BSU_12420	-2.633463572	3.05E-73	3.89E-72	yes	yjoB	ATPase possibly involved in protein degradation [Bacillus subtilis QB928] [Bacillus subtilis]	-	-	-	-	GO:0044424//intracellular part	GO:0003824//catalytic activity;GO:0032550//purine ribonucleoside binding	-
gene-BSU_12430	0.765387253	8.00E-21	3.96E-20	no	rapA	response regulator aspartate phosphatase [Bacillus subtilis subsp. subtilis str. 168] [Bacillus subtilis]	Cellular Processes	Cellular community - prokaryotes	ko02024//Quorum sensing	K06359	-	GO:0003824//catalytic activity	GO:0006796//phosphate-containing compound metabolic process;GO:0048646//anatomical structure formation involved in morphogenesis
gene-BSU_12440	0.891133835	1.10E-06	2.93E-06	no	phrA	secreted inhibitor of the activity of phosphatase RapA (quorum sensing) [Bacillus subtilis subsp. subtilis str. 168] [Bacillus subtilis]	Cellular Processes	Cellular community - prokaryotes	ko02024//Quorum sensing	K06352	-	-	-
gene-BSU_12450	0.933366478	0.359645933	0.458764534	no	--	YciI family protein [Bacillus subtilis]	-	-	-	-	-	-	-
gene-BSU_12460	-0.795527469	1.02E-06	2.73E-06	no	xlyB	phage PBSX; N-acetylmuramoyl-L-alanine amidase [Bacillus subtilis subsp. subtilis str. 168] [Bacillus subtilis]	-	-	-	-	-	GO:0016811//hydrolase activity, acting on carbon-nitrogen (but not peptide) bonds, in linear amides	GO:0000270//peptidoglycan metabolic process;GO:0009294//DNA mediated transformation;GO:0045229//external encapsulating structure organization;GO:0048646//anatomical structure formation involved in morphogenesis
gene-BSU_12470	-0.574592528	0.384167698	0.487272417	no	--	helicase [Bacillus subtilis subsp. natto] [Bacillus subtilis]	-	-	-	-	-	-	-
gene-BSU_12480	0.684596414	0.270474903	0.360418626	no	yjqB	phage PBSX; gamma-polyglutamate hydrolase [Bacillus subtilis subsp. subtilis str. 168] [Bacillus subtilis]	-	-	-	-	-	-	-
gene-BSU_12490	1.049074339	0.009046558	0.01629996	yes	ydbD	phage PBSX; manganese-containing peroxidase [Bacillus subtilis subsp. subtilis str. 168] [Bacillus subtilis]	-	-	-	-	-	-	-
gene-BSU_12500	-2.204523663	0.0001416	0.00031856	yes	xkdA	ImmA/IrrE family metallo-endopeptidase [Bacillus subtilis]	-	-	-	-	-	-	-
gene-BSU_12510	-1.984893108	0.041326821	0.066851723	no	xre	phage PBSX transcriptional regulator [Bacillus subtilis subsp. subtilis str. 168] [Bacillus subtilis]	-	-	-	-	-	GO:0003677//DNA binding	GO:0010468//regulation of gene expression;GO:0034645//cellular macromolecule biosynthetic process
gene-BSU_12519	-12.0768156	0.516158111	0.622709527	no	--	Uncharacterised protein [Streptococcus pneumoniae]	-	-	-	-	-	-	-
gene-BSU_12520	0.534588978	0.182392472	0.2544438	no	xkdB	RecName: Full=Phage-like element PBSX protein XkdB [Bacillus subtilis subsp. subtilis str. 168] [Bacillus subtilis]	-	-	-	-	-	GO:0003676//nucleic acid binding	-
gene-BSU_12530	0.260226345	0.524896784	0.626583546	no	xkdC	xkdC [Bacillus subtilis subsp. subtilis str. 168] [Bacillus subtilis]	-	-	-	-	-	-	-
gene-BSU_12539	-0.02713613	1	1	no	--	Uncharacterised protein [Bacillus tequilensis]	-	-	-	-	-	-	-
gene-BSU_12540	-0.062444772	1	1	no	xkdD	RecName: Full=Phage-like element PBSX protein XkdD [Bacillus subtilis subsp. subtilis str. 168] [Bacillus subtilis]	-	-	-	-	-	-	-
gene-BSU_12550	-2.155278225	0.164737474	0.232394423	no	xtrA	phage-like element PBSX protein XtrA [Bacillus subtilis]	-	-	-	-	-	-	-
gene-BSU_12560	4.734889429	1.62E-05	3.97E-05	yes	xpf	sigma-70 family RNA polymerase sigma factor [Bacillus subtilis]	-	-	-	-	-	GO:0000996//core DNA-dependent RNA polymerase binding promoter specificity activity;GO:0001071//nucleic acid binding transcription factor activity	GO:0010468//regulation of gene expression;GO:0032774//RNA biosynthetic process;GO:0034645//cellular macromolecule biosynthetic process
gene-BSU_12570	0.484291014	0.005905874	0.010969217	no	xtmA	phage PBSX; prophage terminase (small subunit) [Bacillus subtilis subsp. subtilis str. 168] [Bacillus subtilis]	-	-	-	-	-	-	GO:0016032//viral process
gene-BSU_12580	1.070918297	4.60E-09	1.43E-08	yes	xtmB	phage PBSX; prophage terminase (large subunit) [Bacillus subtilis subsp. subtilis str. 168] [Bacillus subtilis]	-	-	-	-	-	-	GO:0016032//viral process
gene-BSU_12590	0.600734265	0.001660632	0.003342798	no	xkdE	phage PBSX; phage capsid portal protein [Bacillus subtilis subsp. subtilis str. 168] [Bacillus subtilis]	-	-	-	-	-	-	-
gene-BSU_12600	-0.677973663	9.18E-09	2.81E-08	no	xkdF	RecName: Full=Phage-like element PBSX protein XkdF [Bacillus subtilis subsp. subtilis str. 168] [Bacillus subtilis]	-	-	-	-	-	-	-
gene-BSU_12610	0.22043495	0.096673261	0.14504583	no	xkdG	phage major capsid protein [Bacillus subtilis]	-	-	-	-	-	-	-
gene-BSU_12619	-0.437982649	0.043358829	0.0698309	no	--	DUF3199 family protein [Bacillus subtilis]	-	-	-	-	-	-	-
gene-BSU_12620	-0.525306446	0.018586659	0.032040095	no	xkdH	RecName: Full=Phage-like element PBSX protein XkdH [Bacillus subtilis subsp. subtilis str. 168] [Bacillus subtilis]	-	-	-	-	-	-	-
gene-BSU_12630	-1.522842252	1.11E-14	4.45E-14	yes	xkdI	RecName: Full=Phage-like element PBSX protein XkdI [Bacillus subtilis subsp. subtilis str. 168] [Bacillus subtilis]	-	-	-	-	-	-	-
gene-BSU_12640	-1.063354395	1.09E-05	2.71E-05	yes	xkdJ	RecName: Full=Phage-like element PBSX protein XkdJ [Bacillus subtilis subsp. subtilis str. 168] [Bacillus subtilis]	-	-	-	-	-	-	-
gene-BSU_12649	-1.094048487	0.018807169	0.032369183	yes	--	YkzM [Bacillus sp. JS]	-	-	-	-	-	-	-
gene-BSU_12650	-0.032587645	0.818612413	0.901970979	no	xkdK	RecName: Full=Phage-like element PBSX protein XkdK [Bacillus subtilis subsp. subtilis str. 168] [Bacillus subtilis]	-	-	-	-	-	-	-
gene-BSU_12660	-1.223962885	1.16E-07	3.33E-07	yes	xkdM	RecName: Full=Phage-like element PBSX protein XkdM [Bacillus subtilis subsp. subtilis str. 168] [Bacillus subtilis]	-	-	-	-	-	-	-
gene-BSU_12671	-1.537638711	3.87E-07	1.07E-06	yes	xkdN	RecName: Full=Phage-like element PBSX protein XkdN [Bacillus subtilis subsp. subtilis str. 168] [Bacillus subtilis]	-	-	-	-	-	-	-
gene-BSU_12672	-10.67507492	1	1	no	--	protein XkzB [Bacillus subtilis subsp. subtilis str. BAB-1] [Bacillus subtilis]	-	-	-	-	-	-	-
gene-BSU_12680	-0.797531441	3.14E-10	1.04E-09	no	xkdO	transglycosylase SLT domain-containing protein [Bacillus subtilis]	-	-	-	-	-	-	-
gene-BSU_12690	-0.825388098	0.000736369	0.001536705	no	xkdP	xkdP [Bacillus subtilis subsp. subtilis str. 168] [Bacillus subtilis]	-	-	-	-	-	-	-
gene-BSU_12700	0.289393695	0.17728508	0.248531637	no	xkdQ	element PBSX protein [Bacillus subtilis]	-	-	-	-	-	-	-
gene-BSU_12710	0.103093493	0.907419441	0.98291596	no	xkdR	RecName: Full=Phage-like element PBSX protein XkdR [Bacillus subtilis subsp. subtilis str. 168] [Bacillus subtilis]	-	-	-	-	-	-	-
gene-BSU_12720	0.835065902	0.027222996	0.045646869	no	xkdS	RecName: Full=Phage-like element PBSX protein XkdS [Bacillus subtilis subsp. subtilis str. 168] [Bacillus subtilis]	-	-	-	-	-	-	-
gene-BSU_12730	-0.256055474	0.188958316	0.262403319	no	xkdT	baseplate J/gp47 family protein [Bacillus subtilis]	-	-	-	-	-	-	-
gene-BSU_12740	-0.392317423	0.227472758	0.309221977	no	xkdU	RecName: Full=Phage-like element PBSX protein XkdU [Bacillus subtilis subsp. subtilis str. 168] [Bacillus subtilis]	-	-	-	-	-	-	-
gene-BSU_12749	-0.530695892	0.540373521	0.636587137	no	--	Uncharacterised protein [Bacillus tequilensis]	-	-	-	-	-	-	-
gene-BSU_12750	-0.145942183	0.320411348	0.41545948	no	xkdV	RecName: Full=Phage-like element PBSX protein XkdV [Bacillus subtilis subsp. subtilis str. 168] [Bacillus subtilis]	-	-	-	-	-	-	-
gene-BSU_12760	-0.615992965	0.149513058	0.213454086	no	xkdW	RecName: Full=Phage-like element PBSX protein XkdW [Bacillus subtilis subsp. subtilis str. 168] [Bacillus subtilis]	-	-	-	-	-	-	-
gene-BSU_12770	-0.229674532	1	1	no	xkdX	RecName: Full=Phage-like element PBSX protein XkdX [Bacillus subtilis subsp. subtilis str. 168] [Bacillus subtilis]	-	-	-	-	-	-	-
gene-BSU_12780	-0.626250709	0.011198659	0.01988464	no	xepA	phage PBSX; lytic exoenzyme [Bacillus subtilis subsp. subtilis str. 168] [Bacillus subtilis]	-	-	-	-	-	-	-
gene-BSU_12790	-2.764676919	1.14E-11	4.01E-11	yes	xhlA	protein xhlA [Bacillus sp. SKDU12]	-	-	-	-	GO:0031224//intrinsic component of membrane	-	-
gene-BSU_12800	-3.668827847	1.87E-22	9.84E-22	yes	xhlB	phage PBSX; holin [Bacillus subtilis subsp. subtilis str. 168] [Bacillus subtilis]	-	-	-	-	GO:0031224//intrinsic component of membrane	-	-
gene-BSU_12810	-1.634065395	2.37E-16	1.02E-15	yes	xlyA	phage PBSX; N-acetylmuramoyl-L-alanine amidase [Bacillus subtilis subsp. subtilis str. 168] [Bacillus subtilis]	-	-	-	-	-	GO:0016811//hydrolase activity, acting on carbon-nitrogen (but not peptide) bonds, in linear amides	GO:0000270//peptidoglycan metabolic process;GO:0009294//DNA mediated transformation;GO:0045229//external encapsulating structure organization;GO:0048646//anatomical structure formation involved in morphogenesis
gene-BSU_12815	-2.348784528	0.156553429	0.222403956	no	--	three component toxin / antitoxin / antitoxin SpoIISABC, antitoxin C [Bacillus subtilis subsp. subtilis str. 168] [Bacillus subtilis]	-	-	-	-	-	-	-
gene-BSU_12820	-0.629838648	0.250108778	0.335928133	no	spoIISB	three-component apoptotic control system component B (antitoxin B) [Bacillus subtilis subsp. subtilis str. 168] [Bacillus subtilis]	-	-	-	-	-	-	GO:0048646//anatomical structure formation involved in morphogenesis
gene-BSU_12830	0.587537614	0.000278624	0.000606867	no	spoIISA	three-component apoptosis factor (ABC toxin/antitoxin/antitoxin system) [Bacillus subtilis subsp. subtilis str. 168] [Bacillus subtilis]	-	-	-	-	GO:0031224//intrinsic component of membrane	-	GO:0048646//anatomical structure formation involved in morphogenesis;GO:0051704//multi-organism process
gene-BSU_12840	1.367760793	2.36E-05	5.71E-05	yes	pit	low-affinity inorganic phosphate transporter [Bacillus subtilis BSn5] [Bacillus subtilis]	-	-	-	-	-	GO:0015103//inorganic anion transmembrane transporter activity	-
gene-BSU_12850	-0.294301062	0.496015339	0.604079031	no	ykaA	YkaA [Bacillus subtilis subsp. spizizenii TU-B-10] [Bacillus subtilis]	-	-	-	-	-	-	-
gene-BSU_12860	-0.303479932	0.57960969	0.676099627	no	steT	serine / threonine exchanger [Bacillus subtilis subsp. subtilis str. 168] [Bacillus subtilis]	-	-	-	-	GO:0016020//membrane	-	-
gene-BSU_12870	-0.789691932	0.049378431	0.078864799	no	linE	hydroquinone-specific extradiol dioxygenase [Bacillus subtilis subsp. subtilis str. 168] [Bacillus subtilis]	-	-	-	-	-	GO:0016491//oxidoreductase activity;GO:0043169//cation binding	GO:0006725//cellular aromatic compound metabolic process;GO:0042221//response to chemical;GO:0044710//single-organism metabolic process
gene-BSU_12875	0	1	1	notest	--	Excinuclease ATPase subunit [Bacillus subtilis BEST7613] [Bacillus subtilis]	-	-	-	-	-	-	-
gene-BSU_12880	-2.354008066	0.002468171	0.004859286	yes	--	phospholipid carrier-dependent glycosyltransferase [Bacillus subtilis]	-	-	-	-	-	-	-
gene-BSU_12890	-1.672425342	0.069949315	0.108834015	no	ykcC	glycosyltransferase family 2 protein [Bacillus subtilis]	-	-	-	-	-	-	-
gene-BSU_12900	-0.632317901	2.73E-08	8.08E-08	no	htrA	membrane bound serine protease Do, quality control protease and chaperone (heat-shock protein) [Bacillus subtilis subsp. subtilis str. 168] [Bacillus subtilis]	Environmental Information Processing	Signal transduction	ko02020//Two-component system	K04771	-	-	-
gene-BSU_12910	0.25860216	0.471370483	0.5786044	no	proG	redundant pyrroline-5-carboxylate reductase [Bacillus subtilis subsp. subtilis str. 168] [Bacillus subtilis]	Metabolism;Metabolism;Metabolism;Metabolism	Global and overview maps;Global and overview maps;Global and overview maps;Amino acid metabolism	ko01100//Metabolic pathways;ko01110//Biosynthesis of secondary metabolites;ko01230//Biosynthesis of amino acids;ko00330//Arginine and proline metabolism	K00286;K00286;K00286;K00286	GO:0044424//intracellular part	GO:0003824//catalytic activity	GO:0006561//proline biosynthetic process
gene-BSU_12920	0.509858058	0.00026766	0.000584565	no	dppA	D-alanyl-aminopeptidase [Bacillus subtilis subsp. subtilis str. 168] [Bacillus subtilis]	-	-	-	-	-	-	-
gene-BSU_12930	0.594673867	0.000275003	0.000599952	no	dppB	dipeptide ABC transporter (permease) [Bacillus subtilis subsp. subtilis str. 168] [Bacillus subtilis]	Environmental Information Processing	Membrane transport	ko02010//ABC transporters	K16200	GO:0031224//intrinsic component of membrane	-	GO:0008104//protein localization;GO:0042886//amide transport;GO:0048646//anatomical structure formation involved in morphogenesis
gene-BSU_12940	1.829608927	3.23E-37	2.40E-36	yes	dppC	dipeptide ABC transporter permease [Bacillus subtilis subsp. subtilis str. JH642 substr. AG174] [Bacillus subtilis]	Environmental Information Processing	Membrane transport	ko02010//ABC transporters	K16201	GO:0031224//intrinsic component of membrane	-	GO:0008104//protein localization;GO:0042886//amide transport;GO:0048646//anatomical structure formation involved in morphogenesis
gene-BSU_12950	2.646177099	9.45E-78	1.24E-76	yes	dppD	dipeptide ABC transporter (ATP-binding subunit) [Bacillus subtilis subsp. subtilis str. 168] [Bacillus subtilis]	Environmental Information Processing	Membrane transport	ko02010//ABC transporters	K16202	GO:0016020//membrane	GO:0017111//nucleoside-triphosphatase activity;GO:0022892//substrate-specific transporter activity;GO:0032550//purine ribonucleoside binding	GO:0008104//protein localization;GO:0042886//amide transport;GO:0048646//anatomical structure formation involved in morphogenesis
gene-BSU_12960	3.326457371	9.18E-211	5.53E-209	yes	dppE	dipeptide ABC transporter (dipeptide-binding lipoprotein) [Bacillus subtilis subsp. subtilis str. 168] [Bacillus subtilis]	Environmental Information Processing	Membrane transport	ko02010//ABC transporters	K16199	GO:0016020//membrane	-	GO:0008104//protein localization;GO:0042886//amide transport;GO:0048646//anatomical structure formation involved in morphogenesis
gene-BSU_12970	3.461622817	2.88E-28	1.77E-27	yes	ykfA	muropeptide L,D-carboxypeptidase [Bacillus subtilis subsp. subtilis str. 168] [Bacillus subtilis]	-	-	-	-	-	-	-
gene-BSU_12980	3.450450574	7.60E-67	9.19E-66	yes	ykfB	L-Ala-D/L-Glu epimerase [Bacillus subtilis subsp. subtilis str. 168] [Bacillus subtilis]	-	-	-	-	-	GO:0016854//racemase and epimerase activity;GO:0043169//cation binding	GO:0044036//cell wall macromolecule metabolic process;GO:0045229//external encapsulating structure organization
gene-BSU_12990	3.945049502	1.84E-86	2.76E-85	yes	ykfC	gamma-D-glutamyl-L-diaminoacid endopeptidase [Bacillus subtilis subsp. subtilis str. 168] [Bacillus subtilis]	-	-	-	-	-	-	-
gene-BSU_13000	4.495921632	2.95E-146	9.45E-145	yes	appF	ATP-binding cassette domain-containing protein [Bacillus subtilis]	Cellular Processes	Cellular community - prokaryotes	ko02024//Quorum sensing	K02032	-	-	-
gene-BSU_13010	2.56856298	1.33E-157	4.94E-156	yes	pgl	6-phosphogluconolactonase [Bacillus subtilis subsp. subtilis str. 168] [Bacillus subtilis]	Metabolism;Metabolism;Metabolism;Metabolism;Metabolism	Global and overview maps;Global and overview maps;Global and overview maps;Global and overview maps;Carbohydrate metabolism	ko01100//Metabolic pathways;ko01110//Biosynthesis of secondary metabolites;ko01120//Microbial metabolism in diverse environments;ko01200//Carbon metabolism;ko00030//Pentose phosphate pathway	K07404;K07404;K07404;K07404;K07404	-	-	-
gene-BSU_13020	1.749148993	4.37E-42	3.61E-41	yes	arcA	N(G),N(G)-dimethylarginine dimethylaminohydrolase [Bacillus subtilis subsp. subtilis str. 168] [Bacillus subtilis]	-	-	-	-	-	-	-
gene-BSU_13030	-0.01226615	1	1	no	ykhA	promiscuous acyl-CoA thioesterase [Bacillus subtilis subsp. subtilis str. 168] [Bacillus subtilis]	-	-	-	-	-	-	-
gene-BSU_13040	-5.844269728	3.02E-174	1.27E-172	yes	hmp	flavohemoglobin [Bacillus subtilis subsp. subtilis str. 168] [Bacillus subtilis]	-	-	-	-	-	GO:0016708//oxidoreductase activity, acting on paired donors, with incorporation or reduction of molecular oxygen, NAD(P)H as one donor, and incorporation of two atoms of oxygen into one donor;GO:0046906//tetrapyrrole binding;GO:0046914//transition metal ion binding;GO:0050660//flavin adenine dinucleotide binding	GO:0006950//response to stress;GO:0015669//gas transport;GO:0042221//response to chemical;GO:0044710//single-organism metabolic process
gene-BSU_13050	-10.31628153	1	1	no	--	Uncharacterised protein [Streptococcus pneumoniae]	-	-	-	-	-	-	-
gene-BSU_13060	-14.76435329	1.27E-12	4.64E-12	yes	ykjA	membrane protein [Bacillus subtilis subsp. subtilis str. OH 131.1] [Bacillus subtilis]	-	-	-	-	GO:0031224//intrinsic component of membrane	-	-
gene-BSU_13070	-0.029808809	1	1	no	--	DinB family protein [Bacillus subtilis]	-	-	-	-	-	-	-
gene-BSU_13080	-0.481011537	0.516700845	0.622709527	no	--	N-acetyltransferase [Bacillus sp. LM 4-2]	-	-	-	-	-	-	-
gene-BSU_13090	-1.392656952	5.01E-05	0.000117472	yes	gdnC	guanidinium efflux transporter subunit [Bacillus subtilis subsp. subtilis str. 168] [Bacillus subtilis]	-	-	-	-	GO:0031224//intrinsic component of membrane	-	GO:0009636//response to toxic substance;GO:0051234//establishment of localization
gene-BSU_13100	-1.667143643	1.31E-05	3.24E-05	yes	gdnD	guanidinium efflux transporter subunit [Bacillus subtilis subsp. subtilis str. 168] [Bacillus subtilis]	-	-	-	-	GO:0031224//intrinsic component of membrane	-	GO:0009636//response to toxic substance;GO:0051234//establishment of localization
gene-BSU_13110	-1.160558669	9.26E-26	5.33E-25	yes	purU	formyltetrahydrofolate hydrolase [Bacillus subtilis subsp. subtilis str. 168] [Bacillus subtilis]	Metabolism;Metabolism	Carbohydrate metabolism;Metabolism of cofactors and vitamins	ko00630//Glyoxylate and dicarboxylate metabolism;ko00670//One carbon pool by folate	K01433;K01433	-	-	-
gene-BSU_13120	-2.466422256	1.19E-23	6.47E-23	yes	proB	glutamate 5-kinase [Bacillus subtilis subsp. subtilis str. 168] [Bacillus subtilis]	Metabolism;Metabolism;Metabolism;Metabolism;Metabolism	Global and overview maps;Global and overview maps;Global and overview maps;Amino acid metabolism;Biosynthesis of other secondary metabolites	ko01100//Metabolic pathways;ko01110//Biosynthesis of secondary metabolites;ko01230//Biosynthesis of amino acids;ko00330//Arginine and proline metabolism;ko00332//Carbapenem biosynthesis	K00931;K00931;K00931;K00931;K00931	GO:0044424//intracellular part	GO:0003676//nucleic acid binding;GO:0016774//phosphotransferase activity, carboxyl group as acceptor;GO:0032550//purine ribonucleoside binding	GO:0006561//proline biosynthetic process;GO:0006796//phosphate-containing compound metabolic process
gene-BSU_13130	-2.064770255	3.79E-20	1.83E-19	yes	proA	gamma-glutamyl phosphate reductase [Bacillus subtilis subsp. subtilis str. 168] [Bacillus subtilis]	Metabolism;Metabolism;Metabolism;Metabolism;Metabolism	Global and overview maps;Global and overview maps;Global and overview maps;Amino acid metabolism;Biosynthesis of other secondary metabolites	ko01100//Metabolic pathways;ko01110//Biosynthesis of secondary metabolites;ko01230//Biosynthesis of amino acids;ko00330//Arginine and proline metabolism;ko00332//Carbapenem biosynthesis	K00147;K00147;K00147;K00147;K00147	GO:0044424//intracellular part	GO:0000166//nucleotide binding;GO:0016620//oxidoreductase activity, acting on the aldehyde or oxo group of donors, NAD or NADP as acceptor	GO:0006561//proline biosynthetic process
gene-BSU_13140	0.242554341	1	1	no	ohrA	peroxiredoxin [Bacillus subtilis subsp. subtilis str. 168] [Bacillus subtilis]	-	-	-	-	-	-	-
gene-BSU_13150	0.640881586	0.029274297	0.048762303	no	ohrR	transcriptional regulator sensing organic peroxides [Bacillus subtilis subsp. subtilis str. 168] [Bacillus subtilis]	-	-	-	-	GO:0044424//intracellular part	GO:0001071//nucleic acid binding transcription factor activity	GO:0010468//regulation of gene expression;GO:0034645//cellular macromolecule biosynthetic process
gene-BSU_13160	2.279887512	3.73E-126	9.12E-125	yes	ohrB	organic hydroperoxide resistance reductase B [Bacillus subtilis subsp. subtilis str. 168] [Bacillus subtilis]	-	-	-	-	-	-	-
gene-BSU_13169	3.951483607	1.23E-37	9.33E-37	yes	--	hypothetical protein QF06_05600 [Bacillus sp. YP1]	-	-	-	-	-	-	-
gene-BSU_13170	-1.181161973	0.111616127	0.165375437	no	guaD	guanine deaminase [Bacillus subtilis subsp. subtilis str. 168] [Bacillus subtilis]	Metabolism;Metabolism	Global and overview maps;Nucleotide metabolism	ko01100//Metabolic pathways;ko00230//Purine metabolism	K01487;K01487	-	GO:0016814//hydrolase activity, acting on carbon-nitrogen (but not peptide) bonds, in cyclic amidines;GO:0046914//transition metal ion binding	GO:0006145//purine nucleobase catabolic process
gene-BSU_13180	-1.234804966	2.55E-17	1.13E-16	yes	metE	cobalamin-independent methionine synthase [Bacillus subtilis subsp. subtilis str. 168] [Bacillus subtilis]	Metabolism;Metabolism;Metabolism;Metabolism;Metabolism	Global and overview maps;Global and overview maps;Global and overview maps;Amino acid metabolism;Metabolism of other amino acids	ko01100//Metabolic pathways;ko01110//Biosynthesis of secondary metabolites;ko01230//Biosynthesis of amino acids;ko00270//Cysteine and methionine metabolism;ko00450//Selenocompound metabolism	K00549;K00549;K00549;K00549;K00549	-	GO:0008172//S-methyltransferase activity;GO:0046914//transition metal ion binding	GO:0000097//sulfur amino acid biosynthetic process
gene-BSU_13190	0.967228016	3.27E-17	1.44E-16	no	isp	intracellular serine protease [Bacillus subtilis subsp. subtilis str. 168] [Bacillus subtilis]	-	-	-	-	GO:0044424//intracellular part	GO:0043169//cation binding;GO:0070011//peptidase activity, acting on L-amino acid peptides	GO:0006720//isoprenoid metabolic process
gene-BSU_13200	2.446214738	2.48E-77	3.22E-76	yes	rsbRB	component of the anxiosome (stressosome) [Bacillus subtilis subsp. subtilis str. 168] [Bacillus subtilis]	-	-	-	-	-	-	-
gene-BSU_13210	1.729681868	0.249415146	0.335211299	no	ecfT	thiamine transporter, transmembrane T component [Bacillus subtilis subsp. subtilis str. 168] [Bacillus subtilis]	Environmental Information Processing	Membrane transport	ko02010//ABC transporters	K16785	-	-	-
gene-BSU_13220	-0.879547092	0.127191951	0.185524652	no	ecfA1	thiamine ABC transporter (ATP-binding subunit) [Bacillus subtilis subsp. subtilis str. 168] [Bacillus subtilis]	-	-	-	-	-	-	-
gene-BSU_13230	-1.504606046	0.15345785	0.21839065	no	--	thiamine transporter, permease component [Bacillus subtilis subsp. subtilis str. 168] [Bacillus subtilis]	-	-	-	-	-	-	-
gene-BSU_13240	-12.81478272	0.000887657	0.001837222	yes	--	thiamine-binding protein (oxidation stress protein) [Bacillus subtilis subsp. subtilis str. 168] [Bacillus subtilis]	-	-	-	-	-	-	-
gene-BSU_13250	2.427779168	0.00205146	0.004076658	yes	ykoG	two-component response regulator [YkoH] [Bacillus subtilis subsp. subtilis str. 168] [Bacillus subtilis]	-	-	-	-	GO:0044424//intracellular part	GO:0003676//nucleic acid binding	GO:0010468//regulation of gene expression;GO:0034645//cellular macromolecule biosynthetic process;GO:0035556//intracellular signal transduction
gene-BSU_13260	0.386086126	0.586132468	0.682524709	no	ykoH	two-component sensor histidine kinase [YkoG] [Bacillus subtilis subsp. subtilis str. 168] [Bacillus subtilis]	Environmental Information Processing	Signal transduction	ko02020//Two-component system	K18940	GO:0031224//intrinsic component of membrane	GO:0004672//protein kinase activity;GO:0032550//purine ribonucleoside binding;GO:0060089//molecular transducer activity	GO:0006468//protein phosphorylation;GO:0035556//intracellular signal transduction
gene-BSU_13270	0.806668524	0.374536173	0.476403401	no	ykoI	propeptide PepSY amd peptidase M4 [Paenibacillus polymyxa]	-	-	-	-	GO:0031224//intrinsic component of membrane	-	-
gene-BSU_13280	-2.604201244	6.50E-31	4.26E-30	yes	--	PepSY domain-containing protein [Bacillus subtilis]	-	-	-	-	-	-	-
gene-BSU_13290	0	1	1	notest	--	transcriptional regulator protein SplA [Bacillus subtilis]	-	-	-	-	-	-	-
gene-BSU_13300	0.938599455	0.010932983	0.019447121	no	mgtE	magnesium transporter [Bacillus subtilis subsp. subtilis str. 168] [Bacillus subtilis]	-	-	-	-	GO:0031224//intrinsic component of membrane	GO:0043169//cation binding;GO:0046873//metal ion transmembrane transporter activity	GO:0070838//divalent metal ion transport
gene-BSU_13310	-3.879200598	1.40E-91	2.26E-90	yes	tnrA	nitrogen sensing transcriptional regulator [Bacillus subtilis subsp. subtilis str. 168] [Bacillus subtilis]	-	-	-	-	-	GO:0003676//nucleic acid binding	GO:0010468//regulation of gene expression;GO:0034645//cellular macromolecule biosynthetic process
gene-BSU_13320	-2.179387103	0.325799604	0.421181039	no	--	conserved domain protein [Bacillus subtilis subsp. spizizenii TU-B-10] [Bacillus subtilis]	-	-	-	-	-	-	-
gene-BSU_13330	-12.12928302	0.517064066	0.622709527	no	ykoL	response protein [Bacillus subtilis]	-	-	-	-	-	-	-
gene-BSU_13340	-1.078607062	2.63E-12	9.48E-12	yes	ykoM	MarR family transcriptional regulator [Bacillus sp. SPB7]	-	-	-	-	GO:0044464//cell part	GO:0001071//nucleic acid binding transcription factor activity	GO:0010468//regulation of gene expression;GO:0034645//cellular macromolecule biosynthetic process
gene-BSU_13350	0.880947328	0.228821425	0.310741343	no	ykoN	glycosyl transferase [Bacillus subtilis]	-	-	-	-	-	-	-
gene-BSU_13360	-0.222392421	1	1	no	--	Uncharacterised protein [Streptococcus pneumoniae]	-	-	-	-	-	-	-
gene-BSU_13370	0.790037693	0.459513081	0.565942873	no	ykoQ	metallophosphoesterase [Bacillus subtilis]	-	-	-	-	-	GO:0003824//catalytic activity;GO:0043169//cation binding	-
gene-BSU_13380	0.807354922	0.452350767	0.558655965	no	ykoS	Uncharacterised protein [Paenibacillus polymyxa]	-	-	-	-	GO:0031224//intrinsic component of membrane	-	-
gene-BSU_13390	-0.363310303	1	1	no	ykoT	glycosyltransferase [Bacillus subtilis]	-	-	-	-	GO:0031224//intrinsic component of membrane	GO:0016740//transferase activity	-
gene-BSU_13400	-2.239865241	0.000203392	0.000450791	yes	ligd	ATP-dependent DNA ligase subunit; 5'-2-deoxyribose-5-phosphate (dRP) lyase [Bacillus subtilis subsp. subtilis str. 168] [Bacillus subtilis]	Genetic Information Processing	Replication and repair	ko03450//Non-homologous end-joining	K01971	-	GO:0003676//nucleic acid binding;GO:0003909//DNA ligase activity;GO:0004518//nuclease activity;GO:0032550//purine ribonucleoside binding;GO:0034061//DNA polymerase activity;GO:0043169//cation binding	GO:0006266//DNA ligation;GO:0033554//cellular response to stress;GO:0048646//anatomical structure formation involved in morphogenesis
[truncated: 2,861 more rows]
