# Supplementary material for: Analysis of heterologous expression of phaCBA promotes the acetoin stress response mechanism in Bacillus subtilis using transcriptomics and metabolomics approaches
Source: Microb Cell Fact. 2024 Feb 21;23:58. doi: 10.1186/s12934-024-02334-z (PMC10880289; doi:10.1186/s12934-024-02334-z)
Supplement: Supplementary file 3 — Additional file 3: Table S4. All the gene difference analysis results of B. subtilis 168-pMA5 and B. subtilis 168-phaCBA under acetoin stress. [file 12934_2024_2334_MOESM3_ESM.xls]

id	log2(FC)BH-60-36h/BS-60-36h	Pvalue	FDR	significant	Symbol	Description	KEGG_A_class	KEGG_B_class	Pathway	K_ID	GO Component	GO Function	GO Process
gene-BSU_00010	-0.368622525	0.05577536	0.118753302	no	dnaA	chromosomal replication initiation protein [Bacillus subtilis subsp. subtilis str. SC-8] [Bacillus subtilis]	Environmental Information Processing;Cellular Processes	Signal transduction;Cell growth and death	ko02020//Two-component system;ko04112//Cell cycle - Caulobacter	K02313;K02313	GO:0044424//intracellular part	GO:0032550//purine ribonucleoside binding;GO:0043565//sequence-specific DNA binding	GO:0051052//regulation of DNA metabolic process
gene-BSU_00020	0.048240733	0.847747498	0.979060445	no	dnaN	DNA polymerase III (beta subunit) [Bacillus subtilis subsp. subtilis str. 168] [Bacillus subtilis]	Genetic Information Processing;Genetic Information Processing;Genetic Information Processing	Replication and repair;Replication and repair;Replication and repair	ko03430//Mismatch repair;ko03440//Homologous recombination;ko03030//DNA replication	K02338;K02338;K02338	GO:0042575//DNA polymerase complex	GO:0004527//exonuclease activity;GO:0034061//DNA polymerase activity	GO:0006259//DNA metabolic process
gene-BSU_00030	0.176532547	0.633462658	0.805197836	no	rlbA	RNA binding protein involved in ribosome maturation [Bacillus subtilis subsp. subtilis str. 168] [Bacillus subtilis]	-	-	-	-	-	-	-
gene-BSU_00040	-0.337401687	0.000396668	0.001335616	no	recF	RecA filament-DNA complex stabilisation, ssDNA and dsDNA binding, ATP binding [Bacillus subtilis subsp. subtilis str. 168] [Bacillus subtilis]	Genetic Information Processing	Replication and repair	ko03440//Homologous recombination	K03629	GO:0009295//nucleoid;GO:0044424//intracellular part	GO:0032550//purine ribonucleoside binding;GO:0043566//structure-specific DNA binding	GO:0006281//DNA repair
gene-BSU_00050	-0.185303103	0.363725507	0.55076462	no	remB	regulator of extracellular matrix formation [Bacillus subtilis subsp. subtilis str. 168] [Bacillus subtilis]	-	-	-	-	-	-	-
gene-BSU_00060	-0.20976793	0.011951493	0.030470581	no	gyrB	DNA gyrase (subunit B) [Bacillus subtilis subsp. subtilis str. 168] [Bacillus subtilis]	-	-	-	-	GO:0043232//intracellular non-membrane-bounded organelle	GO:0003676//nucleic acid binding;GO:0008094//DNA-dependent ATPase activity;GO:0016853//isomerase activity;GO:0032550//purine ribonucleoside binding;GO:0046872//metal ion binding	GO:0006260//DNA replication;GO:0044763//single-organism cellular process;GO:0071103//DNA conformation change
gene-BSU_00070	-0.326677403	0.000134611	0.000483435	no	gyrA	gyrase subunit A [Bacillus subtilis]	-	-	-	-	GO:0043232//intracellular non-membrane-bounded organelle	GO:0003676//nucleic acid binding;GO:0008094//DNA-dependent ATPase activity;GO:0016853//isomerase activity;GO:0032550//purine ribonucleoside binding	GO:0006260//DNA replication;GO:0071103//DNA conformation change
gene-BSU_00080	12.49560523	8.16E-05	0.000303237	yes	--	YaaC-like Protein [Bacillus sp. CC120222-01]	-	-	-	-	-	-	-
gene-BSU_00090	-0.621068943	6.31E-08	3.38E-07	no	guaB	inosine-monophosphate dehydrogenase [Bacillus subtilis subsp. subtilis str. 168] [Bacillus subtilis]	Metabolism;Metabolism;Metabolism;Metabolism	Global and overview maps;Global and overview maps;Nucleotide metabolism;Xenobiotics biodegradation and metabolism	ko01100//Metabolic pathways;ko01110//Biosynthesis of secondary metabolites;ko00230//Purine metabolism;ko00983//Drug metabolism - other enzymes	K00088;K00088;K00088;K00088	-	GO:0016616//oxidoreductase activity, acting on the CH-OH group of donors, NAD or NADP as acceptor;GO:0043169//cation binding	GO:0009152//purine ribonucleotide biosynthetic process
gene-BSU_00100	-0.830786543	4.22E-09	2.52E-08	no	dacA	D-alanyl-D-alanine carboxypeptidase [Bacillus subtilis subsp. subtilis str. BAB-1] [Bacillus subtilis]	Metabolism;Metabolism	Global and overview maps;Glycan biosynthesis and metabolism	ko01100//Metabolic pathways;ko00550//Peptidoglycan biosynthesis	K07258;K07258	GO:0030312//external encapsulating structure	GO:0004185//serine-type carboxypeptidase activity	GO:0019538//protein metabolic process;GO:0022604//regulation of cell morphogenesis;GO:0045229//external encapsulating structure organization
gene-BSU_00110	-0.757380263	5.01E-11	3.43E-10	no	pdxS	glutamine amidotransferase for pyridoxal phosphate synthesis; pyridoxal 5'-phosphate synthase complex, synthase subunit [Bacillus subtilis subsp. subtilis str. 168] [Bacillus subtilis]	Metabolism	Metabolism of cofactors and vitamins	ko00750//Vitamin B6 metabolism	K06215	-	GO:0016843//amine-lyase activity	GO:0009108//coenzyme biosynthetic process
gene-BSU_00120	-0.796964376	2.03E-12	1.57E-11	no	pdxT	glutamine amidotransferase for pyridoxal phosphate synthesis; pyridoxal 5'-phosphate synthase complex, glutamine amidotransferase subunit PdxT [Bacillus subtilis subsp. subtilis str. 168] [Bacillus subtilis]	Metabolism	Metabolism of cofactors and vitamins	ko00750//Vitamin B6 metabolism	K08681	-	GO:0016811//hydrolase activity, acting on carbon-nitrogen (but not peptide) bonds, in linear amides;GO:0016843//amine-lyase activity	GO:0006541//glutamine metabolic process;GO:0009108//coenzyme biosynthetic process
gene-BSU_00130	-0.502690597	0.000191281	0.000674215	no	serS	Seryl-tRNA synthetase [Bacillus subtilis PY79] [Bacillus subtilis]	Genetic Information Processing	Translation	ko00970//Aminoacyl-tRNA biosynthesis	K01875	GO:0044424//intracellular part	GO:0004812//aminoacyl-tRNA ligase activity;GO:0032550//purine ribonucleoside binding	GO:0006418//tRNA aminoacylation for protein translation;GO:0009070//serine family amino acid biosynthetic process
gene-BSU_00140	0.581309181	0.048286795	0.105051424	no	dck	deoxyadenosine/deoxycytidine kinase [Bacillus subtilis subsp. subtilis str. 168] [Bacillus subtilis]	Metabolism;Metabolism;Metabolism	Global and overview maps;Nucleotide metabolism;Nucleotide metabolism	ko01100//Metabolic pathways;ko00230//Purine metabolism;ko00240//Pyrimidine metabolism	K15519;K15519;K15519	-	GO:0019136//deoxynucleoside kinase activity;GO:0032550//purine ribonucleoside binding	GO:0009124//nucleoside monophosphate biosynthetic process;GO:0009153//purine deoxyribonucleotide biosynthetic process
gene-BSU_00150	0.437732881	0.259574361	0.423063715	no	dgk	deoxyguanosine kinase [Bacillus subtilis subsp. subtilis str. 168] [Bacillus subtilis]	Metabolism	Nucleotide metabolism	ko00230//Purine metabolism	K15518	-	GO:0019136//deoxynucleoside kinase activity;GO:0032550//purine ribonucleoside binding	GO:0009117//nucleotide metabolic process;GO:0009124//nucleoside monophosphate biosynthetic process
gene-BSU_00160	0.355240069	0.103298443	0.200272491	no	sleL	RecName: Full=Cortical fragment-lytic enzyme; Short=CFLE; AltName: Full=Spore germination protein; AltName: Full=Spore peptidoglycan N-acetylglucosaminidase [Bacillus subtilis subsp. subtilis str. 168] [Bacillus subtilis]	-	-	-	-	GO:0005618//cell wall	GO:0004553//hydrolase activity, hydrolyzing O-glycosyl compounds	GO:0006026//aminoglycan catabolic process;GO:0044238//primary metabolic process
gene-BSU_00170	0.403030445	0.029095269	0.067651588	no	yaaI	isochorismatase family protein [Bacillus subtilis]	-	-	-	-	-	GO:0003824//catalytic activity	-
gene-BSU_00180	0.299651175	0.802728412	0.946199812	no	tadA	tRNA specific adenosine A34 deaminase [Bacillus subtilis subsp. subtilis str. 168] [Bacillus subtilis]	-	-	-	-	-	GO:0008251//tRNA-specific adenosine deaminase activity;GO:0046914//transition metal ion binding	GO:0006399//tRNA metabolic process
gene-BSU_00190	0.081260249	0.588229356	0.767185023	no	dnaX	DNA polymerase III subunit tau subunit [Bacillus subtilis subsp. subtilis str. 168] [Bacillus subtilis]	Genetic Information Processing;Genetic Information Processing;Genetic Information Processing	Replication and repair;Replication and repair;Replication and repair	ko03430//Mismatch repair;ko03440//Homologous recombination;ko03030//DNA replication	K02343;K02343;K02343	-	-	-
gene-BSU_00200	0.212291007	0.411414156	0.601077438	no	yaaK	nucleoid associated protein [Bacillus subtilis subsp. subtilis str. 168] [Bacillus subtilis]	-	-	-	-	GO:0009295//nucleoid;GO:0044424//intracellular part	GO:0003676//nucleic acid binding	-
gene-BSU_00210	0.368470681	0.11794544	0.223883114	no	recR	recA filament-DNA complex stabilisation factor [Bacillus subtilis subsp. subtilis str. 168] [Bacillus subtilis]	Genetic Information Processing	Replication and repair	ko03440//Homologous recombination	K06187	-	GO:0003676//nucleic acid binding;GO:0043169//cation binding	GO:0006259//DNA metabolic process;GO:0033554//cellular response to stress
gene-BSU_00220	0.045083161	1	1	no	--	YaaL family protein [Bacillus subtilis]	-	-	-	-	-	-	-
gene-BSU_00230	2.253356492	0.316418552	0.493553567	no	bofA	inhibitor of the pro-sigma(K) processing machinery [Bacillus subtilis subsp. subtilis str. 168] [Bacillus subtilis]	-	-	-	-	-	-	-
gene-BSU_00240	1.828549144	0.239102547	0.396846574	no	csfB	forespore-specific anti-sigma factor [Bacillus subtilis subsp. subtilis str. 168] [Bacillus subtilis]	-	-	-	-	-	-	-
gene-BSU_00250	-1.599536774	9.32E-12	6.82E-11	yes	xpaC	protein xpaC [Bacillus subtilis]	-	-	-	-	-	GO:0003824//catalytic activity	-
gene-BSU_00260	-0.725095586	0.001448471	0.004456835	no	SERP0976	toxic anion resistance protein [Bacillus subtilis]	-	-	-	-	-	-	-
gene-BSU_00270	-0.955699814	1.40E-14	1.23E-13	no	speA	aminotransferase class I/II-fold pyridoxal phosphate-dependent enzyme [Bacillus subtilis]	Metabolism;Metabolism	Global and overview maps;Amino acid metabolism	ko01100//Metabolic pathways;ko00330//Arginine and proline metabolism	K01585;K01585	-	GO:0016830//carbon-carbon lyase activity;GO:0043168//anion binding	-
gene-BSU_00280	-0.054160915	0.803614446	0.946964453	no	tmk	thymidylate kinase [Bacillus subtilis subsp. subtilis str. 168] [Bacillus subtilis]	Metabolism;Metabolism	Global and overview maps;Nucleotide metabolism	ko01100//Metabolic pathways;ko00240//Pyrimidine metabolism	K00943;K00943	-	GO:0016776//phosphotransferase activity, phosphate group as acceptor;GO:0032550//purine ribonucleoside binding	GO:0009117//nucleotide metabolic process;GO:0009197//pyrimidine deoxyribonucleoside diphosphate biosynthetic process;GO:0009212//pyrimidine deoxyribonucleoside triphosphate biosynthetic process
gene-BSU_00290	-0.063912815	0.795552481	0.940241232	no	darA	signal transduction receptor, cyclic di-AMP binding [Bacillus subtilis subsp. subtilis str. 168] [Bacillus subtilis]	-	-	-	-	-	-	-
gene-BSU_00300	0.017137362	0.92261209	1	no	--	Protein of uncharacterised function (DUF327) [Streptococcus pneumoniae]	-	-	-	-	-	-	-
gene-BSU_00310	0.055232876	0.672923502	0.835272544	no	holB	DNA polymerase III clamp loader delta' subunit [Bacillus subtilis subsp. subtilis str. 168] [Bacillus subtilis]	Genetic Information Processing;Genetic Information Processing;Genetic Information Processing	Replication and repair;Replication and repair;Replication and repair	ko03430//Mismatch repair;ko03440//Homologous recombination;ko03030//DNA replication	K02341;K02341;K02341	-	GO:0004527//exonuclease activity;GO:0016772//transferase activity, transferring phosphorus-containing groups	GO:0006259//DNA metabolic process
gene-BSU_00320	0.239682794	0.058824954	0.124515419	no	yaaT	subunit of a sporulation, competence and biofilm formation regulatory complex of RNaseY (RicAFT complex / FAD / two [4Fe-4S]2+) [Bacillus subtilis subsp. subtilis str. 168] [Bacillus subtilis]	-	-	-	-	-	-	GO:0048646//anatomical structure formation involved in morphogenesis
gene-BSU_00330	0.544358903	0.000771522	0.00250071	no	yabA	subunit of the DNA replication complex [Bacillus subtilis subsp. subtilis str. 168] [Bacillus subtilis]	-	-	-	-	-	-	GO:0006259//DNA metabolic process
gene-BSU_00340	-0.072891125	0.701928251	0.859567956	no	--	tRNA1(Val) (adenine(37)-N6)-methyltransferase [Bacillus subtilis subsp. subtilis str. 168] [Bacillus subtilis]	-	-	-	-	-	-	-
gene-BSU_00350	-0.227384196	0.589542112	0.768447865	no	yazA	GIY-YIG nuclease family protein [Bacillus subtilis]	-	-	-	-	-	-	-
gene-BSU_00360	-0.077188065	0.588367461	0.767185023	no	rsmI	16S rRNA (cytidine(1402)-2'-O)-methyltransferase [Bacillus subtilis]	-	-	-	-	-	-	-
gene-BSU_00370	0.650128802	0.004789974	0.013318464	no	abrB	AbrB/MazE/SpoVT family DNA-binding domain-containing protein [Bacillus subtilis]	-	-	-	-	-	-	GO:0010468//regulation of gene expression;GO:0034645//cellular macromolecule biosynthetic process;GO:0048646//anatomical structure formation involved in morphogenesis;GO:0050793//regulation of developmental process
gene-BSU_00380	0.239402579	0.038321339	0.086239222	no	metG	methionyl-tRNA synthetase [Bacillus subtilis subsp. subtilis str. 168] [Bacillus subtilis]	Metabolism;Genetic Information Processing;Metabolism	Global and overview maps;Translation;Metabolism of other amino acids	ko01100//Metabolic pathways;ko00970//Aminoacyl-tRNA biosynthesis;ko00450//Selenocompound metabolism	K01874;K01874;K01874	-	-	-
gene-BSU_00390	0.044204851	0.873038858	0.998402133	no	yabD	D-amino acyl-tRNA deacylase [Bacillus subtilis subsp. subtilis str. 168] [Bacillus subtilis]	-	-	-	-	-	GO:0004520//endodeoxyribonuclease activity;GO:0043169//cation binding	GO:0090304//nucleic acid metabolic process
gene-BSU_00400	1.028397088	6.93E-12	5.16E-11	yes	yocH	N-acetylmuramoyl-L-alanine amidase [Bacillus subtilis subsp. subtilis] [Bacillus subtilis]	-	-	-	-	GO:0016020//membrane	-	GO:0000270//peptidoglycan metabolic process
gene-BSU_00410	-0.05055302	0.919033393	1	no	rnmV	ribonuclease M5 [Bacillus subtilis subsp. subtilis str. 168] [Bacillus subtilis]	-	-	-	-	GO:0044424//intracellular part	GO:0003723//RNA binding;GO:0016891//endoribonuclease activity, producing 5'-phosphomonoesters;GO:0046872//metal ion binding	GO:0016072//rRNA metabolic process;GO:0022613//ribonucleoprotein complex biogenesis;GO:0090501//RNA phosphodiester bond hydrolysis
gene-BSU_00420	0.554839798	0.025369273	0.060073235	no	rsmA	dimethyladenosine 16S ribosomal RNA transferase [Bacillus subtilis subsp. subtilis str. 168] [Bacillus subtilis]	-	-	-	-	GO:0044424//intracellular part	GO:0003676//nucleic acid binding;GO:0008988//rRNA (adenine-N6-)-methyltransferase activity	GO:0000154//rRNA modification
gene-BSU_00430	1.46849299	0.165133751	0.294802535	no	yabG	sporulation-specific protease PrtG [Bacillus subtilis]	-	-	-	-	GO:0043591//endospore external encapsulating structure	GO:0003824//catalytic activity	GO:0048646//anatomical structure formation involved in morphogenesis
gene-BSU_00440	-0.000476217	0.997254177	1	no	veg	RecName: Full=Protein Veg [Bacillus subtilis subsp. subtilis str. 168] [Bacillus subtilis]	-	-	-	-	GO:0044424//intracellular part	-	GO:0048646//anatomical structure formation involved in morphogenesis
gene-BSU_00450	-0.464594536	0.077768642	0.157831578	no	sspF	Small, acid-soluble spore proteins, alpha/beta type [Bacillus cereus]	-	-	-	-	-	GO:0043566//structure-specific DNA binding	GO:0006259//DNA metabolic process;GO:0048646//anatomical structure formation involved in morphogenesis
gene-BSU_00460	0.069382572	0.674358187	0.836134724	no	ispE	4-diphosphocytidyl-2-C-methyl-D-erythritol kinase [Bacillus subtilis subsp. subtilis str. BSP1] [Bacillus subtilis]	Metabolism;Metabolism;Metabolism	Global and overview maps;Global and overview maps;Metabolism of terpenoids and polyketides	ko01100//Metabolic pathways;ko01110//Biosynthesis of secondary metabolites;ko00900//Terpenoid backbone biosynthesis	K00919;K00919;K00919	-	GO:0016301//kinase activity;GO:0032550//purine ribonucleoside binding	GO:0006090//pyruvate metabolic process;GO:0006721//terpenoid metabolic process;GO:0006796//phosphate-containing compound metabolic process
gene-BSU_00470	-0.290722981	0.007370413	0.019816676	no	purR	transcriptional regulator of the purine biosynthesis operon (PurR-pRpp) [Bacillus subtilis subsp. subtilis str. 168] [Bacillus subtilis]	-	-	-	-	-	GO:0003676//nucleic acid binding;GO:0003824//catalytic activity	GO:0006141//regulation of purine nucleobase metabolic process;GO:0006355//regulation of transcription, DNA-templated
gene-BSU_00480	-0.315560509	0.016202214	0.040303511	no	yabJ	aminoacrylate/iminopropionate hydrolase/deaminase [Bacillus subtilis subsp. subtilis str. 168] [Bacillus subtilis]	-	-	-	-	-	GO:0003824//catalytic activity	GO:0006401//RNA catabolic process;GO:0006549//isoleucine metabolic process;GO:0008652//cellular amino acid biosynthetic process;GO:0042221//response to chemical;GO:0046361//2-oxobutyrate metabolic process
gene-BSU_00490	-0.579481377	0.000413425	0.001385026	no	--	regulator required for spore cortex synthesis (stage V sporulation) [Bacillus subtilis subsp. subtilis str. 168] [Bacillus subtilis]	-	-	-	-	-	-	GO:0019954//asexual reproduction;GO:0048646//anatomical structure formation involved in morphogenesis;GO:0090529//cell septum assembly
gene-BSU_00500	-0.896225871	9.55E-09	5.57E-08	no	glmU	bifunctional glucosamine-1-phosphate N-acetyltransferase/UDP-N-acetylglucosamine pyrophosphorylase [Bacillus subtilis subsp. subtilis str. 168] [Bacillus subtilis]	Metabolism;Metabolism	Global and overview maps;Carbohydrate metabolism	ko01100//Metabolic pathways;ko00520//Amino sugar and nucleotide sugar metabolism	K04042;K04042	GO:0044424//intracellular part	GO:0008080//N-acetyltransferase activity;GO:0046872//metal ion binding;GO:0070569//uridylyltransferase activity	GO:0000270//peptidoglycan metabolic process;GO:0006047//UDP-N-acetylglucosamine metabolic process;GO:0008654//phospholipid biosynthetic process;GO:0022604//regulation of cell morphogenesis;GO:0045229//external encapsulating structure organization
gene-BSU_00510	-0.805409499	1.22E-07	6.35E-07	no	prs	phosphoribosylpyrophosphate synthetase [Bacillus subtilis subsp. subtilis str. 168] [Bacillus subtilis]	Metabolism;Metabolism;Metabolism;Metabolism;Metabolism;Metabolism;Metabolism	Global and overview maps;Global and overview maps;Global and overview maps;Global and overview maps;Global and overview maps;Nucleotide metabolism;Carbohydrate metabolism	ko01100//Metabolic pathways;ko01110//Biosynthesis of secondary metabolites;ko01120//Microbial metabolism in diverse environments;ko01230//Biosynthesis of amino acids;ko01200//Carbon metabolism;ko00230//Purine metabolism;ko00030//Pentose phosphate pathway	K00948;K00948;K00948;K00948;K00948;K00948;K00948	GO:0044424//intracellular part	GO:0016778//diphosphotransferase activity;GO:0032550//purine ribonucleoside binding;GO:0046872//metal ion binding	GO:0009117//nucleotide metabolic process;GO:0009124//nucleoside monophosphate biosynthetic process;GO:0046390//ribose phosphate biosynthetic process
gene-BSU_00520	0.635351492	4.42E-09	2.64E-08	no	ctc	ribosomal protein BL25 (Ctc), binding 5S RNA [Bacillus subtilis subsp. subtilis str. 168] [Bacillus subtilis]	Genetic Information Processing	Translation	ko03010//Ribosome	K02897	GO:0030529//intracellular ribonucleoprotein complex	GO:0005198//structural molecule activity;GO:0019843//rRNA binding	GO:0010467//gene expression;GO:0050896//response to stimulus
gene-BSU_00530	-0.69868305	1.39E-14	1.22E-13	no	spoVC	peptidyl-tRNA hydrolase [Bacillus subtilis subsp. subtilis str. 168] [Bacillus subtilis]	-	-	-	-	GO:0044424//intracellular part	GO:0052689//carboxylic ester hydrolase activity	GO:0010467//gene expression
gene-BSU_00540	-0.647256962	8.09E-06	3.45E-05	no	fin	protein required for the switch from F to G during sporulation (anti sigma F) [Bacillus subtilis subsp. subtilis str. 168] [Bacillus subtilis]	-	-	-	-	-	-	-
gene-BSU_00550	-1.060953827	3.31E-38	7.72E-37	yes	mfd	transcription-repair coupling factor [Bacillus subtilis subsp. subtilis str. 168] [Bacillus subtilis]	Genetic Information Processing	Replication and repair	ko03420//Nucleotide excision repair	K03723	GO:0044424//intracellular part	GO:0003677//DNA binding;GO:0017111//nucleoside-triphosphatase activity;GO:0032550//purine ribonucleoside binding	GO:0000715//nucleotide-excision repair, DNA damage recognition;GO:0010468//regulation of gene expression
gene-BSU_00560	-1.175227348	1.44E-23	1.95E-22	yes	spoVT	transcriptional regulator of sporulation / germination [Bacillus subtilis subsp. subtilis str. 168] [Bacillus subtilis]	-	-	-	-	-	-	GO:0010468//regulation of gene expression;GO:0034645//cellular macromolecule biosynthetic process;GO:0048646//anatomical structure formation involved in morphogenesis
gene-BSU_00570	-1.059177936	1.74E-07	8.82E-07	yes	yabM	polysaccharide biosynthesis protein [Bacillus sp. ANT_WA51]	-	-	-	-	GO:0031224//intrinsic component of membrane	-	-
gene-BSU_00580	0.112659909	0.498351116	0.692347129	no	mazG	nucleoside triphosphate pyrophosphohydrolase [Bacillus subtilis]	-	-	-	-	-	GO:0016741//transferase activity, transferring one-carbon groups	GO:0008152//metabolic process
gene-BSU_00590	-0.432748194	0.236537167	0.393243041	no	--	ribosomal RNA binding protein involved in 50S recycling; heat shock protein [Bacillus subtilis subsp. subtilis str. 168] [Bacillus subtilis]	-	-	-	-	-	-	-
gene-BSU_00600	-0.105438243	0.805875161	0.948787811	no	yabP	spore protein involved in the shaping of the spore coat [Bacillus subtilis subsp. subtilis str. 168] [Bacillus subtilis]	-	-	-	-	GO:0042763//intracellular immature spore	-	GO:0048646//anatomical structure formation involved in morphogenesis
gene-BSU_00610	0.431938584	0.189531941	0.328225888	no	yabQ	membrane protein of the forespore [Bacillus subtilis subsp. subtilis str. 168] [Bacillus subtilis]	-	-	-	-	GO:0031224//intrinsic component of membrane;GO:0042763//intracellular immature spore	-	GO:0048646//anatomical structure formation involved in morphogenesis
gene-BSU_00620	-0.570256668	0.000143297	0.000512785	no	divIC	Cell division protein DivIC [Bacillus subtilis subsp. subtilis str. BSP1] [Bacillus subtilis]	-	-	-	-	-	-	GO:0044763//single-organism cellular process
gene-BSU_00630	-0.066937237	0.641720354	0.809504968	no	pnp	RNA-binding protein S1 [Bacillus velezensis FZB42] [Bacillus velezensis]	-	-	-	-	-	-	-
gene-BSU_00640	-0.464369153	0.030671454	0.071026757	no	spoIIE	Stage II sporulation protein E [Bacillus subtilis PY79] [Bacillus subtilis]	-	-	-	-	GO:0031224//intrinsic component of membrane;GO:0042763//intracellular immature spore	GO:0005488//binding;GO:0016791//phosphatase activity	GO:0006796//phosphate-containing compound metabolic process;GO:0048646//anatomical structure formation involved in morphogenesis
gene-BSU_00650	0.783455653	0.003440442	0.009890032	no	--	VWA domain-containing protein [Bacillus subtilis]	-	-	-	-	-	-	-
gene-BSU_00660	0.725965197	0.044823984	0.09875632	no	yabT	serine/threonine-protein kinase [Bacillus subtilis]	-	-	-	-	-	-	-
gene-BSU_00670	0.993109674	1.02E-13	8.51E-13	no	tilS	tRNA lysidine(34) synthetase TilS [Bacillus subtilis]	-	-	-	-	GO:0044424//intracellular part	GO:0016874//ligase activity;GO:0032550//purine ribonucleoside binding	GO:0008033//tRNA processing
gene-BSU_00680	0.774748952	2.63E-06	1.18E-05	no	hprT	hypoxanthine-guanine phosphoribosyltransferase [Bacillus subtilis subsp. subtilis str. 168] [Bacillus subtilis]	Metabolism;Metabolism;Metabolism;Metabolism	Global and overview maps;Global and overview maps;Nucleotide metabolism;Xenobiotics biodegradation and metabolism	ko01100//Metabolic pathways;ko01110//Biosynthesis of secondary metabolites;ko00230//Purine metabolism;ko00983//Drug metabolism - other enzymes	K00760;K00760;K00760;K00760	GO:0005737//cytoplasm	GO:0016763//transferase activity, transferring pentosyl groups;GO:0046872//metal ion binding	GO:0006166//purine ribonucleoside salvage;GO:0009152//purine ribonucleotide biosynthetic process;GO:0009168//purine ribonucleoside monophosphate biosynthetic process;GO:0043096//purine nucleobase salvage
gene-BSU_00690	0.481614305	2.62E-06	1.18E-05	no	ftsH	ATP-dependent cytoplasmic membrane protease [Bacillus subtilis subsp. subtilis str. 168] [Bacillus subtilis]	-	-	-	-	GO:0031224//intrinsic component of membrane;GO:0044464//cell part	GO:0004175//endopeptidase activity;GO:0017111//nucleoside-triphosphatase activity;GO:0032550//purine ribonucleoside binding;GO:0046914//transition metal ion binding	GO:0009057//macromolecule catabolic process;GO:0019538//protein metabolic process;GO:0044763//single-organism cellular process;GO:0044767//single-organism developmental process
gene-BSU_00700	0.207589449	0.593632865	0.771780753	no	coaX	pantothenate kinase type III [Bacillus subtilis subsp. subtilis str. 168] [Bacillus subtilis]	Metabolism;Metabolism	Global and overview maps;Metabolism of cofactors and vitamins	ko01100//Metabolic pathways;ko00770//Pantothenate and CoA biosynthesis	K03525;K03525	GO:0044424//intracellular part	GO:0016301//kinase activity;GO:0032550//purine ribonucleoside binding;GO:0043169//cation binding	GO:0006796//phosphate-containing compound metabolic process;GO:0009108//coenzyme biosynthetic process
gene-BSU_00710	0.276301656	0.21596369	0.365279832	no	hslO	disulfide bond chaperone (heat shock protein HSP33) [Bacillus subtilis subsp. subtilis str. 168] [Bacillus subtilis]	-	-	-	-	GO:0044424//intracellular part	GO:0005515//protein binding	GO:0044267//cellular protein metabolic process
gene-BSU_00720	0.470352548	0.111111854	0.212529386	no	prsA2	PrsA protein [Bacillus subtilis]	-	-	-	-	-	GO:0016859//cis-trans isomerase activity	-
gene-BSU_00730	-0.637188233	1.22E-05	5.11E-05	no	cysK	cysteine synthase [Bacillus subtilis subsp. subtilis str. 168] [Bacillus subtilis]	Metabolism;Metabolism;Metabolism;Metabolism;Metabolism;Metabolism;Metabolism	Global and overview maps;Global and overview maps;Global and overview maps;Global and overview maps;Global and overview maps;Amino acid metabolism;Energy metabolism	ko01100//Metabolic pathways;ko01110//Biosynthesis of secondary metabolites;ko01120//Microbial metabolism in diverse environments;ko01230//Biosynthesis of amino acids;ko01200//Carbon metabolism;ko00270//Cysteine and methionine metabolism;ko00920//Sulfur metabolism	K01738;K01738;K01738;K01738;K01738;K01738;K01738	-	GO:0003824//catalytic activity	GO:0000097//sulfur amino acid biosynthetic process;GO:0006563//L-serine metabolic process
gene-BSU_00740	-0.376080212	0.002784163	0.008126417	no	pabB	Para-aminobenzoate synthase component 1 [Bacillus subtilis PY79] [Bacillus subtilis]	Metabolism	Metabolism of cofactors and vitamins	ko00790//Folate biosynthesis	K01665	-	GO:0008483//transaminase activity;GO:0016830//carbon-carbon lyase activity	GO:0009396//folic acid-containing compound biosynthetic process
gene-BSU_00750	-0.927844279	6.92E-21	8.24E-20	no	pabA	4-amino-4-deoxychorismate synthase; anthranilate synthase (subunit II) [Bacillus subtilis subsp. subtilis str. 168] [Bacillus subtilis]	Metabolism	Metabolism of cofactors and vitamins	ko00790//Folate biosynthesis	K01664	-	GO:0008483//transaminase activity;GO:0016833//oxo-acid-lyase activity	GO:0006568//tryptophan metabolic process;GO:0009064//glutamine family amino acid metabolic process;GO:0009396//folic acid-containing compound biosynthetic process
gene-BSU_00760	-0.649375084	2.60E-12	1.99E-11	no	pabC	4-amino-4-deoxychorismate lyase [Bacillus sp. LM 4-2]	Metabolism	Metabolism of cofactors and vitamins	ko00790//Folate biosynthesis	K02619	-	GO:0016833//oxo-acid-lyase activity	GO:0009396//folic acid-containing compound biosynthetic process
gene-BSU_00770	-0.535164009	3.36E-09	2.03E-08	no	sul	dihydropteroate synthase [Bacillus subtilis subsp. subtilis str. 168] [Bacillus subtilis]	Metabolism;Metabolism	Global and overview maps;Metabolism of cofactors and vitamins	ko01100//Metabolic pathways;ko00790//Folate biosynthesis	K00796;K00796	-	GO:0003824//catalytic activity;GO:0043169//cation binding	GO:0009396//folic acid-containing compound biosynthetic process;GO:0009636//response to toxic substance
gene-BSU_00780	-0.427558699	0.004172596	0.011732668	no	folB	dihydroneopterin aldolase [Bacillus subtilis subsp. subtilis str. 168] [Bacillus subtilis]	Metabolism;Metabolism	Global and overview maps;Metabolism of cofactors and vitamins	ko01100//Metabolic pathways;ko00790//Folate biosynthesis	K01633;K01633	-	GO:0003824//catalytic activity	GO:0009396//folic acid-containing compound biosynthetic process
gene-BSU_00790	-0.297282041	0.004665431	0.013006136	no	folK	7,8-dihydro-6-hydroxymethylpterin pyrophosphokinase [Bacillus subtilis subsp. subtilis str. 168] [Bacillus subtilis]	Metabolism;Metabolism	Global and overview maps;Metabolism of cofactors and vitamins	ko01100//Metabolic pathways;ko00790//Folate biosynthesis	K00950;K00950	-	GO:0016778//diphosphotransferase activity;GO:0032550//purine ribonucleoside binding	GO:0006796//phosphate-containing compound metabolic process;GO:0009396//folic acid-containing compound biosynthetic process
gene-BSU_00800	-0.844795841	0.037528465	0.084812175	no	yazB	helix-turn-helix transcriptional regulator [Bacillus subtilis]	-	-	-	-	-	GO:0003677//DNA binding	GO:0010468//regulation of gene expression;GO:0034645//cellular macromolecule biosynthetic process
gene-BSU_00810	-0.392796624	6.97E-06	2.99E-05	no	dus1	tRNA-dihydrouridine synthase B [Bacillus subtilis subsp. subtilis str. 168] [Bacillus subtilis]	-	-	-	-	-	GO:0000166//nucleotide binding;GO:0016627//oxidoreductase activity, acting on the CH-CH group of donors	GO:0006399//tRNA metabolic process;GO:0044710//single-organism metabolic process
gene-BSU_00820	-0.319245934	0.000216852	0.000758318	no	lysS	lysyl-tRNA synthetase [Bacillus subtilis subsp. subtilis str. 168] [Bacillus subtilis]	Genetic Information Processing	Translation	ko00970//Aminoacyl-tRNA biosynthesis	K04567	GO:0044424//intracellular part	GO:0004812//aminoacyl-tRNA ligase activity;GO:0032550//purine ribonucleoside binding;GO:0046872//metal ion binding	GO:0006418//tRNA aminoacylation for protein translation
gene-BSU_00830	0.543511741	1.03E-07	5.37E-07	no	ctsR	transcriptional regulator of class III stress genes [Bacillus subtilis subsp. subtilis str. 168] [Bacillus subtilis]	-	-	-	-	-	GO:0003676//nucleic acid binding	GO:0010468//regulation of gene expression;GO:0034645//cellular macromolecule biosynthetic process;GO:0050896//response to stimulus
gene-BSU_00840	0.5134369	1.43E-07	7.34E-07	no	mcsA	activator of protein kinase McsB [Bacillus subtilis subsp. subtilis str. 168] [Bacillus subtilis]	-	-	-	-	-	-	-
gene-BSU_00850	0.593410127	2.51E-11	1.77E-10	no	mcsB	protein arginine kinase [Bacillus subtilis subsp. subtilis str. 168] [Bacillus subtilis]	-	-	-	-	GO:0044424//intracellular part	GO:0016301//kinase activity;GO:0032550//purine ribonucleoside binding	GO:0006464//cellular protein modification process;GO:0006796//phosphate-containing compound metabolic process
gene-BSU_00860	0.486118951	1.42E-09	8.82E-09	no	clpC	class III stress response-related ATPase, AAA+ superfamily [Bacillus subtilis subsp. subtilis str. 168] [Bacillus subtilis]	-	-	-	-	-	GO:0032550//purine ribonucleoside binding	GO:0009294//DNA mediated transformation;GO:0010468//regulation of gene expression;GO:0034645//cellular macromolecule biosynthetic process
gene-BSU_00870	-0.252540622	0.005460186	0.015056077	no	radA	DNA repair protein RadA [Bacillus subtilis subsp. subtilis str. JH642 substr. AG174] [Bacillus subtilis]	-	-	-	-	-	GO:0003677//DNA binding;GO:0032550//purine ribonucleoside binding;GO:0042623//ATPase activity, coupled;GO:0043169//cation binding	GO:0006259//DNA metabolic process;GO:0033554//cellular response to stress
gene-BSU_00880	-0.331331463	0.000382105	0.001290941	no	disA	diadenylate cyclase; DNA integrity scanning protein; cell cycle checkpoint DNA scanning protein [Bacillus subtilis subsp. subtilis str. 168] [Bacillus subtilis]	-	-	-	-	-	GO:0003676//nucleic acid binding;GO:0016772//transferase activity, transferring phosphorus-containing groups;GO:0032550//purine ribonucleoside binding	GO:0006259//DNA metabolic process;GO:0033554//cellular response to stress;GO:0035556//intracellular signal transduction
gene-BSU_00890	-0.456508973	5.29E-07	2.57E-06	no	yacL	PIN/TRAM domain-containing protein [Bacillus subtilis]	-	-	-	-	-	GO:0003824//catalytic activity;GO:0043169//cation binding	GO:0090304//nucleic acid metabolic process
gene-BSU_00900	-0.311749293	0.002250273	0.006690453	no	ispD	2-C-methyl-D-erythritol 4-phosphate cytidylyltransferase, nonmevalonate isoprenoid pathway [Bacillus subtilis subsp. subtilis str. 168] [Bacillus subtilis]	Metabolism;Metabolism;Metabolism	Global and overview maps;Global and overview maps;Metabolism of terpenoids and polyketides	ko01100//Metabolic pathways;ko01110//Biosynthesis of secondary metabolites;ko00900//Terpenoid backbone biosynthesis	K00991;K00991;K00991	-	GO:0070567//cytidylyltransferase activity	GO:0006090//pyruvate metabolic process;GO:0006721//terpenoid metabolic process
gene-BSU_00910	-0.179169855	0.32611719	0.505912748	no	ispF	2-C-methyl-D-erythritol-2,4-cyclodiphosphate synthase [Bacillus subtilis subsp. subtilis str. 168] [Bacillus subtilis]	Metabolism;Metabolism;Metabolism	Global and overview maps;Global and overview maps;Metabolism of terpenoids and polyketides	ko01100//Metabolic pathways;ko01110//Biosynthesis of secondary metabolites;ko00900//Terpenoid backbone biosynthesis	K01770;K01770;K01770	-	GO:0016849//phosphorus-oxygen lyase activity;GO:0043169//cation binding	GO:0006090//pyruvate metabolic process;GO:0006721//terpenoid metabolic process
gene-BSU_00920	0.063307922	0.549180233	0.728951806	no	gltX	glutamyl-tRNA synthetase [Bacillus sp. LM 4-2]	Metabolism;Genetic Information Processing	Global and overview maps;Translation	ko01100//Metabolic pathways;ko00970//Aminoacyl-tRNA biosynthesis	K09698;K09698	GO:0044424//intracellular part	GO:0003723//RNA binding;GO:0004812//aminoacyl-tRNA ligase activity;GO:0032550//purine ribonucleoside binding;GO:0043169//cation binding	GO:0006418//tRNA aminoacylation for protein translation
gene-BSU_00930	0.026018465	0.846982827	0.979060445	no	cysE	serine O-acetyltransferase [Bacillus subtilis subsp. subtilis str. 168] [Bacillus subtilis]	Metabolism;Metabolism;Metabolism;Metabolism;Metabolism;Metabolism;Metabolism;Cellular Processes	Global and overview maps;Global and overview maps;Global and overview maps;Global and overview maps;Global and overview maps;Amino acid metabolism;Energy metabolism;Cellular community - prokaryotes	ko01100//Metabolic pathways;ko01110//Biosynthesis of secondary metabolites;ko01120//Microbial metabolism in diverse environments;ko01230//Biosynthesis of amino acids;ko01200//Carbon metabolism;ko00270//Cysteine and methionine metabolism;ko00920//Sulfur metabolism;ko05111//Biofilm formation - Vibrio cholerae	K00640;K00640;K00640;K00640;K00640;K00640;K00640;K00640	GO:0044424//intracellular part	GO:0016412//serine O-acyltransferase activity	GO:0000097//sulfur amino acid biosynthetic process;GO:0006563//L-serine metabolic process
gene-BSU_00940	0.029722306	0.763565511	0.914079325	no	cysS	dual cysteinyl-tRNA synthetase; cysteine persulfide synthase [Bacillus subtilis subsp. subtilis str. 168] [Bacillus subtilis]	Genetic Information Processing	Translation	ko00970//Aminoacyl-tRNA biosynthesis	K01883	GO:0005737//cytoplasm	GO:0004812//aminoacyl-tRNA ligase activity;GO:0032550//purine ribonucleoside binding;GO:0046914//transition metal ion binding	GO:0006418//tRNA aminoacylation for protein translation
gene-BSU_00950	-0.216067421	0.140501163	0.257273814	no	mrnC	ribonuclease for 23S RNA maturation, mini-RNase III [Bacillus subtilis subsp. subtilis str. 168] [Bacillus subtilis]	-	-	-	-	GO:0044424//intracellular part	GO:0003723//RNA binding;GO:0016891//endoribonuclease activity, producing 5'-phosphomonoesters	GO:0010467//gene expression;GO:0016072//rRNA metabolic process;GO:0022613//ribonucleoprotein complex biogenesis;GO:0090501//RNA phosphodiester bond hydrolysis
gene-BSU_00960	-0.046154172	0.678330874	0.838774437	no	slr0955	23S rRNA (Gm2251)-methyltransferase [Bacillus subtilis subsp. subtilis str. 168] [Bacillus subtilis]	-	-	-	-	-	GO:0008173//RNA methyltransferase activity	-
gene-BSU_00970	-0.211136021	0.118593165	0.225005577	no	--	ribosome-dependent mRNA endonuclease [Bacillus subtilis subsp. subtilis str. 168] [Bacillus subtilis]	-	-	-	-	-	-	-
gene-BSU_00980	0.01425019	0.891938532	1	no	sigH	RNA polymerase sigma-30 factor (sigma(H)) [Bacillus subtilis subsp. subtilis str. 168] [Bacillus subtilis]	-	-	-	-	-	GO:0000996//core DNA-dependent RNA polymerase binding promoter specificity activity;GO:0001071//nucleic acid binding transcription factor activity;GO:0003676//nucleic acid binding	GO:0010468//regulation of gene expression;GO:0032774//RNA biosynthetic process;GO:0034645//cellular macromolecule biosynthetic process;GO:0048646//anatomical structure formation involved in morphogenesis
gene-BSU_00990	0.288616187	0.702299281	0.859567956	no	rpmGB	ribosomal protein L33 [Bacillus subtilis subsp. subtilis str. 168] [Bacillus subtilis]	Genetic Information Processing	Translation	ko03010//Ribosome	K02913	GO:0030529//intracellular ribonucleoprotein complex	GO:0005198//structural molecule activity	GO:0010467//gene expression
gene-BSU_01000	-0.263916686	0.688505111	0.847881294	no	secE	preprotein translocase subunit [Bacillus subtilis subsp. subtilis str. 168] [Bacillus subtilis]	Cellular Processes;Genetic Information Processing;Environmental Information Processing	Cellular community - prokaryotes;Folding, sorting and degradation;Membrane transport	ko02024//Quorum sensing;ko03060//Protein export;ko03070//Bacterial secretion system	K03073;K03073;K03073	GO:0031224//intrinsic component of membrane;GO:0044464//cell part	GO:0008320//protein transmembrane transporter activity	GO:0006886//intracellular protein transport
gene-BSU_01010	-1.150648197	3.67E-18	3.84E-17	yes	nusG	RNA polymerase elongation pause factor [Bacillus subtilis subsp. subtilis str. 168] [Bacillus subtilis]	-	-	-	-	-	-	GO:0031555//transcriptional attenuation
gene-BSU_01020	-0.283148305	0.008557648	0.022657607	no	rplK	50S ribosomal protein L11 [Bacillus velezensis]	Genetic Information Processing	Translation	ko03010//Ribosome	K02867	GO:0030529//intracellular ribonucleoprotein complex	GO:0005198//structural molecule activity;GO:0019843//rRNA binding	GO:0010467//gene expression
gene-BSU_01030	-0.234286255	0.006810788	0.018442555	no	rplA	ribosomal protein L1 (BL1) [Bacillus subtilis subsp. subtilis str. 168] [Bacillus subtilis]	Genetic Information Processing	Translation	ko03010//Ribosome	K02863	GO:0044391//ribosomal subunit	GO:0003723//RNA binding;GO:0005198//structural molecule activity	GO:0010608//posttranscriptional regulation of gene expression
gene-BSU_01040	1.379760018	2.63E-31	4.83E-30	yes	rplJ	ribosomal protein L10 (BL5) [Bacillus subtilis subsp. subtilis str. 168] [Bacillus subtilis]	Genetic Information Processing	Translation	ko03010//Ribosome	K02864	GO:0030529//intracellular ribonucleoprotein complex	GO:0005198//structural molecule activity;GO:0019843//rRNA binding	GO:0010467//gene expression;GO:0022613//ribonucleoprotein complex biogenesis
gene-BSU_01050	1.671836899	8.21E-39	1.93E-37	yes	rplL	50S ribosomal protein L7 / L12 [Bacillus subtilis subsp. subtilis str. BSP1] [Bacillus subtilis]	Genetic Information Processing	Translation	ko03010//Ribosome	K02935	GO:0030529//intracellular ribonucleoprotein complex	GO:0005198//structural molecule activity;GO:0005488//binding	GO:0010467//gene expression
gene-BSU_01060	0.937926693	8.38E-07	3.97E-06	no	MJ0882	class I SAM-dependent methyltransferase [Bacillus subtilis]	-	-	-	-	-	GO:0003824//catalytic activity	GO:0008152//metabolic process
gene-BSU_01070	-0.400820479	3.35E-07	1.66E-06	no	rpoB	RNA polymerase (beta subunit) [Bacillus subtilis subsp. subtilis str. 168] [Bacillus subtilis]	Genetic Information Processing	Transcription	ko03020//RNA polymerase	K03043	-	GO:0001882//nucleoside binding;GO:0003676//nucleic acid binding;GO:0034062//RNA polymerase activity	GO:0034645//cellular macromolecule biosynthetic process
gene-BSU_01080	-0.609604416	8.93E-14	7.52E-13	no	rpoC	RNA polymerase (beta' subunit) [Bacillus subtilis subsp. subtilis str. 168] [Bacillus subtilis]	Genetic Information Processing	Transcription	ko03020//RNA polymerase	K03046	-	GO:0003676//nucleic acid binding;GO:0034062//RNA polymerase activity	GO:0034645//cellular macromolecule biosynthetic process
gene-BSU_01090	-0.709507779	1.15E-06	5.36E-06	no	rplGB	K-turn RNA binding protein; alternative ribosomal protein L7A [Bacillus subtilis subsp. subtilis str. 168] [Bacillus subtilis]	Genetic Information Processing	Translation	ko03010//Ribosome	K07590	GO:0030529//intracellular ribonucleoprotein complex	GO:0005198//structural molecule activity	GO:0010467//gene expression
gene-BSU_01100	-0.356072565	5.18E-05	0.000197874	no	rpsL	ribosomal protein S12 (BS12) [Bacillus subtilis subsp. subtilis str. 168] [Bacillus subtilis]	Genetic Information Processing	Translation	ko03010//Ribosome	K02950	GO:0044391//ribosomal subunit	GO:0003723//RNA binding;GO:0005198//structural molecule activity	GO:0010467//gene expression
gene-BSU_01110	-0.210320955	0.019773099	0.048194663	no	rpsG	ribosomal protein S7 (BS7) [Bacillus subtilis subsp. subtilis str. 168] [Bacillus subtilis]	Genetic Information Processing	Translation	ko03010//Ribosome	K02992	GO:0044391//ribosomal subunit	GO:0003723//RNA binding;GO:0005198//structural molecule activity	GO:0010467//gene expression
gene-BSU_01120	-0.05699113	0.504770298	0.698105195	no	fusA	elongation factor G [Bacillus subtilis subsp. subtilis str. 168] [Bacillus subtilis]	-	-	-	-	GO:0044424//intracellular part	GO:0008135//translation factor activity, RNA binding;GO:0017111//nucleoside-triphosphatase activity;GO:0032550//purine ribonucleoside binding	GO:0010467//gene expression;GO:0034645//cellular macromolecule biosynthetic process
gene-BSU_01130	0.146892454	0.060759184	0.128269389	no	tuf	elongation factor Tu [Bacillus subtilis subsp. subtilis str. 168] [Bacillus subtilis]	Organismal Systems	Environmental adaptation	ko04626//Plant-pathogen interaction	K02358	GO:0044424//intracellular part	GO:0008135//translation factor activity, RNA binding;GO:0017111//nucleoside-triphosphatase activity;GO:0032550//purine ribonucleoside binding	GO:0010467//gene expression;GO:0034645//cellular macromolecule biosynthetic process
gene-BSU_01140	-0.002238009	1	1	no	ybaC	aminopeptidase [Bacillus subtilis subsp. subtilis] [Bacillus subtilis]	-	-	-	-	-	-	-
gene-BSU_01150	0.085942836	0.38331169	0.571039681	no	rpsJ	ribosomal protein S10 (BS13); transcription antitermination factor [Bacillus subtilis subsp. subtilis str. 168] [Bacillus subtilis]	Genetic Information Processing	Translation	ko03010//Ribosome	K02946	GO:0030529//intracellular ribonucleoprotein complex	GO:0003723//RNA binding;GO:0005198//structural molecule activity	GO:0010467//gene expression
gene-BSU_01160	0.244443842	0.011678209	0.029926816	no	rplC	ribosomal protein L3 (BL3) [Bacillus subtilis subsp. subtilis str. 168] [Bacillus subtilis]	Genetic Information Processing	Translation	ko03010//Ribosome	K02906	GO:0030529//intracellular ribonucleoprotein complex	GO:0003723//RNA binding;GO:0005198//structural molecule activity	GO:0006364//rRNA processing;GO:0010467//gene expression
gene-BSU_01170	0.281430749	0.004226989	0.011860539	no	rplD	ribosomal protein L4 [Bacillus subtilis subsp. subtilis str. 168] [Bacillus subtilis]	Genetic Information Processing	Translation	ko03010//Ribosome	K02926	GO:0030529//intracellular ribonucleoprotein complex	GO:0003723//RNA binding;GO:0005198//structural molecule activity	GO:0009636//response to toxic substance;GO:0010467//gene expression
gene-BSU_01180	-0.083166409	0.457013348	0.647511115	no	rplW	ribosomal protein L23 [Bacillus subtilis subsp. subtilis str. 168] [Bacillus subtilis]	Genetic Information Processing	Translation	ko03010//Ribosome	K02892	GO:0030529//intracellular ribonucleoprotein complex	GO:0003723//RNA binding;GO:0005198//structural molecule activity;GO:0036094//small molecule binding	GO:0010467//gene expression
gene-BSU_01190	0.165776426	0.066360586	0.138121408	no	rplB	ribosomal protein L2 (BL2) [Bacillus subtilis subsp. subtilis str. 168] [Bacillus subtilis]	Genetic Information Processing	Translation	ko03010//Ribosome	K02886	GO:0044391//ribosomal subunit	GO:0003723//RNA binding;GO:0003824//catalytic activity;GO:0005198//structural molecule activity	GO:0010467//gene expression
gene-BSU_01200	0.184409781	0.050676305	0.109237415	no	rpsS	ribosomal protein S19 (BS19) [Bacillus subtilis subsp. subtilis str. 168] [Bacillus subtilis]	Genetic Information Processing	Translation	ko03010//Ribosome	K02965	GO:0044391//ribosomal subunit	GO:0003723//RNA binding;GO:0005198//structural molecule activity	GO:0010467//gene expression
gene-BSU_01210	0.105064493	0.216340865	0.365607816	no	rplV	ribosomal protein L22 (BL17) [Bacillus subtilis subsp. subtilis str. 168] [Bacillus subtilis]	Genetic Information Processing	Translation	ko03010//Ribosome	K02890	GO:0044391//ribosomal subunit	GO:0003723//RNA binding;GO:0005198//structural molecule activity	GO:0010467//gene expression
gene-BSU_01220	0.009899298	0.911422932	1	no	rpsC	ribosomal protein S3 (BS3) [Bacillus subtilis subsp. subtilis str. 168] [Bacillus subtilis]	Genetic Information Processing	Translation	ko03010//Ribosome	K02982	GO:0044391//ribosomal subunit	GO:0005198//structural molecule activity;GO:0044822//poly(A) RNA binding	GO:0010467//gene expression
gene-BSU_01230	0.06996991	0.468559109	0.659919113	no	rplP	50s ribosomal protein l16 [Bacillus stratosphericus LAMA 585] [Bacillus stratosphericus]	Genetic Information Processing	Translation	ko03010//Ribosome	K02878	GO:0030529//intracellular ribonucleoprotein complex	GO:0003723//RNA binding;GO:0005198//structural molecule activity	GO:0010467//gene expression
gene-BSU_01240	-0.053913142	0.787799858	0.934105454	no	rpmC	large subunit ribosomal protein L29 [Bacillus amyloliquefaciens Y2] [Bacillus amyloliquefaciens]	Genetic Information Processing	Translation	ko03010//Ribosome	K02904	GO:0030529//intracellular ribonucleoprotein complex	GO:0005198//structural molecule activity	GO:0010467//gene expression
gene-BSU_01250	0.007230268	0.948890754	1	no	rpsQ	30S ribosomal protein S17 [Bacillus sp. LM 4-2]	Genetic Information Processing	Translation	ko03010//Ribosome	K02961	GO:0030529//intracellular ribonucleoprotein complex	GO:0003723//RNA binding;GO:0005198//structural molecule activity	GO:0010467//gene expression
gene-BSU_01260	-0.012424429	0.894331294	1	no	rplN	ribosomal protein L14 [Bacillus subtilis subsp. subtilis str. 168] [Bacillus subtilis]	Genetic Information Processing	Translation	ko03010//Ribosome	K02874	GO:0044391//ribosomal subunit	GO:0003723//RNA binding;GO:0005198//structural molecule activity	GO:0010467//gene expression
gene-BSU_01270	-0.006985211	0.950942901	1	no	rplX	ribosomal protein L24 (BL23) [Bacillus subtilis subsp. subtilis str. 168] [Bacillus subtilis]	Genetic Information Processing	Translation	ko03010//Ribosome	K02895	GO:0030529//intracellular ribonucleoprotein complex	GO:0003723//RNA binding;GO:0005198//structural molecule activity	GO:0010467//gene expression
gene-BSU_01280	-0.003719895	0.969799028	1	no	rplE	ribosomal protein L5 (BL6) [Bacillus subtilis subsp. subtilis str. 168] [Bacillus subtilis]	Genetic Information Processing	Translation	ko03010//Ribosome	K02931	GO:0030529//intracellular ribonucleoprotein complex	GO:0003723//RNA binding;GO:0005198//structural molecule activity	GO:0010467//gene expression
gene-BSU_01290	0.030891717	0.794203102	0.939759898	no	rpsZ	ribosomal protein S14 [Bacillus subtilis subsp. subtilis str. 168] [Bacillus subtilis]	Genetic Information Processing	Translation	ko03010//Ribosome	K02954	GO:0030529//intracellular ribonucleoprotein complex	GO:0003723//RNA binding;GO:0005198//structural molecule activity;GO:0046914//transition metal ion binding	GO:0010467//gene expression
gene-BSU_01300	0.002485826	0.982370733	1	no	rpsH	ribosomal protein S8 (BS8) [Bacillus subtilis subsp. subtilis str. 168] [Bacillus subtilis]	Genetic Information Processing	Translation	ko03010//Ribosome	K02994	GO:0030529//intracellular ribonucleoprotein complex	GO:0003723//RNA binding;GO:0005198//structural molecule activity	GO:0010467//gene expression
gene-BSU_01310	0.126749062	0.138368667	0.254302617	no	rplF	ribosomal protein L6 (BL8) [Bacillus subtilis subsp. subtilis str. 168] [Bacillus subtilis]	Genetic Information Processing	Translation	ko03010//Ribosome	K02933	GO:0030529//intracellular ribonucleoprotein complex	GO:0003723//RNA binding;GO:0005198//structural molecule activity	GO:0010467//gene expression
gene-BSU_01320	0.080895235	0.437095624	0.62576661	no	rplR	ribosomal protein L18 [Bacillus subtilis subsp. subtilis str. 168] [Bacillus subtilis]	Genetic Information Processing	Translation	ko03010//Ribosome	K02881	GO:0030529//intracellular ribonucleoprotein complex	GO:0003723//RNA binding;GO:0005198//structural molecule activity	GO:0010467//gene expression
gene-BSU_01330	0.08347274	0.407655536	0.596715863	no	rpsE	30S ribosomal protein [Bacillus atrophaeus]	Genetic Information Processing	Translation	ko03010//Ribosome	K02988	GO:0044391//ribosomal subunit	GO:0003723//RNA binding;GO:0005198//structural molecule activity	GO:0009636//response to toxic substance;GO:0010467//gene expression
gene-BSU_01340	-0.182378915	0.421677801	0.610927533	no	rpmD	ribosomal protein L30 (BL27) [Bacillus subtilis subsp. subtilis str. 168] [Bacillus subtilis]	Genetic Information Processing	Translation	ko03010//Ribosome	K02907	GO:0044391//ribosomal subunit	GO:0005198//structural molecule activity	GO:0010467//gene expression
gene-BSU_01350	0.138773302	0.131249274	0.244483942	no	rplO	ribosomal protein L15 [Bacillus subtilis subsp. subtilis str. 168] [Bacillus subtilis]	Genetic Information Processing	Translation	ko03010//Ribosome	K02876	GO:0044391//ribosomal subunit	GO:0003723//RNA binding;GO:0005198//structural molecule activity	GO:0010467//gene expression
gene-BSU_01360	0.31748376	9.03E-05	0.000334006	no	secY	preprotein translocase subunit [Bacillus subtilis subsp. subtilis str. 168] [Bacillus subtilis]	Cellular Processes;Genetic Information Processing;Environmental Information Processing	Cellular community - prokaryotes;Folding, sorting and degradation;Membrane transport	ko02024//Quorum sensing;ko03060//Protein export;ko03070//Bacterial secretion system	K03076;K03076;K03076	GO:0031224//intrinsic component of membrane;GO:0044464//cell part	-	GO:0006886//intracellular protein transport
gene-BSU_01370	0.557023601	2.45E-10	1.61E-09	no	adk	adenylate kinase [Bacillus subtilis subsp. subtilis str. 168] [Bacillus subtilis]	Metabolism;Metabolism;Metabolism;Metabolism	Global and overview maps;Global and overview maps;Nucleotide metabolism;Metabolism of cofactors and vitamins	ko01100//Metabolic pathways;ko01110//Biosynthesis of secondary metabolites;ko00230//Purine metabolism;ko00730//Thiamine metabolism	K00939;K00939;K00939;K00939	GO:0044424//intracellular part	GO:0016301//kinase activity;GO:0016776//phosphotransferase activity, phosphate group as acceptor;GO:0032550//purine ribonucleoside binding;GO:0043169//cation binding	GO:0006166//purine ribonucleoside salvage;GO:0009117//nucleotide metabolic process
gene-BSU_01380	0.634845938	7.65E-12	5.64E-11	no	map	methionine aminopeptidase [Bacillus subtilis subsp. subtilis str. 168] [Bacillus subtilis]	-	-	-	-	-	GO:0004177//aminopeptidase activity;GO:0008237//metallopeptidase activity;GO:0043169//cation binding	GO:0006464//cellular protein modification process
gene-BSU_01389	0.934137455	2.99E-15	2.77E-14	no	--	ribosome-binding protein ybzG [Bacillus subtilis]	-	-	-	-	-	-	-
gene-BSU_01390	0.466614739	0.002193157	0.006535248	no	infA	initiation factor IF-I [Bacillus subtilis subsp. subtilis str. 168] [Bacillus subtilis]	-	-	-	-	GO:0044424//intracellular part	GO:0003824//catalytic activity;GO:0008135//translation factor activity, RNA binding	GO:0006412//translation
gene-BSU_01400	0.578345195	0.282493306	0.450498917	no	rpmJ	50S ribosomal protein L36 [Bacillus pumilus]	Genetic Information Processing	Translation	ko03010//Ribosome	K02919	GO:0030529//intracellular ribonucleoprotein complex	GO:0005198//structural molecule activity	GO:0010467//gene expression
gene-BSU_01410	0.552984618	2.64E-08	1.48E-07	no	rpsM	ribosomal protein S13 [Bacillus subtilis subsp. subtilis str. 168] [Bacillus subtilis]	Genetic Information Processing	Translation	ko03010//Ribosome	K02952	GO:0030529//intracellular ribonucleoprotein complex	GO:0003723//RNA binding;GO:0005198//structural molecule activity	GO:0006259//DNA metabolic process;GO:0010467//gene expression
gene-BSU_01420	0.740746353	8.13E-13	6.43E-12	no	rpsK	ribosomal protein S11 (BS11) [Bacillus subtilis subsp. subtilis str. 168] [Bacillus subtilis]	Genetic Information Processing	Translation	ko03010//Ribosome	K02948	GO:0030529//intracellular ribonucleoprotein complex	GO:0003723//RNA binding;GO:0005198//structural molecule activity	GO:0010467//gene expression
gene-BSU_01430	0.560098468	3.16E-11	2.21E-10	no	rpoA	RNA polymerase (alpha subunit) [Bacillus subtilis subsp. subtilis str. 168] [Bacillus subtilis]	Genetic Information Processing	Transcription	ko03020//RNA polymerase	K03040	-	GO:0003676//nucleic acid binding;GO:0005515//protein binding;GO:0034062//RNA polymerase activity	GO:0034645//cellular macromolecule biosynthetic process
gene-BSU_01440	0.457728221	1.76E-05	7.17E-05	no	rplQ	ribosomal protein L17 (BL15) [Bacillus subtilis subsp. subtilis str. 168] [Bacillus subtilis]	Genetic Information Processing	Translation	ko03010//Ribosome	K02879	GO:0030529//intracellular ribonucleoprotein complex	GO:0005198//structural molecule activity	GO:0010467//gene expression
gene-BSU_01450	-0.332633988	0.005730166	0.015724457	no	ecfA	energizing coupling factor of ABC influx transporter (ATP-binding protein) [Bacillus subtilis subsp. subtilis str. 168] [Bacillus subtilis]	Environmental Information Processing	Membrane transport	ko02010//ABC transporters	K16786	GO:0016020//membrane;GO:0043234//protein complex	GO:0017111//nucleoside-triphosphatase activity;GO:0032550//purine ribonucleoside binding	GO:0051234//establishment of localization
gene-BSU_01460	-0.165462996	0.180945965	0.316377914	no	ecfAB	energy-coupling factor ABC transporter ATP-binding protein [Bacillus subtilis]	Environmental Information Processing	Membrane transport	ko02010//ABC transporters	K16787	GO:0016020//membrane;GO:0043234//protein complex	GO:0017111//nucleoside-triphosphatase activity;GO:0032550//purine ribonucleoside binding	GO:0051234//establishment of localization
gene-BSU_01470	0.267295253	0.031366596	0.072384451	no	ecfT	component of the influx ECF transporters [Bacillus subtilis subsp. subtilis str. 168] [Bacillus subtilis]	Environmental Information Processing	Membrane transport	ko02010//ABC transporters	K16785	-	-	-
gene-BSU_01480	0.150237585	0.17763278	0.311714123	no	truA	tRNA pseudouridine (38-40) synthase [Bacillus subtilis subsp. subtilis str. 168] [Bacillus subtilis]	-	-	-	-	-	GO:0003676//nucleic acid binding;GO:0016866//intramolecular transferase activity	GO:0001522//pseudouridine synthesis;GO:0006399//tRNA metabolic process
gene-BSU_01490	0.164331077	0.100487122	0.196156368	no	rplM	ribosomal protein L13 [Bacillus subtilis subsp. subtilis str. 168] [Bacillus subtilis]	Genetic Information Processing	Translation	ko03010//Ribosome	K02871	GO:0030529//intracellular ribonucleoprotein complex	GO:0005198//structural molecule activity	GO:0010467//gene expression
gene-BSU_01500	0.053072446	0.621677885	0.795030372	no	rpsI	ribosomal protein S9 [Bacillus subtilis subsp. subtilis str. 168] [Bacillus subtilis]	Genetic Information Processing	Translation	ko03010//Ribosome	K02996	GO:0030529//intracellular ribonucleoprotein complex	GO:0005198//structural molecule activity	GO:0010467//gene expression
gene-BSU_01510	-0.875294653	0.000185629	0.000658952	no	ybaJ	class I SAM-dependent methyltransferase [Bacillus subtilis]	-	-	-	-	-	-	-
gene-BSU_01520	0.530885828	0.765007881	0.915152838	no	--	DUF2521 domain-containing protein [Bacillus subtilis subsp. subtilis] [Bacillus subtilis]	-	-	-	-	-	-	-
gene-BSU_01530	0.125743465	1	1	no	cwlD	N-acetylmuramoyl-L-alanine amidase [Bacillus subtilis subsp. subtilis str. 168] [Bacillus subtilis]	-	-	-	-	-	GO:0016811//hydrolase activity, acting on carbon-nitrogen (but not peptide) bonds, in linear amides	GO:0000270//peptidoglycan metabolic process;GO:0045229//external encapsulating structure organization
gene-BSU_01540	0.407109222	1.39E-05	5.72E-05	no	salA	phosphorylation-dependent (Y327) transcriptional regulator [Bacillus subtilis subsp. subtilis str. 168] [Bacillus subtilis]	-	-	-	-	-	GO:0032550//purine ribonucleoside binding	GO:0006355//regulation of transcription, DNA-templated
gene-BSU_01550	0.952694285	1	1	no	gerD	lipoprotein factor mediating clustering of germination proteins [Bacillus subtilis subsp. subtilis str. 168] [Bacillus subtilis]	-	-	-	-	GO:0005618//cell wall;GO:0016020//membrane	-	-
gene-BSU_01560	-0.072498568	0.663085488	0.827301781	no	kbaA	inner membrane protein involved in activation of the KinB signaling pathway to sporulation [Bacillus subtilis subsp. subtilis str. 168] [Bacillus subtilis]	-	-	-	-	GO:0031224//intrinsic component of membrane	-	GO:0042173//regulation of sporulation resulting in formation of a cellular spore
gene-BSU_01570	0.93470854	1	1	no	pdaB	polysaccharide deacetylase involved in sporulation [Bacillus subtilis subsp. subtilis str. 168] [Bacillus subtilis]	-	-	-	-	-	-	-
gene-BSU_01580	0.887420275	8.95E-09	5.24E-08	no	SULTR4;2	SulP family inorganic anion transporter [Bacillus subtilis]	-	-	-	-	GO:0031224//intrinsic component of membrane	GO:0015103//inorganic anion transmembrane transporter activity;GO:0015291//secondary active transmembrane transporter activity	GO:0008272//sulfate transport;GO:0044763//single-organism cellular process
gene-BSU_01590	0.005377526	1	1	no	--	Tagaturonate reductase [Bacillus subtilis]	-	-	-	-	-	-	-
gene-BSU_01600	-0.665580961	1	1	no	--	iron-chelator (enterobactin family) esterase [Bacillus subtilis subsp. subtilis str. 168] [Bacillus subtilis]	-	-	-	-	-	-	-
gene-BSU_01610	-1.277780991	0.368838526	0.556395357	no	feuC	iron-uptake protein [Bacillus subtilis subsp. subtilis str. 168] [Bacillus subtilis]	-	-	-	-	-	-	GO:0000041//transition metal ion transport
gene-BSU_01620	-11.36905201	0.020558107	0.04983405	yes	feuB	ferri-bacillibactin permease [Bacillus subtilis subsp. subtilis str. 168] [Bacillus subtilis]	-	-	-	-	GO:0031224//intrinsic component of membrane	-	GO:0044765//single-organism transport;GO:0055076//transition metal ion homeostasis
gene-BSU_01630	-3.498073534	1.41E-07	7.24E-07	yes	feuA	ferri-bacillibactin-binding lipoprotein [Bacillus subtilis subsp. subtilis str. 168] [Bacillus subtilis]	-	-	-	-	GO:0016020//membrane	-	GO:0044765//single-organism transport;GO:0055076//transition metal ion homeostasis
gene-BSU_01640	1.618909833	0.249418952	0.410045991	no	btr	transcriptional activator (AraC/XylS family) of synthesis and uptake of the siderophore bacillibactin [Bacillus subtilis subsp. subtilis str. 168] [Bacillus subtilis]	-	-	-	-	-	-	-
gene-BSU_01650	0.323583511	0.675416265	0.83692885	no	--	DUF1343 domain-containing protein [Bacillus subtilis]	-	-	-	-	-	-	-
gene-BSU_01660	-0.690712832	0.187486647	0.325492275	no	nagZ	N-acetylglucosaminidase lipoprotein [Bacillus subtilis subsp. subtilis str. 168] [Bacillus subtilis]	Metabolism;Metabolism	Global and overview maps;Carbohydrate metabolism	ko01100//Metabolic pathways;ko00520//Amino sugar and nucleotide sugar metabolism	K01207;K01207	-	-	-
gene-BSU_01670	-0.522211413	0.436847768	0.62576661	no	amiE	amidase hydrolyzing N-acetylmuramyl-L-Ala bond of MurNAc peptides [Bacillus subtilis subsp. subtilis str. 168] [Bacillus subtilis]	Metabolism	Glycan biosynthesis and metabolism	ko00550//Peptidoglycan biosynthesis	K21469	-	-	-
gene-BSU_01680	-0.058893689	1	1	no	SAUSA300_0194	N-acetylmuramic acid PTS permease-MurP subunit [Bacillus subtilis subsp. subtilis str. 168] [Bacillus subtilis]	Metabolism;Environmental Information Processing	Carbohydrate metabolism;Membrane transport	ko00500//Starch and sucrose metabolism;ko02060//Phosphotransferase system (PTS)	K02810;K02810	-	-	-
gene-BSU_01690	-0.604932891	0.485180825	0.678891939	no	ybbH	YbbH [Bacillus subtilis] [Bacillus subtilis subsp. subtilis str. 168] [Bacillus subtilis]	-	-	-	-	-	GO:0001071//nucleic acid binding transcription factor activity;GO:0005488//binding	GO:0010468//regulation of gene expression;GO:0034645//cellular macromolecule biosynthetic process;GO:0044238//primary metabolic process
gene-BSU_01700	-0.011995615	1	1	no	murQ	D-lactyl ether N-acetylmuramic-6-phosphate acid etherase [Bacillus subtilis subsp. subtilis str. 168] [Bacillus subtilis]	Metabolism;Metabolism	Global and overview maps;Carbohydrate metabolism	ko01100//Metabolic pathways;ko00520//Amino sugar and nucleotide sugar metabolism	K07106;K07106	-	GO:0005488//binding;GO:0016829//lyase activity	GO:0044238//primary metabolic process;GO:0046348//amino sugar catabolic process
gene-BSU_01710	-1.591332026	0.04261385	0.094829482	no	ybbJ	GNAT family N-acetyltransferase [Bacillus subtilis]	-	-	-	-	-	-	-
gene-BSU_01720	-1.070104238	0.119395173	0.225882761	no	--	DUF523 domain-containing protein [Bacillus subtilis]	-	-	-	-	-	-	-
gene-BSU_01730	0.216315887	0.041216326	0.092079026	no	sigW	RNA polymerase ECF(extracytoplasmic function)-type sigma factor W [Bacillus subtilis subsp. subtilis str. 168] [Bacillus subtilis]	-	-	-	-	-	GO:0000996//core DNA-dependent RNA polymerase binding promoter specificity activity;GO:0001071//nucleic acid binding transcription factor activity	GO:0010468//regulation of gene expression;GO:0032774//RNA biosynthetic process;GO:0034645//cellular macromolecule biosynthetic process
gene-BSU_01740	0.201478273	0.057512744	0.12199673	no	rsiW	anti-sigma(W) factor [Bacillus subtilis subsp. subtilis str. 168] [Bacillus subtilis]	-	-	-	-	GO:0031224//intrinsic component of membrane	GO:0043169//cation binding	GO:0010468//regulation of gene expression
gene-BSU_01750	0.758023637	4.48E-06	1.97E-05	no	cdaA	cyclase [Bacillus subtilis]	-	-	-	-	-	-	-
gene-BSU_01760	0.853658039	1.98E-13	1.63E-12	no	cdaR	regulator of diadenylate cyclase activity [Bacillus subtilis subsp. subtilis str. 168] [Bacillus subtilis]	-	-	-	-	-	-	-
gene-BSU_01770	0.473970795	0.000472977	0.001577908	no	glmM	phosphoglucosamine mutase [Bacillus subtilis subsp. subtilis str. 168] [Bacillus subtilis]	Metabolism;Metabolism	Global and overview maps;Carbohydrate metabolism	ko01100//Metabolic pathways;ko00520//Amino sugar and nucleotide sugar metabolism	K03431;K03431	-	GO:0016868//intramolecular transferase activity, phosphotransferases;GO:0046872//metal ion binding	GO:0044238//primary metabolic process;GO:0071704//organic substance metabolic process
gene-BSU_01780	-0.728593297	2.50E-17	2.55E-16	no	glmS	L-glutamine-D-fructose-6-phosphate amidotransferase [Bacillus subtilis subsp. subtilis str. 168] [Bacillus subtilis]	Metabolism;Metabolism;Metabolism	Global and overview maps;Carbohydrate metabolism;Amino acid metabolism	ko01100//Metabolic pathways;ko00520//Amino sugar and nucleotide sugar metabolism;ko00250//Alanine, aspartate and glutamate metabolism	K00820;K00820;K00820	GO:0044424//intracellular part	GO:0005488//binding;GO:0070548//L-glutamine aminotransferase activity	GO:0009064//glutamine family amino acid metabolic process;GO:0044711//single-organism biosynthetic process
gene-BSU_01790	10.95128471	1	1	no	--	MULTISPECIES: hypothetical protein [Bacillus]	-	-	-	-	-	-	-
gene-BSU_01800	-0.262499678	0.6130698	0.788063306	no	alkA	DNA-3-methyladenine glycosylase; prophage 1 region [Bacillus subtilis subsp. subtilis str. 168] [Bacillus subtilis]	Genetic Information Processing	Replication and repair	ko03410//Base excision repair	K01247	-	GO:0000702//oxidized base lesion DNA N-glycosylase activity;GO:0003677//DNA binding;GO:0043733//DNA-3-methylbase glycosylase activity	GO:0006281//DNA repair
gene-BSU_01810	-1.301209821	0.156536135	0.28188828	no	adaA	methylphosphotriester-DNA alkyltransferase and transcriptional regulator (AraC/XylS family) [Bacillus subtilis subsp. subtilis str. 168] [Bacillus subtilis]	-	-	-	-	-	GO:0001071//nucleic acid binding transcription factor activity;GO:0003677//DNA binding;GO:0016741//transferase activity, transferring one-carbon groups;GO:0046914//transition metal ion binding	GO:0006259//DNA metabolic process;GO:0010468//regulation of gene expression;GO:0033554//cellular response to stress;GO:0034645//cellular macromolecule biosynthetic process
gene-BSU_01820	-1.073228605	0.255273489	0.417434926	no	adaB	O6-methylguanine-DNA methyltransferase; prophage 1 region [Bacillus subtilis subsp. subtilis str. 168] [Bacillus subtilis]	-	-	-	-	-	GO:0008172//S-methyltransferase activity	GO:0006259//DNA metabolic process;GO:0033554//cellular response to stress
gene-BSU_01830	-1.099703517	0.06373205	0.133626316	no	ndhF	NADH dehydrogenase subunit 5 [Bacillus subtilis]	Metabolism;Metabolism	Global and overview maps;Energy metabolism	ko01100//Metabolic pathways;ko00190//Oxidative phosphorylation	K05577;K05577	GO:0031224//intrinsic component of membrane	GO:0003954//NADH dehydrogenase activity;GO:0048037//cofactor binding	GO:0044710//single-organism metabolic process
gene-BSU_01845	-0.898871068	0.011006213	0.028387065	no	ybcC	conserved transmembrane protein coupled to NADH-ubiquinone oxidoreductase chain 5 homolog; prophage 1 region [Bacillus subtilis subsp. subtilis str. 168] [Bacillus subtilis]	-	-	-	-	-	-	-
gene-BSU_01860	-0.486430208	1	1	no	--	carbonic anhydrase [Bacillus subtilis]	-	-	-	-	-	GO:0046914//transition metal ion binding	-
gene-BSU_01870	-0.792639192	1	1	no	--	protein YbcH [Bacillus sp. FW1]	-	-	-	-	-	-	-
gene-BSU_01880	-2.377729887	0.425803911	0.616010734	no	--	Uncharacterized conserved protein [Paenibacillus polymyxa]	-	-	-	-	-	-	-
gene-BSU_01889	1.561036661	0.394538967	0.582147005	no	ybzH	winged helix-turn-helix transcriptional regulator [Bacillus subtilis]	-	-	-	-	-	GO:0001071//nucleic acid binding transcription factor activity	GO:0010468//regulation of gene expression;GO:0034645//cellular macromolecule biosynthetic process
gene-BSU_01890	0.081867546	0.809362487	0.951489783	no	ybcL	MFS transporter [Bacillus subtilis TO-A] [Bacillus subtilis]	-	-	-	-	GO:0031224//intrinsic component of membrane	-	GO:0044763//single-organism cellular process;GO:0051234//establishment of localization
gene-BSU_01900	0	1	1	notest	glmS	SIS domain-containing protein, partial [Bacillus subtilis]	-	-	-	-	GO:0031224//intrinsic component of membrane	GO:0016740//transferase activity	GO:0044238//primary metabolic process;GO:0071704//organic substance metabolic process
gene-BSU_01910	-1.352376115	3.18E-17	3.22E-16	yes	skfA	sporulation killing factor A [Bacillus subtilis subsp. subtilis str. 168] [Bacillus subtilis]	-	-	-	-	-	-	GO:0009617//response to bacterium
gene-BSU_01920	0.099562167	0.363993031	0.550960619	no	skfB	synthesis of sporulation killing factor A [Bacillus subtilis subsp. subtilis str. 168] [Bacillus subtilis]	-	-	-	-	-	-	-
gene-BSU_01935	0.528642949	2.81E-05	0.000112102	no	skfC	sporulation killing factor biosynthesis and export [Bacillus subtilis subsp. subtilis str. 168] [Bacillus subtilis]	-	-	-	-	GO:0031224//intrinsic component of membrane	-	-
gene-BSU_01950	0.619874237	0.000621547	0.002036104	no	skfE	sporulation killing factor biosynthesis and export; ABC transporter (binding protein) [Bacillus subtilis subsp. subtilis str. 168] [Bacillus subtilis]	-	-	-	-	GO:0016020//membrane	GO:0015116//sulfate transmembrane transporter activity;GO:0017111//nucleoside-triphosphatase activity;GO:0032550//purine ribonucleoside binding	GO:0008272//sulfate transport
gene-BSU_01960	0.116844355	0.590691068	0.768958356	no	--	sporulation killing factor system integral membrane protein [Bacillus subtilis]	-	-	-	-	-	-	-
gene-BSU_01970	-0.008829568	1	1	no	--	sporulation killing factor biosynthesis and export [Bacillus subtilis subsp. subtilis str. 168] [Bacillus subtilis]	-	-	-	-	-	-	-
gene-BSU_01980	-0.519023372	0.048260029	0.105050472	no	skfH	sibling killing effect; sporulation killing factor biosynthesis and export [Bacillus subtilis subsp. subtilis str. 168] [Bacillus subtilis]	-	-	-	-	-	-	-
gene-BSU_01990	-1.382347487	0.000379288	0.001282508	yes	--	alpha/beta hydrolase [Bacillus subtilis]	-	-	-	-	-	-	-
gene-BSU_02000	-0.388907767	0.445873902	0.63537031	no	ybdJ	two-component system response regulator [YbdK] [Bacillus subtilis subsp. subtilis str. 168] [Bacillus subtilis]	-	-	-	-	GO:0044424//intracellular part	GO:0001071//nucleic acid binding transcription factor activity;GO:0003676//nucleic acid binding	GO:0010468//regulation of gene expression;GO:0034645//cellular macromolecule biosynthetic process;GO:0035556//intracellular signal transduction
gene-BSU_02010	-0.327827547	0.394465118	0.582147005	no	ybdK	two-component system sensor histidine kinase YbdK [Bacillus subtilis]	-	-	-	-	GO:0031224//intrinsic component of membrane	GO:0004672//protein kinase activity;GO:0032550//purine ribonucleoside binding;GO:0060089//molecular transducer activity	GO:0006468//protein phosphorylation;GO:0035556//intracellular signal transduction
gene-BSU_02019	1.675342112	0.007990071	0.021310417	yes	--	Uncharacterised protein [Paenibacillus polymyxa]	-	-	-	-	-	-	-
gene-BSU_02030	-0.474091035	0.205795084	0.349860412	no	ybdM	protein kinase [Bacillus subtilis]	-	-	-	-	-	GO:0004672//protein kinase activity;GO:0032550//purine ribonucleoside binding	GO:0006464//cellular protein modification process;GO:0006796//phosphate-containing compound metabolic process
gene-BSU_02040	-0.728487081	4.65E-10	2.98E-09	no	--	Uncharacterised protein [Paenibacillus polymyxa]	-	-	-	-	-	-	-
gene-BSU_02050	-0.615212311	0.036244785	0.082567078	no	--	DUF4885 domain-containing protein [Bacillus subtilis]	-	-	-	-	-	-	-
gene-BSU_02060	-0.675374833	3.98E-07	1.96E-06	no	ybxG	transporter [Bacillus subtilis]	-	-	-	-	GO:0031224//intrinsic component of membrane	GO:0046943//carboxylic acid transmembrane transporter activity	GO:0044763//single-organism cellular process;GO:0046942//carboxylic acid transport
gene-BSU_02070	0.213452377	1	1	no	csgA	sporulation-specific SASP protein [Bacillus subtilis subsp. subtilis str. 168] [Bacillus subtilis]	-	-	-	-	-	-	-
gene-BSU_02080	-0.090765464	1	1	no	--	DUF5370 family protein [Bacillus subtilis]	-	-	-	-	-	-	-
gene-BSU_02090	-0.05924067	0.883100253	1	no	ybxI	exported beta-lactamase [Bacillus subtilis subsp. subtilis str. 168] [Bacillus subtilis]	-	-	-	-	-	GO:0016812//hydrolase activity, acting on carbon-nitrogen (but not peptide) bonds, in cyclic amides	GO:0009636//response to toxic substance;GO:0016999//antibiotic metabolic process
gene-BSU_02100	0.166777775	0.096860469	0.190193539	no	cypC	fatty acid beta-hydroxylating cytochrome P450 [Bacillus subtilis subsp. subtilis str. 168] [Bacillus subtilis]	-	-	-	-	-	GO:0016491//oxidoreductase activity;GO:0046906//tetrapyrrole binding;GO:0046914//transition metal ion binding	GO:0044710//single-organism metabolic process
gene-BSU_02110	0.529551187	1.03E-05	4.34E-05	no	--	YbyB [Bacillus subtilis subsp. spizizenii] [Bacillus subtilis]	-	-	-	-	-	-	-
gene-BSU_02120	0.211003015	0.038016229	0.085649212	no	ybeC	amino acid/polyamine/organocation transporter (APC superfamily) [Bacillus subtilis J23] [Bacillus subtilis]	-	-	-	-	-	-	-
gene-BSU_02130	0.073127328	0.906168822	1	no	glpQ	secreted glycerophosphoryl diester phosphodiesterase [Bacillus subtilis subsp. subtilis str. 168] [Bacillus subtilis]	Metabolism	Lipid metabolism	ko00564//Glycerophospholipid metabolism	K01126	-	GO:0008081//phosphoric diester hydrolase activity;GO:0043169//cation binding	GO:0044238//primary metabolic process
gene-BSU_02140	-0.282424055	0.658872329	0.8230747	no	glpT	sn-glycerol-3-phosphate permease [Bacillus subtilis subsp. subtilis str. 168] [Bacillus subtilis]	-	-	-	-	GO:0031224//intrinsic component of membrane	GO:0008514//organic anion transmembrane transporter activity	GO:0015711//organic anion transport;GO:0019400//alditol metabolic process
gene-BSU_02150	0	1	1	notest	--	YbeF family protein [Bacillus subtilis]	-	-	-	-	GO:0031224//intrinsic component of membrane	-	-
gene-BSU_02160	0.42093259	0.384867917	0.572566364	no	--	MarR family transcriptional regulator [Bacillus subtilis subsp. subtilis str. OH 131.1] [Bacillus subtilis]	-	-	-	-	GO:0044464//cell part	GO:0001071//nucleic acid binding transcription factor activity;GO:0016407//acetyltransferase activity	GO:0010468//regulation of gene expression;GO:0034645//cellular macromolecule biosynthetic process
gene-BSU_02170	0.020681908	1	1	no	ybfB	MFS transporter [Bacillus subtilis TO-A] [Bacillus subtilis]	-	-	-	-	GO:0031224//intrinsic component of membrane	-	GO:0044763//single-organism cellular process;GO:0051234//establishment of localization
gene-BSU_02190	1.059467211	0.001389768	0.00428861	yes	--	Uncharacterised protein [Paenibacillus polymyxa]	-	-	-	-	GO:0031224//intrinsic component of membrane	-	-
gene-BSU_02200	0.14476712	0.146386623	0.266339546	no	--	DUF1906 domain-containing protein [Bacillus subtilis]	-	-	-	-	GO:0031224//intrinsic component of membrane	-	GO:0044238//primary metabolic process
gene-BSU_02210	3.18206689	3.54E-56	1.31E-54	yes	ybfH	DMT family transporter [Bacillus subtilis]	-	-	-	-	GO:0031224//intrinsic component of membrane	-	GO:0051234//establishment of localization
gene-BSU_02220	3.054779912	3.13E-61	1.24E-59	yes	ybfI	AraC family transcriptional regulator [Bacillus subtilis]	-	-	-	-	-	GO:0001071//nucleic acid binding transcription factor activity;GO:0003677//DNA binding	GO:0010468//regulation of gene expression;GO:0034645//cellular macromolecule biosynthetic process
gene-BSU_02230	1.882369209	2.96E-23	3.94E-22	yes	purT	phosphoribosylglycinamide formyltransferase 2 [Bacillus subtilis subsp. subtilis str. 168] [Bacillus subtilis]	Metabolism;Metabolism;Metabolism;Metabolism	Global and overview maps;Global and overview maps;Nucleotide metabolism;Metabolism of cofactors and vitamins	ko01100//Metabolic pathways;ko01110//Biosynthesis of secondary metabolites;ko00230//Purine metabolism;ko00670//One carbon pool by folate	K08289;K08289;K08289;K08289	-	GO:0016742//hydroxymethyl-, formyl- and related transferase activity;GO:0032550//purine ribonucleoside binding;GO:0046872//metal ion binding	GO:0006188//IMP biosynthetic process
gene-BSU_02240	9.592647716	1.27E-165	2.54E-163	yes	mpr	extracellular glutamyl-endopeptidase [Bacillus subtilis subsp. subtilis str. 168] [Bacillus subtilis]	Cellular Processes	Cellular community - prokaryotes	ko02024//Quorum sensing	K01318	-	GO:0004175//endopeptidase activity	GO:0019538//protein metabolic process
gene-BSU_02250	17.74238181	8.78E-50	2.97E-48	yes	--	YbfJ family protein [Bacillus subtilis]	-	-	-	-	-	-	-
gene-BSU_02260	-0.960763538	1.70E-08	9.78E-08	no	ybfK	enantioselective carboxylesterase [Bacillus subtilis subsp. subtilis str. 168] [Bacillus subtilis]	-	-	-	-	-	GO:0016788//hydrolase activity, acting on ester bonds	-
gene-BSU_02270	-0.229600212	0.192474877	0.332169013	no	pssA	phosphatidylserine synthase [Bacillus subtilis subsp. subtilis str. 168] [Bacillus subtilis]	Metabolism;Metabolism;Metabolism;Metabolism	Global and overview maps;Global and overview maps;Amino acid metabolism;Lipid metabolism	ko01100//Metabolic pathways;ko01110//Biosynthesis of secondary metabolites;ko00260//Glycine, serine and threonine metabolism;ko00564//Glycerophospholipid metabolism	K17103;K17103;K17103;K17103	GO:0031224//intrinsic component of membrane	GO:0016772//transferase activity, transferring phosphorus-containing groups	GO:0006644//phospholipid metabolic process
gene-BSU_02280	-0.078290423	0.676834172	0.837959765	no	ybfM	membrane protein [Bacillus subtilis] [Bacillus subtilis subsp. stercoris] [Bacillus subtilis]	-	-	-	-	GO:0031224//intrinsic component of membrane	-	-
gene-BSU_02290	0.010212031	0.940285349	1	no	psd	phosphatidylserine decarboxylase [Bacillus subtilis subsp. subtilis str. OH 131.1] [Bacillus subtilis]	Metabolism;Metabolism;Metabolism	Global and overview maps;Global and overview maps;Lipid metabolism	ko01100//Metabolic pathways;ko01110//Biosynthesis of secondary metabolites;ko00564//Glycerophospholipid metabolism	K01613;K01613;K01613	GO:0016020//membrane	GO:0016830//carbon-carbon lyase activity	GO:0046337//phosphatidylethanolamine metabolic process
gene-BSU_02300	1.184727733	0.070396744	0.145309367	no	--	protein YbfN [Bacillus sp. FW1]	-	-	-	-	-	-	-
gene-BSU_02310	-0.061369522	0.561843223	0.741165763	no	--	UNVERIFIED_ORG: hydrolase [Bacillus murimartini]	-	-	-	-	-	GO:0003824//catalytic activity	GO:0009636//response to toxic substance
gene-BSU_02320	0.050203631	0.52184797	0.704150626	no	ybfP	AraC family transcriptional regulator [Bacillus subtilis subsp. subtilis] [Bacillus subtilis]	-	-	-	-	-	GO:0001071//nucleic acid binding transcription factor activity;GO:0003677//DNA binding	GO:0010468//regulation of gene expression;GO:0034645//cellular macromolecule biosynthetic process
gene-BSU_02330	-0.049958044	0.521815873	0.704150626	no	ybfQ	rhodanese-related sulfurtransferase [Bacillus subtilis]	-	-	-	-	-	-	-
gene-BSU_02340	-1.924995572	4.41E-09	2.64E-08	yes	gltP	proton/glutamate symport protein [Bacillus subtilis subsp. subtilis str. 168] [Bacillus subtilis]	-	-	-	-	GO:0031224//intrinsic component of membrane	GO:0005310//dicarboxylic acid transmembrane transporter activity;GO:0015291//secondary active transmembrane transporter activity	GO:0044763//single-organism cellular process;GO:0046942//carboxylic acid transport
gene-BSU_02350	-0.45398702	0.18869468	0.32734425	no	ptsG	phosphotransferase system (PTS) glucosamine-specific enzyme IICBA component [Bacillus subtilis subsp. subtilis str. 168] [Bacillus subtilis]	Metabolism;Environmental Information Processing	Carbohydrate metabolism;Membrane transport	ko00520//Amino sugar and nucleotide sugar metabolism;ko02060//Phosphotransferase system (PTS)	K02765;K02765	GO:0031090//organelle membrane;GO:0031224//intrinsic component of membrane	GO:0015144//carbohydrate transmembrane transporter activity;GO:0016772//transferase activity, transferring phosphorus-containing groups	GO:0006796//phosphate-containing compound metabolic process;GO:0008643//carbohydrate transport
gene-BSU_02360	-0.74291486	0.244176787	0.403422517	no	gamA	glucosamine-6-phosphate deaminase [Bacillus subtilis subsp. subtilis str. 168] [Bacillus subtilis]	Metabolism;Metabolism	Global and overview maps;Carbohydrate metabolism	ko01100//Metabolic pathways;ko00520//Amino sugar and nucleotide sugar metabolism	K02564;K02564	-	GO:0003824//catalytic activity	GO:0006040//amino sugar metabolic process
gene-BSU_02370	-1.545733476	5.36E-06	2.33E-05	yes	gamR	transcriptional regulator GamR [Bacillus subtilis]	-	-	-	-	-	GO:0001071//nucleic acid binding transcription factor activity	GO:0010468//regulation of gene expression;GO:0034645//cellular macromolecule biosynthetic process
gene-BSU_02380	-1.204025306	0.184588932	0.321059215	no	ybgB	DUF1648 domain-containing protein [Bacillus sp. TYF-B5-5]	-	-	-	-	GO:0031224//intrinsic component of membrane	-	-
gene-BSU_02390	0.520849242	0.00316305	0.009151971	no	ilvE	Branched-chain-amino-acid transaminase [Bacillus subtilis]	Metabolism;Metabolism;Metabolism;Metabolism;Metabolism;Metabolism;Metabolism;Metabolism	Global and overview maps;Global and overview maps;Global and overview maps;Amino acid metabolism;Global and overview maps;Amino acid metabolism;Metabolism of cofactors and vitamins;Amino acid metabolism	ko01100//Metabolic pathways;ko01110//Biosynthesis of secondary metabolites;ko01230//Biosynthesis of amino acids;ko00270//Cysteine and methionine metabolism;ko01210//2-Oxocarboxylic acid metabolism;ko00280//Valine, leucine and isoleucine degradation;ko00770//Pantothenate and CoA biosynthesis;ko00290//Valine, leucine and isoleucine biosynthesis	K00826;K00826;K00826;K00826;K00826;K00826;K00826;K00826	-	-	-
gene-BSU_02400	-0.758456915	0.41418622	0.604021571	no	ybgF	S-methylmethionine permease [Bacillus subtilis]	-	-	-	-	GO:0031224//intrinsic component of membrane	GO:0046943//carboxylic acid transmembrane transporter activity	GO:0044763//single-organism cellular process;GO:0046942//carboxylic acid transport
gene-BSU_02410	-0.067281902	1	1	no	ybgG	homocysteine methylase using (R,S)AdoMet [Bacillus subtilis subsp. subtilis str. 168] [Bacillus subtilis]	Metabolism;Metabolism;Metabolism	Global and overview maps;Global and overview maps;Amino acid metabolism	ko01100//Metabolic pathways;ko01110//Biosynthesis of secondary metabolites;ko00270//Cysteine and methionine metabolism	K00547;K00547;K00547	-	GO:0008172//S-methyltransferase activity	GO:0008152//metabolic process
gene-BSU_02420	0.30256277	1	1	no	glnT	glutamine transporter [Bacillus subtilis subsp. subtilis str. 168] [Bacillus subtilis]	-	-	-	-	-	GO:0005283//sodium:amino acid symporter activity	GO:0006812//cation transport
gene-BSU_02430	0	1	1	notest	glsA1	glutaminase [Bacillus subtilis subsp. subtilis str. 168] [Bacillus subtilis]	Metabolism;Environmental Information Processing;Metabolism;Metabolism;Metabolism	Global and overview maps;Signal transduction;Amino acid metabolism;Amino acid metabolism;Metabolism of other amino acids	ko01100//Metabolic pathways;ko02020//Two-component system;ko00250//Alanine, aspartate and glutamate metabolism;ko00220//Arginine biosynthesis;ko00471//D-Glutamine and D-glutamate metabolism	K01425;K01425;K01425;K01425;K01425	-	GO:0016811//hydrolase activity, acting on carbon-nitrogen (but not peptide) bonds, in linear amides	GO:0009064//glutamine family amino acid metabolic process
gene-BSU_02440	0.284056914	0.383968732	0.571441717	no	glnK	two-component sensor histidine kinase GlnL [Bacillus subtilis BEST7613] [Bacillus subtilis]	Environmental Information Processing	Signal transduction	ko02020//Two-component system	K07717	-	-	-
gene-BSU_02450	1.019684493	0.000401764	0.001350495	yes	glnL	two-component response regulator [GlnJ] for glutamine utilisation [Bacillus subtilis subsp. subtilis str. 168] [Bacillus subtilis]	Environmental Information Processing	Signal transduction	ko02020//Two-component system	K07719	GO:0044424//intracellular part	GO:0003676//nucleic acid binding	GO:0010468//regulation of gene expression;GO:0034645//cellular macromolecule biosynthetic process;GO:0035556//intracellular signal transduction
gene-BSU_02460	1.796332964	0.00091076	0.002907146	yes	ycbC	5-dehydro-4-deoxyglucarate dehydratase [Bacillus subtilis subsp. subtilis str. SC-8] [Bacillus subtilis]	Metabolism;Metabolism	Global and overview maps;Carbohydrate metabolism	ko01100//Metabolic pathways;ko00053//Ascorbate and aldarate metabolism	K01707;K01707	-	GO:0016836//hydro-lyase activity	GO:0019394//glucarate catabolic process
gene-BSU_02470	0.575080022	0.034917067	0.079793298	no	gucD	2,5-dioxovalerate dehydrogenase (alpha-ketoglutaric semialdehyde dehydrogenase) [Bacillus subtilis subsp. subtilis str. 168] [Bacillus subtilis]	Metabolism;Metabolism	Global and overview maps;Carbohydrate metabolism	ko01100//Metabolic pathways;ko00040//Pentose and glucuronate interconversions	K22187;K22187	-	GO:0016903//oxidoreductase activity, acting on the aldehyde or oxo group of donors	GO:0006067//ethanol metabolic process
gene-BSU_02480	0.937218225	0.041056631	0.091773646	no	gudP	glucarate transporter [Bacillus subtilis subsp. subtilis str. 168] [Bacillus subtilis]	-	-	-	-	-	-	-
gene-BSU_02490	-0.316116627	0.655355525	0.819841189	no	gudD	glucarate dehydratase [Bacillus subtilis subsp. subtilis str. 168] [Bacillus subtilis]	Metabolism;Metabolism	Global and overview maps;Carbohydrate metabolism	ko01100//Metabolic pathways;ko00053//Ascorbate and aldarate metabolism	K01706;K01706	-	GO:0016836//hydro-lyase activity;GO:0043169//cation binding	GO:0019392//glucarate metabolic process
gene-BSU_02500	0.61285582	0.040397181	0.090502388	no	ycbG	FCD domain-containing protein [Bacillus subtilis]	-	-	-	-	-	-	-
gene-BSU_02510	-0.91096409	0.034585291	0.079171149	no	garD	D-galactarate dehydratase [Bacillus subtilis subsp. subtilis str. 168] [Bacillus subtilis]	Metabolism;Metabolism	Global and overview maps;Carbohydrate metabolism	ko01100//Metabolic pathways;ko00053//Ascorbate and aldarate metabolism	K01708;K01708	-	GO:0016835//carbon-oxygen lyase activity	GO:0019579//aldaric acid catabolic process
gene-BSU_02520	-0.492034701	6.60E-07	3.16E-06	no	--	macrolide 2'-phosphotransferase MphK [Bacillus subtilis]	-	-	-	-	-	GO:0016772//transferase activity, transferring phosphorus-containing groups;GO:0032550//purine ribonucleoside binding	GO:0006796//phosphate-containing compound metabolic process
gene-BSU_02530	-6.243593618	1.41E-13	1.17E-12	yes	rtpA	anti-TRAP regulator [Bacillus subtilis subsp. subtilis str. 168] [Bacillus subtilis]	-	-	-	-	-	GO:0005515//protein binding	GO:0010468//regulation of gene expression;GO:0034645//cellular macromolecule biosynthetic process
gene-BSU_02540	-6.715156427	0	0	yes	ycbK	DMT family transporter [Bacillus subtilis]	-	-	-	-	GO:0031224//intrinsic component of membrane	-	GO:0051234//establishment of localization
gene-BSU_02550	-0.317407898	0.839834683	0.974002844	no	ycbL	DNA-binding response regulator, OmpR family, contains REC and winged-helix (wHTH) domain [Bacillus subtilis]	-	-	-	-	-	GO:0003676//nucleic acid binding	GO:0010468//regulation of gene expression;GO:0034645//cellular macromolecule biosynthetic process
gene-BSU_02560	-0.694096332	0.516546792	0.703195055	no	ycbM	two-component sensor histidine kinase [YcbL] [Bacillus subtilis subsp. subtilis str. 168] [Bacillus subtilis]	-	-	-	-	GO:0016020//membrane	GO:0016301//kinase activity;GO:0036094//small molecule binding;GO:0097159//organic cyclic compound binding;GO:1901363//heterocyclic compound binding	GO:0016310//phosphorylation;GO:0035556//intracellular signal transduction
gene-BSU_02570	0.476268065	0.430890755	0.621685402	no	ycbN	ABC transporter ATP-binding protein [Bacillus subtilis]	-	-	-	-	-	GO:0017111//nucleoside-triphosphatase activity;GO:0032550//purine ribonucleoside binding	-
gene-BSU_02580	0.476201362	0.53237096	0.713763485	no	--	ABC transporter permease [Bacillus subtilis]	-	-	-	-	-	-	-
gene-BSU_02585	0	1	1	notest	--	membrane protein [Bacillus subtilis subsp. subtilis str. OH 131.1] [Bacillus subtilis]	-	-	-	-	-	-	-
gene-BSU_02590	0.53544158	3.15E-05	0.000124623	no	yndM	DUF2512 domain-containing protein [Bacillus sp. MBGLi79]	-	-	-	-	GO:0031224//intrinsic component of membrane	-	-
gene-BSU_02600	-1.310787537	0.725877902	0.880414537	no	cwlJ	cell wall hydrolase [Bacillus subtilis subsp. natto BEST195] [Bacillus subtilis]	-	-	-	-	-	-	-
gene-BSU_02610	-0.212034916	0.732578372	0.887906349	no	--	VWA domain-containing protein [Bacillus subtilis]	-	-	-	-	-	-	-
gene-BSU_02619	0	1	1	notest	--	conserved protein of unknown function [Bacillus subtilis subsp. subtilis str. 168] [Bacillus subtilis]	-	-	-	-	-	-	-
gene-BSU_02620	2.64763975	1.04E-35	2.27E-34	yes	phoD	secreted phosphodiesterase (endo-hydrolysis at non-specific sites throughout the cell wall teichoic acid polymer) [Bacillus subtilis subsp. subtilis str. 168] [Bacillus subtilis]	Metabolism;Environmental Information Processing;Metabolism	Global and overview maps;Signal transduction;Metabolism of cofactors and vitamins	ko01100//Metabolic pathways;ko02020//Two-component system;ko00790//Folate biosynthesis	K01113;K01113;K01113	-	-	-
gene-BSU_02630	2.39488397	0.000361222	0.001223495	yes	tatAd	component of the twin-arginine pre-protein translocation pathway [Bacillus subtilis XF-1] [Bacillus subtilis]	Genetic Information Processing;Environmental Information Processing	Folding, sorting and degradation;Membrane transport	ko03060//Protein export;ko03070//Bacterial secretion system	K03116;K03116	-	-	-
gene-BSU_02640	2.951212927	2.01E-07	1.02E-06	yes	tatC1	component of the twin-arginine pre-protein translocation pathway [Bacillus subtilis subsp. subtilis str. 168] [Bacillus subtilis]	Genetic Information Processing;Environmental Information Processing	Folding, sorting and degradation;Membrane transport	ko03060//Protein export;ko03070//Bacterial secretion system	K03118;K03118	-	-	-
gene-BSU_02650	-0.087496964	0.762503141	0.913355609	no	pcp	pyrrolidone-carboxylate (pyroglutamate) peptidase [Bacillus subtilis subsp. subtilis str. 168] [Bacillus subtilis]	-	-	-	-	GO:0044444//cytoplasmic part	GO:0008242//omega peptidase activity	GO:0019538//protein metabolic process
gene-BSU_02660	-0.773663189	3.58E-05	0.000140634	no	ycbU	aminotransferase class V-fold PLP-dependent enzyme [Bacillus subtilis]	Metabolism;Metabolism	Global and overview maps;Metabolism of other amino acids	ko01100//Metabolic pathways;ko00450//Selenocompound metabolism	K11717;K11717	-	-	-
gene-BSU_02670	0.415962008	0.502295533	0.695647059	no	lmrB	flavonoid efflux transporter; drug-export protein [Bacillus subtilis subsp. subtilis str. 168] [Bacillus subtilis]	-	-	-	-	GO:0031224//intrinsic component of membrane	-	GO:0009636//response to toxic substance;GO:0044763//single-organism cellular process;GO:0051234//establishment of localization
gene-BSU_02680	-0.12896657	1	1	no	lmrA	transcriptional repressor of lmrAB and yxaGH operons (flavonoid and antibiotic resistance) [Bacillus subtilis subsp. subtilis str. 168] [Bacillus subtilis]	-	-	-	-	-	-	GO:0010468//regulation of gene expression;GO:0034645//cellular macromolecule biosynthetic process
gene-BSU_02690	-0.394323561	0.053708442	0.114904388	no	ansZ	type II asparaginase [Bacillus subtilis]	Metabolism;Metabolism;Metabolism;Metabolism	Global and overview maps;Global and overview maps;Amino acid metabolism;Metabolism of other amino acids	ko01100//Metabolic pathways;ko01110//Biosynthesis of secondary metabolites;ko00250//Alanine, aspartate and glutamate metabolism;ko00460//Cyanoamino acid metabolism	K01424;K01424;K01424;K01424	-	GO:0003824//catalytic activity	GO:0009066//aspartate family amino acid metabolic process
gene-BSU_02700	1.934376962	0.00276684	0.008081767	yes	estA	secreted alkaliphilic lipase [Bacillus subtilis XF-1] [Bacillus subtilis]	Metabolism;Metabolism	Global and overview maps;Lipid metabolism	ko01100//Metabolic pathways;ko00561//Glycerolipid metabolism	K01046;K01046	-	GO:0016298//lipase activity	GO:0006629//lipid metabolic process
gene-BSU_02710	0.466262823	0.437839008	0.626156861	no	--	RDD family protein [Bacillus sp. SN32]	-	-	-	-	GO:0031224//intrinsic component of membrane	-	-
gene-BSU_02720	-0.031572255	0.902044799	1	no	--	YccF [Bacillus subtilis subsp. subtilis str. RO-NN-1] [Bacillus subtilis]	-	-	-	-	-	GO:0003676//nucleic acid binding;GO:0032550//purine ribonucleoside binding	-
gene-BSU_02730	-0.557904866	0.144200434	0.2629446	no	natK	two-component sensor histidine kinase [NatR] [Bacillus subtilis subsp. subtilis str. 168] [Bacillus subtilis]	Environmental Information Processing	Signal transduction	ko02020//Two-component system	K11640	GO:0031224//intrinsic component of membrane	GO:0004672//protein kinase activity;GO:0032550//purine ribonucleoside binding	GO:0006468//protein phosphorylation
gene-BSU_02740	-2.276577718	3.59E-08	1.98E-07	yes	natR	two-component response regulator [NatK] [Bacillus subtilis subsp. subtilis str. 168] [Bacillus subtilis]	Environmental Information Processing	Signal transduction	ko02020//Two-component system	K11641	GO:0044424//intracellular part	GO:0003676//nucleic acid binding	GO:0010468//regulation of gene expression;GO:0034645//cellular macromolecule biosynthetic process
gene-BSU_02750	-1.040981562	0.524997238	0.706965569	no	natA	Na+ ABC efflux transporter (ATP-binding protein) [Bacillus subtilis subsp. subtilis str. 168] [Bacillus subtilis]	Environmental Information Processing;Environmental Information Processing	Signal transduction;Membrane transport	ko02020//Two-component system;ko02010//ABC transporters	K09697;K09697	-	GO:0017111//nucleoside-triphosphatase activity;GO:0032550//purine ribonucleoside binding	GO:0030001//metal ion transport
gene-BSU_02760	-0.52756019	0.628297495	0.800716703	no	natB	Na+ ABC efflux transporter (permease) [Bacillus subtilis subsp. subtilis str. 168] [Bacillus subtilis]	Environmental Information Processing;Environmental Information Processing	Signal transduction;Membrane transport	ko02020//Two-component system;ko02010//ABC transporters	K09696;K09696	GO:0031224//intrinsic component of membrane	-	GO:0030001//metal ion transport
gene-BSU_02770	0.585435018	0.01622817	0.040342927	no	yccK	aldo/keto reductase [Bacillus subtilis]	-	-	-	-	-	-	GO:0044710//single-organism metabolic process
gene-BSU_02780	0.089545997	0.677976159	0.838774437	no	ycdA	lipoprotein involved in swarming behaviour [Bacillus subtilis subsp. subtilis str. 168] [Bacillus subtilis]	-	-	-	-	-	-	-
gene-BSU_02785	0	1	1	notest	--	MULTISPECIES: hypothetical protein [Bacillus]	-	-	-	-	-	-	-
gene-BSU_02790	1.465157727	7.18E-05	0.000269502	yes	--	DUF4901 domain-containing protein [Bacillus sp. FJAT-14266]	-	-	-	-	-	-	-
gene-BSU_02800	-0.00328337	1	1	no	--	DUF4901 domain-containing protein [Bacillus subtilis]	-	-	-	-	-	-	-
gene-BSU_02810	0.304076219	0.83965756	0.974002844	no	cwlK	murein L,D:-endopeptidase [Bacillus subtilis subsp. subtilis str. 168] [Bacillus subtilis]	-	-	-	-	-	GO:0003824//catalytic activity	GO:0045229//external encapsulating structure organization
gene-BSU_02820	-0.017354637	0.905829981	1	no	rapJ	response regulator aspartate phosphatase [Bacillus subtilis subsp. subtilis str. 168] [Bacillus subtilis]	-	-	-	-	-	GO:0003824//catalytic activity	GO:0006796//phosphate-containing compound metabolic process
gene-BSU_02830	0.533252377	4.31E-07	2.11E-06	no	ycdF	glucose-1-dehydrogenase [Bacillus subtilis TO-A] [Bacillus subtilis]	Metabolism;Metabolism;Metabolism;Metabolism	Global and overview maps;Global and overview maps;Global and overview maps;Carbohydrate metabolism	ko01100//Metabolic pathways;ko01120//Microbial metabolism in diverse environments;ko01200//Carbon metabolism;ko00030//Pentose phosphate pathway	K00034;K00034;K00034;K00034	-	GO:0016616//oxidoreductase activity, acting on the CH-OH group of donors, NAD or NADP as acceptor	GO:0044710//single-organism metabolic process
gene-BSU_02840	0.201532096	0.022812231	0.054667147	no	ycdG	alpha-glucosidase [Bacillus subtilis]	Metabolism;Metabolism;Metabolism	Global and overview maps;Carbohydrate metabolism;Carbohydrate metabolism	ko01100//Metabolic pathways;ko00500//Starch and sucrose metabolism;ko00052//Galactose metabolism	K01182;K01182;K01182	GO:0044424//intracellular part	GO:0043167//ion binding;GO:0090599//alpha-glucosidase activity	GO:0044238//primary metabolic process
gene-BSU_02850	0.124698775	0.612519522	0.78774848	no	znuA	Zn(II)-binding lipoprotein [Bacillus subtilis subsp. subtilis str. 168] [Bacillus subtilis]	Environmental Information Processing	Membrane transport	ko02010//ABC transporters	K09815	-	-	-
gene-BSU_02860	-0.252332056	0.651879308	0.818181327	no	znuC	Zn(II) transporter (ATP-binding protein) [Bacillus subtilis subsp. subtilis str. 168] [Bacillus subtilis]	Environmental Information Processing	Membrane transport	ko02010//ABC transporters	K09817	-	-	-
gene-BSU_02870	0.080261564	0.882136019	1	no	znuB	high affinity Zn(II) ABC transporter (permease) [Bacillus subtilis subsp. subtilis str. 168] [Bacillus subtilis]	Environmental Information Processing	Membrane transport	ko02010//ABC transporters	K09816	GO:0016020//membrane	-	GO:0051234//establishment of localization
gene-BSU_02880	1.174747873	0.277336542	0.444942824	no	yhbW	LLM class flavin-dependent oxidoreductase [Bacillus subtilis]	-	-	-	-	-	-	-
gene-BSU_02890	-0.462831179	6.15E-06	2.67E-05	no	yceC	Stress response protein SCP2 [Bacillus subtilis subsp. subtilis str. BSP1] [Bacillus subtilis]	-	-	-	-	-	-	GO:0010035//response to inorganic substance
gene-BSU_02900	-0.088009635	0.440053408	0.628197888	no	yceD	TerD family protein [Bacillus tequilensis]	-	-	-	-	-	-	-
gene-BSU_02910	-0.079225706	0.434952739	0.624491339	no	yceD	stress adaptation protein [Bacillus sp. LM 4-2]	-	-	-	-	-	-	-
gene-BSU_02920	0.064755041	0.533562146	0.714881713	no	yceF	membrane protein [Bacillus subtilis] [Bacillus subtilis subsp. stercoris] [Bacillus subtilis]	-	-	-	-	GO:0031224//intrinsic component of membrane	-	GO:0010035//response to inorganic substance
gene-BSU_02930	-0.018952762	0.858709535	0.987676864	no	--	YceG-like Ter operon protein [Bacillus subtilis J24] [Bacillus subtilis]	-	-	-	-	-	-	-
gene-BSU_02940	-0.205216811	0.050787927	0.109418913	no	SERP0976	toxic anion resistance protein [Bacillus subtilis]	-	-	-	-	-	-	-
gene-BSU_02950	-0.799102703	3.54E-05	0.000139227	no	svop	niacin permease [Bacillus subtilis subsp. subtilis str. 168] [Bacillus subtilis]	-	-	-	-	-	-	-
gene-BSU_02960	0.783682093	1	1	no	yceJ	MFS transporter [Bacillus sp. CMAA 1185]	-	-	-	-	GO:0031224//intrinsic component of membrane	-	GO:0044763//single-organism cellular process;GO:0051234//establishment of localization
gene-BSU_02970	13.40074604	0.002969412	0.008616692	yes	yceK	transcriptional regulator [Bacillus subtilis subsp. subtilis] [Bacillus subtilis]	-	-	-	-	-	GO:0001071//nucleic acid binding transcription factor activity	GO:0010468//regulation of gene expression;GO:0034645//cellular macromolecule biosynthetic process
gene-BSU_02980	0.538336453	3.35E-09	2.03E-08	no	opuAA	L-proline betaine and betonicine ABC transporter (ATP-binding protein) [Bacillus subtilis subsp. subtilis str. 168] [Bacillus subtilis]	Environmental Information Processing	Membrane transport	ko02010//ABC transporters	K02000	-	-	-
gene-BSU_02990	0.278084382	0.002388756	0.007075825	no	opuAB	L-proline betaine and betonicine ABC transporter (permease) [Bacillus subtilis subsp. subtilis str. 168] [Bacillus subtilis]	Environmental Information Processing	Membrane transport	ko02010//ABC transporters	K02001	GO:0031224//intrinsic component of membrane	-	GO:0046942//carboxylic acid transport
gene-BSU_03000	0.17882903	0.031335352	0.072384451	no	opuAC	L-proline betaine and betonicine ABC transporter ABC transporter (glycine betaine-binding lipoprotein) [Bacillus subtilis subsp. subtilis str. 168] [Bacillus subtilis]	Environmental Information Processing	Membrane transport	ko02010//ABC transporters	K02002	GO:0016020//membrane	GO:0016787//hydrolase activity	GO:0046942//carboxylic acid transport
gene-BSU_03010	0.53710799	0.001237571	0.00384872	no	amhX	amidohydrolase [Bacillus sp. YP1]	-	-	-	-	-	-	-
gene-BSU_03020	-0.574368086	0.000836407	0.002704426	no	--	integral inner membrane protein [Bacillus subtilis subsp. subtilis str. BAB-1] [Bacillus subtilis]	-	-	-	-	-	-	-
gene-BSU_03030	0.894730622	0.025209547	0.059759235	no	--	Uncharacterised protein [Paenibacillus polymyxa]	-	-	-	-	-	-	-
gene-BSU_03040	-0.323803484	0.016147754	0.040193099	no	amyE	alpha-amylase [Bacillus subtilis subsp. subtilis str. 168] [Bacillus subtilis]	Metabolism;Metabolism;Metabolism	Global and overview maps;Global and overview maps;Carbohydrate metabolism	ko01100//Metabolic pathways;ko01110//Biosynthesis of secondary metabolites;ko00500//Starch and sucrose metabolism	K01176;K01176;K01176	-	-	-
gene-BSU_03050	2.140909808	6.76E-89	5.09E-87	yes	ldh	L-lactate dehydrogenase [Bacillus subtilis subsp. subtilis str. 168] [Bacillus subtilis]	Metabolism;Metabolism;Metabolism;Metabolism;Metabolism;Metabolism;Metabolism	Global and overview maps;Global and overview maps;Global and overview maps;Amino acid metabolism;Carbohydrate metabolism;Carbohydrate metabolism;Carbohydrate metabolism	ko01100//Metabolic pathways;ko01110//Biosynthesis of secondary metabolites;ko01120//Microbial metabolism in diverse environments;ko00270//Cysteine and methionine metabolism;ko00620//Pyruvate metabolism;ko00010//Glycolysis / Gluconeogenesis;ko00640//Propanoate metabolism	K00016;K00016;K00016;K00016;K00016;K00016;K00016	GO:0044424//intracellular part	GO:0004457//lactate dehydrogenase activity	GO:0005975//carbohydrate metabolic process;GO:0006090//pyruvate metabolic process
gene-BSU_03060	2.401820036	5.79E-140	7.00E-138	yes	lctP	L-lactate permease [Bacillus subtilis subsp. subtilis str. 168] [Bacillus subtilis]	-	-	-	-	-	-	-
gene-BSU_03070	-0.261328084	1	1	no	bmr3	multidrug-efflux transporter [Bacillus subtilis subsp. subtilis str. 168] [Bacillus subtilis]	-	-	-	-	-	-	-
gene-BSU_03080	-0.225502349	0.856308555	0.985483454	no	ycgE	MarR family transcriptional regulator [Bacillus subtilis]	-	-	-	-	-	-	-
gene-BSU_03090	-0.492481585	0.615518992	0.789724678	no	--	LysE family transporter [Bacillus subtilis]	-	-	-	-	GO:0031224//intrinsic component of membrane	-	GO:0046942//carboxylic acid transport
gene-BSU_03100	-0.009248077	1	1	no	--	YqcI/YcgG family [Bacillus subtilis]	-	-	-	-	-	-	-
gene-BSU_03110	1.240203697	0.635940249	0.805495695	no	ycgH	amino acid permease [Bacillus subtilis]	-	-	-	-	-	-	-
gene-BSU_03120	0	1	1	notest	--	ycgI [Bacillus subtilis subsp. subtilis str. SC-8] [Bacillus subtilis]	-	-	-	-	-	-	-
gene-BSU_03130	0.692129133	7.31E-10	4.65E-09	no	nadE	NAD synthetase [Bacillus subtilis XF-1] [Bacillus subtilis]	Metabolism;Metabolism	Global and overview maps;Metabolism of cofactors and vitamins	ko01100//Metabolic pathways;ko00760//Nicotinate and nicotinamide metabolism	K01916;K01916	-	GO:0016880//acid-ammonia (or amide) ligase activity;GO:0016884//carbon-nitrogen ligase activity, with glutamine as amido-N-donor;GO:0032550//purine ribonucleoside binding	GO:0019359//nicotinamide nucleotide biosynthetic process;GO:0048646//anatomical structure formation involved in morphogenesis
gene-BSU_03140	-0.772342473	0.098703385	0.193526538	no	tmrB	ATP-binding tunicamycin resistance protein [Bacillus subtilis BSn5] [Bacillus subtilis]	-	-	-	-	-	-	-
gene-BSU_03150	-0.677330169	0.00582047	0.015928447	no	aroK	shikimate kinase [Bacillus subtilis subsp. subtilis str. 168] [Bacillus subtilis]	Metabolism;Metabolism;Metabolism;Metabolism	Global and overview maps;Global and overview maps;Global and overview maps;Amino acid metabolism	ko01100//Metabolic pathways;ko01110//Biosynthesis of secondary metabolites;ko01230//Biosynthesis of amino acids;ko00400//Phenylalanine, tyrosine and tryptophan biosynthesis	K00891;K00891;K00891;K00891	GO:0044424//intracellular part	GO:0016301//kinase activity;GO:0032550//purine ribonucleoside binding;GO:0046872//metal ion binding	GO:0006796//phosphate-containing compound metabolic process;GO:0008652//cellular amino acid biosynthetic process;GO:0043650//dicarboxylic acid biosynthetic process
gene-BSU_03160	-0.217591435	0.878036479	1	no	ycgJ	methyltransferase domain-containing protein [Bacillus subtilis]	-	-	-	-	-	-	-
gene-BSU_03170	-1.222392421	0.000312979	0.001068252	yes	ycgK	LysR family transcriptional regulator [Bacillus subtilis]	Cellular Processes	Cellular community - prokaryotes	ko02026//Biofilm formation - Escherichia coli	K04761	-	-	-
gene-BSU_03180	-1.805384958	6.67E-06	2.87E-05	yes	cah	promiscuous acetyl xylan esterase-cephalosporin C deacetylase [Bacillus subtilis subsp. subtilis str. 168] [Bacillus subtilis]	Metabolism;Metabolism	Global and overview maps;Biosynthesis of other secondary metabolites	ko01110//Biosynthesis of secondary metabolites;ko00311//Penicillin and cephalosporin biosynthesis	K01060;K01060	GO:0044424//intracellular part	GO:0019213//deacetylase activity;GO:0046872//metal ion binding;GO:0052689//carboxylic ester hydrolase activity	GO:0030243//cellulose metabolic process
gene-BSU_03190	-0.191147315	0.786241821	0.932551982	no	--	nucleotidyltransferase domain-containing protein [Bacillus subtilis]	-	-	-	-	-	-	-
gene-BSU_03200	1.388735087	2.74E-06	1.23E-05	yes	putB	proline dehydrogenase [Bacillus subtilis]	Metabolism;Metabolism;Metabolism	Global and overview maps;Global and overview maps;Amino acid metabolism	ko01100//Metabolic pathways;ko01110//Biosynthesis of secondary metabolites;ko00330//Arginine and proline metabolism	K00318;K00318;K00318	-	GO:0016645//oxidoreductase activity, acting on the CH-NH group of donors	GO:0006536//glutamate metabolic process
gene-BSU_03210	2.012118061	9.32E-31	1.67E-29	yes	putC	1-pyrroline-5-carboxylate dehydrogenase [Bacillus subtilis subsp. subtilis str. 168] [Bacillus subtilis]	Metabolism;Metabolism;Metabolism	Global and overview maps;Amino acid metabolism;Amino acid metabolism	ko01100//Metabolic pathways;ko00250//Alanine, aspartate and glutamate metabolism;ko00330//Arginine and proline metabolism	K00294;K00294;K00294	-	GO:0016646//oxidoreductase activity, acting on the CH-NH group of donors, NAD or NADP as acceptor;GO:0016903//oxidoreductase activity, acting on the aldehyde or oxo group of donors	GO:0006536//glutamate metabolic process
gene-BSU_03220	1.122397814	4.10E-08	2.24E-07	yes	putP	proline:sodium symporter [Bacillus subtilis TO-A] [Bacillus subtilis]	-	-	-	-	-	-	-
gene-BSU_03230	-1.540145214	1.53E-11	1.09E-10	yes	putR	transcriptional activator of proline degradation operon [Bacillus subtilis subsp. subtilis str. 168] [Bacillus subtilis]	-	-	-	-	-	-	-
gene-BSU_03240	-0.838937567	0.486623116	0.680555987	no	ycgQ	TIGR03943 family protein [Bacillus subtilis]	-	-	-	-	GO:0031224//intrinsic component of membrane	-	-
gene-BSU_03250	-3.650042917	0.000207235	0.000726597	yes	ycgR	permease [Bacillus subtilis]	-	-	-	-	GO:0031224//intrinsic component of membrane	-	-
gene-BSU_03260	-0.478901056	0.58378723	0.763208076	no	ycgS	alpha/beta hydrolase [Bacillus subtilis]	-	-	-	-	-	GO:0003824//catalytic activity	-
gene-BSU_03270	-1.77665093	1.99E-10	1.32E-09	yes	ycgT	Fur-regulated NADPH:ferredoxin oxidoreductase [Bacillus subtilis subsp. subtilis str. 168] [Bacillus subtilis]	-	-	-	-	-	GO:0000166//nucleotide binding;GO:0016731//oxidoreductase activity, acting on iron-sulfur proteins as donors, NAD or NADP as acceptor	GO:0044710//single-organism metabolic process
gene-BSU_03280	0.526672479	4.71E-06	2.06E-05	no	nasF	uroporphyrin-III C-methyltransferase [Bacillus subtilis subsp. subtilis str. 168] [Bacillus subtilis]	Metabolism;Metabolism;Metabolism;Metabolism	Global and overview maps;Global and overview maps;Global and overview maps;Metabolism of cofactors and vitamins	ko01100//Metabolic pathways;ko01110//Biosynthesis of secondary metabolites;ko01120//Microbial metabolism in diverse environments;ko00860//Porphyrin and chlorophyll metabolism	K13542;K13542;K13542;K13542	-	GO:0016628//oxidoreductase activity, acting on the CH-CH group of donors, NAD or NADP as acceptor;GO:0016741//transferase activity, transferring one-carbon groups;GO:0016836//hydro-lyase activity	GO:0006778//porphyrin-containing compound metabolic process;GO:0018130//heterocycle biosynthetic process;GO:0044710//single-organism metabolic process
gene-BSU_03290	1.704257875	2.35E-07	1.17E-06	yes	nasE	assimilatory nitrite reductase subunit [Bacillus subtilis subsp. subtilis str. 168] [Bacillus subtilis]	Metabolism;Metabolism;Metabolism	Global and overview maps;Global and overview maps;Energy metabolism	ko01100//Metabolic pathways;ko01120//Microbial metabolism in diverse environments;ko00910//Nitrogen metabolism	K00363;K00363;K00363	-	GO:0043169//cation binding;GO:0046857//oxidoreductase activity, acting on other nitrogenous compounds as donors, with NAD or NADP as acceptor;GO:0051536//iron-sulfur cluster binding	GO:0042126//nitrate metabolic process
gene-BSU_03300	2.364419372	1.86E-59	7.07E-58	yes	nasD	assimilatory nitrite reductase subunit [Bacillus subtilis subsp. subtilis str. 168] [Bacillus subtilis]	Metabolism;Metabolism;Metabolism	Global and overview maps;Global and overview maps;Energy metabolism	ko01100//Metabolic pathways;ko01120//Microbial metabolism in diverse environments;ko00910//Nitrogen metabolism	K00362;K00362;K00362	-	GO:0000166//nucleotide binding;GO:0003824//catalytic activity;GO:0043169//cation binding;GO:0046906//tetrapyrrole binding;GO:0051536//iron-sulfur cluster binding	GO:0042126//nitrate metabolic process
gene-BSU_03310	-1.685500951	1.97E-05	7.96E-05	yes	nasC	assimilatory nitrate reductase (catalytic subunit) [Bacillus subtilis subsp. subtilis str. 168] [Bacillus subtilis]	Metabolism;Metabolism;Metabolism	Global and overview maps;Global and overview maps;Energy metabolism	ko01100//Metabolic pathways;ko01120//Microbial metabolism in diverse environments;ko00910//Nitrogen metabolism	K00372;K00372;K00372	-	-	-
gene-BSU_03320	-1.031212076	5.34E-05	0.00020352	yes	nasB	assimilatory nitrate reductase (electron transfer subunit NasB) [Bacillus subtilis subsp. subtilis str. 168] [Bacillus subtilis]	Metabolism;Metabolism;Metabolism	Global and overview maps;Global and overview maps;Energy metabolism	ko01100//Metabolic pathways;ko01120//Microbial metabolism in diverse environments;ko00910//Nitrogen metabolism	K00362;K00362;K00362	-	-	-
gene-BSU_03330	-1.158640643	3.93E-05	0.00015234	yes	nasA	NarK/NasA family nitrate transporter [Bacillus subtilis]	Metabolism	Energy metabolism	ko00910//Nitrogen metabolism	K02575	-	-	-
gene-BSU_03340	-1.70225786	0.248056977	0.408134534	no	folE2	GTP cyclohydrolase I [Bacillus subtilis subsp. subtilis str. 168] [Bacillus subtilis]	Metabolism;Metabolism	Global and overview maps;Metabolism of cofactors and vitamins	ko01100//Metabolic pathways;ko00790//Folate biosynthesis	K09007;K09007	-	GO:0003933//GTP cyclohydrolase activity	-
gene-BSU_03350	8.829722735	1	1	no	--	yciB [Bacillus subtilis]	-	-	-	-	-	-	-
gene-BSU_03359	0	1	1	notest	--	RecName: Full=Uncharacterized protein YczL [Bacillus subtilis subsp. subtilis str. 168] [Bacillus subtilis]	-	-	-	-	-	-	-
gene-BSU_03360	1.841737916	0.244974135	0.404070607	no	DDB_G0274527	zinc metallochaperone with NTPase activity [Bacillus subtilis subsp. subtilis str. 168] [Bacillus subtilis]	-	-	-	-	-	GO:0032550//purine ribonucleoside binding	-
gene-BSU_03370	-0.014544548	1	1	no	yckA	aminoacid ABC transporter (permease subunit) [Bacillus subtilis subsp. subtilis str. 168] [Bacillus subtilis]	Environmental Information Processing	Membrane transport	ko02010//ABC transporters	K10009	GO:0031224//intrinsic component of membrane	-	GO:0046942//carboxylic acid transport
gene-BSU_03380	-0.439699554	0.362734676	0.549681488	no	yckB	amino acid ABC transporter (binding lipoprotein subunit) [Bacillus subtilis subsp. subtilis str. 168] [Bacillus subtilis]	Environmental Information Processing	Membrane transport	ko02010//ABC transporters	K02424	GO:0016020//membrane	-	GO:0051234//establishment of localization
gene-BSU_03385	12.02583167	0.510885998	0.700402867	no	--	MULTISPECIES: hypothetical protein [Bacillus]	-	-	-	-	-	-	-
gene-BSU_03390	-0.291948123	0.547234806	0.727095196	no	--	RDD family protein [Bacillus subtilis]	-	-	-	-	GO:0031224//intrinsic component of membrane	-	-
gene-BSU_03400	12.27612441	0.074672777	0.152245468	no	--	YckD family protein [Bacillus subtilis]	-	-	-	-	-	-	-
gene-BSU_03410	0.100787832	0.614218568	0.789285696	no	bglC	aryl-phospho-beta-d-glucosidase [Bacillus subtilis subsp. subtilis str. 168] [Bacillus subtilis]	Metabolism;Metabolism	Carbohydrate metabolism;Carbohydrate metabolism	ko00500//Starch and sucrose metabolism;ko00010//Glycolysis / Gluconeogenesis	K01223;K01223	-	GO:0008422//beta-glucosidase activity	GO:0044238//primary metabolic process
gene-BSU_03420	2.052059024	0.015464552	0.038685619	yes	nin	inhibitor of the DNA degrading activity of NucA (competence) [Bacillus subtilis subsp. subtilis str. 168] [Bacillus subtilis]	-	-	-	-	-	-	GO:0009294//DNA mediated transformation
gene-BSU_03430	0.780261588	0.181744853	0.317357533	no	nucA	endonuclease [Bacillus subtilis subsp. subtilis str. 168] [Bacillus subtilis]	-	-	-	-	GO:0031224//intrinsic component of membrane	GO:0016788//hydrolase activity, acting on ester bonds	GO:0009294//DNA mediated transformation;GO:0090304//nucleic acid metabolic process
gene-BSU_03440	-0.55987152	0.544336726	0.724019471	no	tlpC	methyl-accepting chemotaxis protein (plant colonization) [Bacillus subtilis subsp. subtilis str. 168] [Bacillus subtilis]	Environmental Information Processing;Cellular Processes	Signal transduction;Cell motility	ko02020//Two-component system;ko02030//Bacterial chemotaxis	K03406;K03406	-	-	-
gene-BSU_03450	0.148543783	0.891065321	1	no	hxlB	6-phospho-3-hexuloisomerase (PHI) [Bacillus subtilis subsp. subtilis str. 168] [Bacillus subtilis]	Metabolism;Metabolism;Metabolism;Metabolism;Metabolism;Metabolism	Global and overview maps;Global and overview maps;Global and overview maps;Global and overview maps;Carbohydrate metabolism;Energy metabolism	ko01100//Metabolic pathways;ko01120//Microbial metabolism in diverse environments;ko01230//Biosynthesis of amino acids;ko01200//Carbon metabolism;ko00030//Pentose phosphate pathway;ko00680//Methane metabolism	K08094;K08094;K08094;K08094;K08094;K08094	-	GO:0003824//catalytic activity;GO:0005488//binding	GO:0019649//formaldehyde assimilation;GO:0042221//response to chemical
gene-BSU_03460	-0.431388581	0.507000896	0.699977015	no	hxlA	3-hexulose-6-phosphate synthase (HPS) [Bacillus subtilis subsp. subtilis str. 168] [Bacillus subtilis]	Metabolism;Metabolism;Metabolism;Metabolism;Metabolism;Metabolism	Global and overview maps;Global and overview maps;Global and overview maps;Global and overview maps;Carbohydrate metabolism;Energy metabolism	ko01100//Metabolic pathways;ko01120//Microbial metabolism in diverse environments;ko01230//Biosynthesis of amino acids;ko01200//Carbon metabolism;ko00030//Pentose phosphate pathway;ko00680//Methane metabolism	K08093;K08093;K08093;K08093;K08093;K08093	-	GO:0016831//carboxy-lyase activity;GO:0016832//aldehyde-lyase activity	GO:0019649//formaldehyde assimilation;GO:0019856//pyrimidine nucleobase biosynthetic process;GO:0042221//response to chemical
gene-BSU_03470	0.50855185	0.536365239	0.717526828	no	hxlR	HTH-type transcriptional activator HxlR [Bacillus subtilis subsp. subtilis] [Bacillus subtilis]	-	-	-	-	-	-	-
gene-BSU_03480	-0.670862151	4.07E-15	3.74E-14	no	srfAA	surfactin synthetase [Bacillus subtilis subsp. subtilis str. 168] [Bacillus subtilis]	Cellular Processes;Metabolism	Cellular community - prokaryotes;Metabolism of terpenoids and polyketides	ko02024//Quorum sensing;ko01054//Nonribosomal peptide structures	K15654;K15654	-	-	-
gene-BSU_03490	-0.479432941	1.31E-08	7.61E-08	no	srfAB	surfactin synthetase [Bacillus subtilis subsp. subtilis str. 168] [Bacillus subtilis]	Cellular Processes;Metabolism	Cellular community - prokaryotes;Metabolism of terpenoids and polyketides	ko02024//Quorum sensing;ko01054//Nonribosomal peptide structures	K15655;K15655	-	-	-
gene-BSU_03500	0	1	1	notest	comS	competence protein ComS [Bacillus subtilis]	Environmental Information Processing;Cellular Processes	Signal transduction;Cellular community - prokaryotes	ko02020//Two-component system;ko02024//Quorum sensing	K02252;K02252	-	-	-
gene-BSU_03510	-0.599112355	7.38E-12	5.46E-11	no	srfAC	surfactin synthetase [Bacillus subtilis subsp. subtilis str. 168] [Bacillus subtilis]	Cellular Processes;Metabolism	Cellular community - prokaryotes;Metabolism of terpenoids and polyketides	ko02024//Quorum sensing;ko01054//Nonribosomal peptide structures	K15656;K15656	-	-	-
gene-BSU_03520	-0.180132508	0.122109382	0.229819072	no	srfAD	surfactin synthetase [Bacillus subtilis subsp. subtilis str. 168] [Bacillus subtilis]	Cellular Processes	Cellular community - prokaryotes	ko02024//Quorum sensing	K15657	-	GO:0016787//hydrolase activity	GO:0016999//antibiotic metabolic process;GO:0048646//anatomical structure formation involved in morphogenesis
gene-BSU_03530	-0.362010404	0.194605713	0.334977047	no	ycxA	surfactin exporter [Bacillus subtilis subsp. subtilis str. 168] [Bacillus subtilis]	-	-	-	-	-	-	-
gene-BSU_03540	0.640944819	0.172838702	0.305685471	no	--	YcxB family protein [Bacillus subtilis]	-	-	-	-	GO:0031224//intrinsic component of membrane	-	-
gene-BSU_03550	-0.11042399	1	1	no	ycxC	ycxC [Bacillus subtilis]	-	-	-	-	-	-	-
gene-BSU_03560	-0.933489632	0.202015441	0.345052059	no	ycxD	PLP-dependent aminotransferase family protein [Bacillus subtilis]	-	-	-	-	-	GO:0001071//nucleic acid binding transcription factor activity;GO:0016769//transferase activity, transferring nitrogenous groups;GO:0043168//anion binding	GO:0010468//regulation of gene expression;GO:0034645//cellular macromolecule biosynthetic process
gene-BSU_03580	-0.472853574	0.251988103	0.413078279	no	yczE	integral inner membrane protein regulating antibiotic production [Bacillus subtilis subsp. subtilis str. 168] [Bacillus subtilis]	-	-	-	-	-	-	-
gene-BSU_03590	1.30140706	1.77E-05	7.20E-05	yes	tcyC	cystine ABC transporter (ATP-binding protein) [Bacillus subtilis subsp. subtilis str. 168] [Bacillus subtilis]	Environmental Information Processing	Membrane transport	ko02010//ABC transporters	K10010	-	-	-
gene-BSU_03600	1.232881345	0.000240873	0.000835725	yes	tcyB	cystine ABC transporter (permease) [Bacillus subtilis subsp. subtilis str. 168] [Bacillus subtilis]	Environmental Information Processing	Membrane transport	ko02010//ABC transporters	K10009	GO:0031224//intrinsic component of membrane	-	GO:0046942//carboxylic acid transport
gene-BSU_03610	0.754341251	0.001438759	0.004436357	no	tcyA	cystine ABC transporter (substrate-binding lipoprotein) [Bacillus subtilis subsp. subtilis str. 168] [Bacillus subtilis]	Environmental Information Processing	Membrane transport	ko02010//ABC transporters	K02424	-	-	-
gene-BSU_03620	0.734527785	0.004479884	0.012526094	no	bsdA	HTH-type transcriptional regulator BsdA (LysR family) [Bacillus subtilis subsp. subtilis str. 168] [Bacillus subtilis]	-	-	-	-	-	-	-
gene-BSU_03630	0.714114834	2.12E-05	8.52E-05	no	bsdB	phenolic acid decarboxylase-flavin prenyltransferase subunit [Bacillus subtilis subsp. subtilis str. 168] [Bacillus subtilis]	Metabolism;Metabolism;Metabolism;Metabolism;Metabolism;Metabolism	Global and overview maps;Global and overview maps;Global and overview maps;Metabolism of cofactors and vitamins;Xenobiotics biodegradation and metabolism;Global and overview maps	ko01100//Metabolic pathways;ko01110//Biosynthesis of secondary metabolites;ko01120//Microbial metabolism in diverse environments;ko00130//Ubiquinone and other terpenoid-quinone biosynthesis;ko00627//Aminobenzoate degradation;ko01220//Degradation of aromatic compounds	K03186;K03186;K03186;K03186;K03186;K03186	-	-	-
gene-BSU_03640	0.821225633	4.34E-11	2.99E-10	no	bsdC	promiscuous phenolic acid decarboxylase subunit; 1,4-dihydroxy-2-naphtoate-heptaprenyl diphosphate decarboxylase [Bacillus subtilis subsp. subtilis str. 168] [Bacillus subtilis]	Metabolism;Metabolism;Metabolism	Global and overview maps;Xenobiotics biodegradation and metabolism;Global and overview maps	ko01120//Microbial metabolism in diverse environments;ko00627//Aminobenzoate degradation;ko01220//Degradation of aromatic compounds	K01612;K01612;K01612	-	-	-
gene-BSU_03651	0.207011228	0.63943791	0.808154914	no	bsdD	phenolic acid decarboxylase subunit [Bacillus subtilis subsp. subtilis str. 168] [Bacillus subtilis]	Metabolism;Metabolism;Metabolism	Global and overview maps;Xenobiotics biodegradation and metabolism;Global and overview maps	ko01120//Microbial metabolism in diverse environments;ko00627//Aminobenzoate degradation;ko01220//Degradation of aromatic compounds	K21759;K21759;K21759	-	GO:0016831//carboxy-lyase activity	GO:0006725//cellular aromatic compound metabolic process
gene-BSU_03652	1.059417064	7.83E-07	3.72E-06	yes	--	pyridoxamine 5'-phosphate oxidase family protein [Bacillus subtilis]	-	-	-	-	-	-	-
gene-BSU_03660	-0.535112319	0.169053222	0.300321618	no	yclE	alpha/beta hydrolase [Bacillus subtilis]	-	-	-	-	-	-	-
gene-BSU_03670	-0.344962621	0.107481288	0.206974101	no	yclF	di-tripeptide-proton ABC symporter [Bacillus subtilis subsp. subtilis str. 168] [Bacillus subtilis]	-	-	-	-	-	-	-
gene-BSU_03680	2.60272394	0.001270347	0.003944503	yes	--	parallel beta helix pectate lyase-like protein [Bacillus subtilis J24] [Bacillus subtilis]	-	-	-	-	-	-	-
gene-BSU_03690	0	1	1	notest	--	YczF [Bacillus sp. FW1]	-	-	-	-	GO:0031224//intrinsic component of membrane	-	-
gene-BSU_03700	3.234975551	0.020551704	0.04983405	yes	gerKA	Spore germination receptor subunit [Bacillus subtilis QB928] [Bacillus subtilis]	-	-	-	-	GO:0031224//intrinsic component of membrane	-	GO:0032502//developmental process
gene-BSU_03710	0.302948775	0.838690605	0.973804079	no	gerKC	spore germination receptor subunit [Bacillus subtilis subsp. subtilis str. 168] [Bacillus subtilis]	-	-	-	-	-	-	GO:0032502//developmental process
gene-BSU_03720	1.444784843	0.074314515	0.151747654	no	gerKB	spore germination receptor subunit [Bacillus subtilis subsp. subtilis str. 168] [Bacillus subtilis]	-	-	-	-	GO:0031224//intrinsic component of membrane	-	GO:0032502//developmental process;GO:0051234//establishment of localization
gene-BSU_03730	10.19844504	0.521492126	0.704150626	no	yclH	ABC transporter ATP-binding protein [Bacillus subtilis]	-	-	-	-	-	GO:0017111//nucleoside-triphosphatase activity;GO:0032550//purine ribonucleoside binding	GO:0051234//establishment of localization
gene-BSU_03740	0.675037845	1	1	no	yclI	yclI [Bacillus subtilis]	-	-	-	-	-	-	-
gene-BSU_03750	-1.188010754	6.82E-08	3.64E-07	yes	yclJ	DNA-binding response regulator [Bacillus subtilis]	-	-	-	-	GO:0044424//intracellular part	GO:0003676//nucleic acid binding	GO:0010468//regulation of gene expression;GO:0034645//cellular macromolecule biosynthetic process
gene-BSU_03760	-0.380021207	0.020328459	0.049367347	no	yclK	two-component sensor histidine kinase [YclJ] [Bacillus subtilis subsp. subtilis str. 168] [Bacillus subtilis]	-	-	-	-	GO:0031224//intrinsic component of membrane	GO:0004672//protein kinase activity;GO:0032550//purine ribonucleoside binding;GO:0060089//molecular transducer activity	GO:0006468//protein phosphorylation;GO:0035556//intracellular signal transduction
gene-BSU_03770	0.640993768	8.28E-10	5.24E-09	no	rapC	Response regulator aspartate phosphatase [Bacillus subtilis QB928] [Bacillus subtilis]	Cellular Processes	Cellular community - prokaryotes	ko02024//Quorum sensing	K06361	-	GO:0003824//catalytic activity	GO:0006796//phosphate-containing compound metabolic process
gene-BSU_03780	-0.902257194	0.202205139	0.345228286	no	phrC	secreted regulator of the activity of phosphatase RapC and competence and sporulation stimulating factor (CSF) [Bacillus subtilis subsp. subtilis str. 168] [Bacillus subtilis]	Cellular Processes	Cellular community - prokaryotes	ko02024//Quorum sensing	K06353	-	-	-
gene-BSU_03788	-12.23182118	1	1	no	yczM	membrane protein [Bacillus subtilis XF-1] [Bacillus subtilis]	-	-	-	-	-	-	-
gene-BSU_03789	0	1	1	notest	yczN	YjcZ family sporulation protein [Bacillus cereus]	-	-	-	-	GO:0031224//intrinsic component of membrane	-	-
gene-BSU_03790	-0.461357989	7.36E-05	0.000275877	no	yclM	aspartate kinase III [Bacillus subtilis subsp. subtilis str. 168] [Bacillus subtilis]	Metabolism;Metabolism;Metabolism;Metabolism;Metabolism;Metabolism;Metabolism;Metabolism;Metabolism	Global and overview maps;Global and overview maps;Global and overview maps;Global and overview maps;Amino acid metabolism;Amino acid metabolism;Global and overview maps;Amino acid metabolism;Biosynthesis of other secondary metabolites	ko01100//Metabolic pathways;ko01110//Biosynthesis of secondary metabolites;ko01120//Microbial metabolism in diverse environments;ko01230//Biosynthesis of amino acids;ko00270//Cysteine and methionine metabolism;ko00260//Glycine, serine and threonine metabolism;ko01210//2-Oxocarboxylic acid metabolism;ko00300//Lysine biosynthesis;ko00261//Monobactam biosynthesis	K00928;K00928;K00928;K00928;K00928;K00928;K00928;K00928;K00928	-	GO:0016774//phosphotransferase activity, carboxyl group as acceptor;GO:0031406//carboxylic acid binding;GO:0032550//purine ribonucleoside binding	GO:0006566//threonine metabolic process;GO:0006796//phosphate-containing compound metabolic process;GO:0009085//lysine biosynthetic process
gene-BSU_03800	-0.50828417	0.228561056	0.383014958	no	yclN	petrobactin iron-siderophore ABC transporter (permease) [Bacillus subtilis subsp. subtilis str. 168] [Bacillus subtilis]	-	-	-	-	GO:0031224//intrinsic component of membrane	-	GO:0051234//establishment of localization
gene-BSU_03810	0.237423762	0.873006896	0.998402133	no	yclO	petrobactin iron-siderophore ABC transporter (permease) [Bacillus subtilis subsp. subtilis str. 168] [Bacillus subtilis]	-	-	-	-	GO:0031224//intrinsic component of membrane	-	GO:0051234//establishment of localization
gene-BSU_03820	-0.055655698	1	1	no	yclP	petrobactin iron-siderophore ABC transporter (ATP-binding protein) [Bacillus subtilis subsp. subtilis str. 168] [Bacillus subtilis]	-	-	-	-	-	GO:0017111//nucleoside-triphosphatase activity;GO:0032550//purine ribonucleoside binding	GO:0051234//establishment of localization
gene-BSU_03830	0.340116573	0.681696454	0.84183499	no	yclQ	petrobactin iron-siderophore ABC transporter (binding lipoprotein) [Bacillus subtilis subsp. subtilis str. 168] [Bacillus subtilis]	-	-	-	-	-	-	GO:0051234//establishment of localization
gene-BSU_03840	-1.09969117	0.006716276	0.018229893	yes	ycnB	multidrug MFS transporter [Bacillus subtilis subsp. natto] [Bacillus subtilis]	-	-	-	-	GO:0031224//intrinsic component of membrane	-	GO:0044763//single-organism cellular process;GO:0051234//establishment of localization
gene-BSU_03850	0.043872072	1	1	no	ycnC	TetR/AcrR family transcriptional regulator [Bacillus subtilis]	-	-	-	-	-	-	-
gene-BSU_03860	0.202463881	0.309037944	0.484693946	no	nfrA2	NADPH-FMN oxidoreductase (nitroreductase) [Bacillus subtilis QB928] [Bacillus subtilis]	Metabolism;Metabolism	Global and overview maps;Metabolism of cofactors and vitamins	ko01100//Metabolic pathways;ko00740//Riboflavin metabolism	K19286;K19286	-	-	-
gene-BSU_03870	0.42358854	0.505407513	0.698673148	no	--	antibiotic biosynthesis monooxygenase [Bacillus subtilis]	-	-	-	-	-	GO:0003824//catalytic activity	GO:0006725//cellular aromatic compound metabolic process;GO:0042221//response to chemical;GO:0044710//single-organism metabolic process
gene-BSU_03880	0.056988807	0.935417473	1	no	yczG	helix-turn-helix transcriptional regulator [Bacillus subtilis]	-	-	-	-	-	GO:0001071//nucleic acid binding transcription factor activity	GO:0010468//regulation of gene expression;GO:0034645//cellular macromolecule biosynthetic process
gene-BSU_03890	0.127269069	1	1	no	gabR	transcriptional regulator (GntR/MocR family) with PLP binding site (GabR-GABA-PLP aldimine) [Bacillus subtilis subsp. subtilis str. 168] [Bacillus subtilis]	-	-	-	-	-	GO:0001071//nucleic acid binding transcription factor activity;GO:0016769//transferase activity, transferring nitrogenous groups;GO:0043168//anion binding	GO:0010468//regulation of gene expression;GO:0034645//cellular macromolecule biosynthetic process
gene-BSU_03900	2.019365325	2.92E-33	5.69E-32	yes	gabT	4-aminobutyrate aminotransferase [Bacillus subtilis subsp. subtilis str. 168] [Bacillus subtilis]	Metabolism;Metabolism;Metabolism;Metabolism;Metabolism;Metabolism;Metabolism;Metabolism	Global and overview maps;Global and overview maps;Amino acid metabolism;Carbohydrate metabolism;Amino acid metabolism;Carbohydrate metabolism;Amino acid metabolism;Metabolism of other amino acids	ko01100//Metabolic pathways;ko01120//Microbial metabolism in diverse environments;ko00250//Alanine, aspartate and glutamate metabolism;ko00640//Propanoate metabolism;ko00280//Valine, leucine and isoleucine degradation;ko00650//Butanoate metabolism;ko00310//Lysine degradation;ko00410//beta-Alanine metabolism	K07250;K07250;K07250;K07250;K07250;K07250;K07250;K07250	-	GO:0008483//transaminase activity;GO:0043168//anion binding	GO:0009063//cellular amino acid catabolic process
gene-BSU_03910	0.771728844	4.92E-15	4.46E-14	no	gabD	Succinate-semialdehyde dehydrogenase [Bacillus subtilis QB928] [Bacillus subtilis]	Metabolism;Metabolism;Metabolism;Metabolism;Metabolism;Metabolism;Metabolism	Global and overview maps;Global and overview maps;Amino acid metabolism;Carbohydrate metabolism;Amino acid metabolism;Metabolism of cofactors and vitamins;Amino acid metabolism	ko01100//Metabolic pathways;ko01120//Microbial metabolism in diverse environments;ko00250//Alanine, aspartate and glutamate metabolism;ko00650//Butanoate metabolism;ko00310//Lysine degradation;ko00760//Nicotinate and nicotinamide metabolism;ko00350//Tyrosine metabolism	K00135;K00135;K00135;K00135;K00135;K00135;K00135	-	GO:0016620//oxidoreductase activity, acting on the aldehyde or oxo group of donors, NAD or NADP as acceptor	GO:0009063//cellular amino acid catabolic process
gene-BSU_03920	-9.063395081	1	1	no	glcU	Glucose permease [Bacillus subtilis QB928] [Bacillus subtilis]	-	-	-	-	GO:0031224//intrinsic component of membrane	GO:0015149//hexose transmembrane transporter activity	GO:0008645//hexose transport;GO:0048646//anatomical structure formation involved in morphogenesis
gene-BSU_03930	1.31555857	0.422181872	0.611213958	no	gdh	forespore glucose 1-dehydrogenase [Bacillus subtilis subsp. subtilis str. 168] [Bacillus subtilis]	Metabolism;Metabolism;Metabolism;Metabolism	Global and overview maps;Global and overview maps;Global and overview maps;Carbohydrate metabolism	ko01100//Metabolic pathways;ko01120//Microbial metabolism in diverse environments;ko01200//Carbon metabolism;ko00030//Pentose phosphate pathway	K00034;K00034;K00034;K00034	-	GO:0005515//protein binding;GO:0016616//oxidoreductase activity, acting on the CH-OH group of donors, NAD or NADP as acceptor	GO:0044710//single-organism metabolic process;GO:0048646//anatomical structure formation involved in morphogenesis
gene-BSU_03940	-0.91344387	1.08E-06	5.08E-06	no	--	YcnI [Bacillus subtilis QB928] [Bacillus subtilis]	-	-	-	-	GO:0031224//intrinsic component of membrane	-	-
gene-BSU_03950	-0.707784501	8.62E-08	4.54E-07	no	ycnJ	copper import permease subunit [Bacillus subtilis subsp. subtilis str. 168] [Bacillus subtilis]	-	-	-	-	-	-	-
gene-BSU_03960	-0.722087259	0.071810396	0.147921261	no	ycnK	transcriptional regulator of copper intake (CutR-Cu(+)) [Bacillus subtilis subsp. subtilis str. 168] [Bacillus subtilis]	-	-	-	-	GO:0044424//intracellular part	GO:0001071//nucleic acid binding transcription factor activity;GO:0043169//cation binding	GO:0010468//regulation of gene expression;GO:0034645//cellular macromolecule biosynthetic process
gene-BSU_03970	2.005789514	3.87E-09	2.32E-08	yes	--	reductase or disulfide isomerase [Bacillus tequilensis]	-	-	-	-	GO:0031224//intrinsic component of membrane	-	-
gene-BSU_03981	-2.189007048	1.99E-77	1.10E-75	yes	mtlA	phosphotransferase system (PTS) mannitol-specific enzyme IICB component [Bacillus subtilis subsp. subtilis str. 168] [Bacillus subtilis]	Metabolism;Environmental Information Processing;Metabolism	Global and overview maps;Membrane transport;Carbohydrate metabolism	ko01100//Metabolic pathways;ko02060//Phosphotransferase system (PTS);ko00051//Fructose and mannose metabolism	K02800;K02800;K02800	GO:0031224//intrinsic component of membrane	GO:0008982//protein-N(PI)-phosphohistidine-sugar phosphotransferase activity	GO:0006796//phosphate-containing compound metabolic process;GO:0008643//carbohydrate transport
gene-BSU_03982	-2.381017666	6.66E-35	1.39E-33	yes	mtlF	Phosphotransferase system (PTS) mannitol-specific enzyme [Bacillus subtilis QB928] [Bacillus subtilis]	Metabolism;Environmental Information Processing;Metabolism	Global and overview maps;Membrane transport;Carbohydrate metabolism	ko01100//Metabolic pathways;ko02060//Phosphotransferase system (PTS);ko00051//Fructose and mannose metabolism	K02798;K02798;K02798	GO:0044424//intracellular part	GO:0016772//transferase activity, transferring phosphorus-containing groups	GO:0006796//phosphate-containing compound metabolic process;GO:0008643//carbohydrate transport
gene-BSU_03990	-2.371585981	1.00E-67	4.50E-66	yes	mtlD	mannitol-1-phosphate 5-dehydrogenase [Bacillus subtilis subsp. subtilis str. 168] [Bacillus subtilis]	Metabolism;Metabolism	Global and overview maps;Carbohydrate metabolism	ko01100//Metabolic pathways;ko00051//Fructose and mannose metabolism	K00009;K00009	-	GO:0016616//oxidoreductase activity, acting on the CH-OH group of donors, NAD or NADP as acceptor;GO:0048037//cofactor binding	GO:0006059//hexitol metabolic process
gene-BSU_04000	-1.927475643	1.59E-14	1.40E-13	yes	ycsA	tartrate dehydrogenase [Bacillus subtilis]	Metabolism;Metabolism;Metabolism	Global and overview maps;Carbohydrate metabolism;Carbohydrate metabolism	ko01100//Metabolic pathways;ko00630//Glyoxylate and dicarboxylate metabolism;ko00650//Butanoate metabolism	K07246;K07246;K07246	-	-	-
gene-BSU_04010	1.053023101	0.236087683	0.392987006	no	sipU	type I signal peptidase [Bacillus subtilis subsp. subtilis str. 168] [Bacillus subtilis]	Genetic Information Processing	Folding, sorting and degradation	ko03060//Protein export	K03100	GO:0031224//intrinsic component of membrane	GO:0070011//peptidase activity, acting on L-amino acid peptides	GO:0019538//protein metabolic process
gene-BSU_04020	0.083471	0.766851708	0.915709162	no	--	dienelactone hydrolase family protein [Bacillus subtilis]	-	-	-	-	-	-	-
gene-BSU_04030	-0.454424503	0.175748815	0.30959725	no	fabZ	beta-hydroxyacyl-ACP dehydratase [Bacillus subtilis]	Metabolism;Metabolism;Metabolism;Metabolism	Global and overview maps;Global and overview maps;Lipid metabolism;Metabolism of cofactors and vitamins	ko01100//Metabolic pathways;ko01212//Fatty acid metabolism;ko00061//Fatty acid biosynthesis;ko00780//Biotin metabolism	K02372;K02372;K02372;K02372	-	-	-
gene-BSU_04039	2.093252323	1.07E-11	7.74E-11	yes	--	Uncharacterised protein [Paenibacillus polymyxa]	-	-	-	-	-	-	-
gene-BSU_04040	-0.466914011	0.008159449	0.021718614	no	ycsE	5-amino-6-ribitylamino-2,4(1H, 3H)-pyrimidinedione 5'-phosphate phosphatase / 5' nucleotidase [Bacillus subtilis subsp. subtilis str. 168] [Bacillus subtilis]	Metabolism;Metabolism;Metabolism	Global and overview maps;Global and overview maps;Metabolism of cofactors and vitamins	ko01100//Metabolic pathways;ko01110//Biosynthesis of secondary metabolites;ko00740//Riboflavin metabolism	K21064;K21064;K21064	-	-	-
gene-BSU_04050	-0.69137874	0.063044613	0.132463405	no	pxpA	oxoprolinase subunit A [Bacillus subtilis subsp. subtilis str. 168] [Bacillus subtilis]	Metabolism;Metabolism	Global and overview maps;Metabolism of other amino acids	ko01100//Metabolic pathways;ko00480//Glutathione metabolism	K07160;K07160	-	-	GO:0044238//primary metabolic process
gene-BSU_04060	0.025216286	1	1	no	ycsG	5-oxoproline transporter [Bacillus subtilis subsp. subtilis str. 168] [Bacillus subtilis]	-	-	-	-	-	-	-
gene-BSU_04070	-0.366179827	0.447932611	0.637620805	no	Dglucy	YcsI [Bacillus subtilis QB928] [Bacillus subtilis]	-	-	-	-	-	-	-
gene-BSU_04080	0.101677979	0.904122083	1	no	pxpB	L-5-oxoprolinase (ATP-dependent) subunit B [Bacillus subtilis subsp. subtilis str. 168] [Bacillus subtilis]	-	-	-	-	-	-	-
gene-BSU_04090	0.610053482	0.119685577	0.226324858	no	pxpC	L-5-oxoprolinase (ATP-dependent) subunit C [Bacillus subtilis subsp. subtilis str. 168] [Bacillus subtilis]	-	-	-	-	-	-	-
gene-BSU_04100	-0.147541323	0.850532269	0.981181403	no	kipR	transcriptional regulator of the pxp operon (IclR family) [Bacillus subtilis subsp. subtilis str. 168] [Bacillus subtilis]	-	-	-	-	-	-	-
gene-BSU_04110	-1.078297934	0.290584033	0.46008114	no	lipC	spore coat phospholipase B [Bacillus subtilis subsp. subtilis str. 168] [Bacillus subtilis]	-	-	-	-	GO:0005618//cell wall	GO:0016787//hydrolase activity	GO:0006629//lipid metabolic process;GO:0048646//anatomical structure formation involved in morphogenesis
gene-BSU_04120	-1.58615358	0.000477684	0.001590952	yes	--	YczI [Bacillus subtilis QB928] [Bacillus subtilis]	-	-	-	-	GO:0031224//intrinsic component of membrane	-	-
gene-BSU_04130	-0.266331416	0.415483659	0.605471073	no	--	YczJ [Bacillus subtilis QB928] [Bacillus subtilis]	-	-	-	-	-	-	-
gene-BSU_04140	-1.422139171	5.50E-43	1.45E-41	yes	pbpC	penicillin-binding lipoprotein 3; transpeptidase [Bacillus subtilis subsp. subtilis str. 168] [Bacillus subtilis]	-	-	-	-	GO:0031224//intrinsic component of membrane	GO:0008144//drug binding	GO:0000270//peptidoglycan metabolic process;GO:0009636//response to toxic substance;GO:0022604//regulation of cell morphogenesis;GO:0045229//external encapsulating structure organization
gene-BSU_04150	-1.490852728	3.82E-60	1.48E-58	yes	ycsN	aldo/keto reductase family oxidoreductase [Bacillus subtilis]	-	-	-	-	-	-	GO:0044710//single-organism metabolic process
gene-BSU_04160	-2.569091695	1.65E-102	1.40E-100	yes	mtlR	transcriptional regulator, PTS-dependent activator [Bacillus subtilis subsp. subtilis str. 168] [Bacillus subtilis]	-	-	-	-	-	GO:0015144//carbohydrate transmembrane transporter activity;GO:0016772//transferase activity, transferring phosphorus-containing groups	GO:0006796//phosphate-containing compound metabolic process;GO:0008643//carbohydrate transport;GO:0010468//regulation of gene expression;GO:0034645//cellular macromolecule biosynthetic process
gene-BSU_04170	-0.232566554	0.250021813	0.41072546	no	lcfB	acyl--CoA ligase [Bacillus subtilis]	Metabolism;Cellular Processes;Metabolism;Metabolism;Metabolism	Global and overview maps;Cellular community - prokaryotes;Global and overview maps;Lipid metabolism;Lipid metabolism	ko01100//Metabolic pathways;ko02024//Quorum sensing;ko01212//Fatty acid metabolism;ko00061//Fatty acid biosynthesis;ko00071//Fatty acid degradation	K01897;K01897;K01897;K01897;K01897	-	-	-
gene-BSU_04180	1.019353947	0.001667627	0.005059948	yes	ydaC	class I SAM-dependent methyltransferase [Bacillus subtilis subsp. subtilis] [Bacillus subtilis]	-	-	-	-	-	GO:0016741//transferase activity, transferring one-carbon groups	GO:0008152//metabolic process
gene-BSU_04190	1.188223343	1.50E-32	2.87E-31	yes	ydaD	NAD(P)-dependent oxidoreductase [Bacillus subtilis]	-	-	-	-	-	GO:0003824//catalytic activity	GO:0044710//single-organism metabolic process
gene-BSU_04200	0.948559267	2.97E-19	3.28E-18	no	ydaE	D-lyxose ketol isomerase [Bacillus subtilis subsp. subtilis str. 168] [Bacillus subtilis]	Metabolism	Carbohydrate metabolism	ko00040//Pentose and glucuronate interconversions	K09988	-	GO:0016861//intramolecular oxidoreductase activity, interconverting aldoses and ketoses;GO:0046914//transition metal ion binding	GO:0044238//primary metabolic process
gene-BSU_04210	-0.197648903	0.335198901	0.516986322	no	--	GNAT family N-acetyltransferase [Bacillus subtilis]	-	-	-	-	-	GO:0016740//transferase activity	-
gene-BSU_04220	1.052374637	9.60E-22	1.20E-20	yes	ydaG	pyridoxamine 5'-phosphate oxidase family protein [Bacillus sp. FMQ74]	-	-	-	-	-	GO:0003824//catalytic activity;GO:0032553//ribonucleotide binding	GO:0009108//coenzyme biosynthetic process;GO:0044710//single-organism metabolic process
gene-BSU_04230	-1.160825309	0.001445114	0.004452514	yes	amj	lipid II flippase [Bacillus subtilis subsp. subtilis str. 168] [Bacillus subtilis]	-	-	-	-	GO:0031224//intrinsic component of membrane	-	-
gene-BSU_04240	-2.371877522	4.64E-26	6.91E-25	yes	ydzA	YdzA [Bacillus subtilis QB928] [Bacillus subtilis]	-	-	-	-	GO:0031224//intrinsic component of membrane	-	-
gene-BSU_04250	-0.621580834	0.199993801	0.342625705	no	lrpC	transcriptional regulator [Bacillus subtilis]	-	-	-	-	GO:0044464//cell part	GO:0001071//nucleic acid binding transcription factor activity;GO:0003677//DNA binding	GO:0010468//regulation of gene expression;GO:0034645//cellular macromolecule biosynthetic process
gene-BSU_04260	-0.293345884	0.007943918	0.021228956	no	topB	DNA topoisomerase III [Bacillus subtilis subsp. subtilis str. 168] [Bacillus subtilis]	-	-	-	-	-	GO:0003676//nucleic acid binding;GO:0003916//DNA topoisomerase activity;GO:0046872//metal ion binding	GO:0006259//DNA metabolic process
gene-BSU_04270	-1.059241704	0.00818118	0.021761939	yes	--	ydaJ [Bacillus subtilis] [Bacillus subtilis subsp. subtilis str. 168] [Bacillus subtilis]	-	-	-	-	GO:0016020//membrane	-	-
gene-BSU_04280	0.436690282	0.572180009	0.750739308	no	ydaK	cyclic-di-GMP receptor [Bacillus subtilis subsp. subtilis str. 168] [Bacillus subtilis]	-	-	-	-	GO:0031224//intrinsic component of membrane	-	-
gene-BSU_04290	-0.906658819	0.002886844	0.008401538	no	--	YdaL [Bacillus subtilis QB928] [Bacillus subtilis]	-	-	-	-	GO:0031224//intrinsic component of membrane	-	-
gene-BSU_04300	-0.927614075	0.018115446	0.044672825	no	ydaM	Dolichol-phosphate mannosyltransferase in lipid-linked oligosaccharide synthesis cluster [Bacillus subtilis subsp. subtilis] [Bacillus subtilis]	-	-	-	-	GO:0031224//intrinsic component of membrane	GO:0016740//transferase activity	-
gene-BSU_04310	-0.680871996	0.004873295	0.013521868	no	--	cellulose biosynthesis cyclic di-GMP-binding regulatory protein BcsB [Bacillus subtilis]	-	-	-	-	GO:0031224//intrinsic component of membrane	-	GO:0009225//nucleotide-sugar metabolic process
gene-BSU_04320	1.07427248	1.44E-10	9.64E-10	yes	kimA	cyclic di-AMP controlled transporter of potassium [Bacillus subtilis subsp. subtilis str. 168] [Bacillus subtilis]	-	-	-	-	GO:0031224//intrinsic component of membrane	GO:0046943//carboxylic acid transmembrane transporter activity	GO:0046942//carboxylic acid transport
gene-BSU_04330	0.741334675	0.359318677	0.545956405	no	rppH	8-oxo-dGTP diphosphatase MutT [Bacillus subtilis]	-	-	-	-	-	GO:0003824//catalytic activity;GO:0043169//cation binding	GO:0006259//DNA metabolic process;GO:0033554//cellular response to stress
gene-BSU_04340	-0.063396358	0.434333208	0.623826314	no	pox5	acetyl-phosphate generating pyruvate oxidase [Bacillus subtilis subsp. subtilis str. 168] [Bacillus subtilis]	Metabolism;Metabolism	Global and overview maps;Carbohydrate metabolism	ko01100//Metabolic pathways;ko00620//Pyruvate metabolism	K00158;K00158	-	GO:0019842//vitamin binding;GO:0043169//cation binding	-
gene-BSU_04345	-11.05324713	1	1	no	--	MULTISPECIES: hypothetical protein [Bacillus]	-	-	-	-	-	-	-
gene-BSU_04359	-0.039050152	0.918197225	1	no	ydzK	membrane protein [Bacillus subtilis]	-	-	-	-	GO:0031224//intrinsic component of membrane	-	-
gene-BSU_04360	3.043721569	4.22E-85	2.76E-83	yes	mntH	proton-coupled manganese transporter [Bacillus subtilis subsp. subtilis str. 168] [Bacillus subtilis]	-	-	-	-	GO:0031224//intrinsic component of membrane	GO:0015291//secondary active transmembrane transporter activity;GO:0043169//cation binding	GO:0006812//cation transport;GO:0044763//single-organism cellular process
gene-BSU_04370	0.273480569	0.072021227	0.148126131	no	--	transglycosylase [Streptococcus pneumoniae]	-	-	-	-	GO:0031224//intrinsic component of membrane	-	-
gene-BSU_04380	0.110491323	0.362500538	0.54953539	no	--	YdaT [Bacillus subtilis QB928] [Bacillus subtilis]	-	-	-	-	-	-	-
gene-BSU_04390	1.692026674	0.000181359	0.000644366	yes	--	EcsC family protein [Bacillus subtilis]	-	-	-	-	-	-	-
gene-BSU_04400	0.472722591	0.003481279	0.009985839	no	--	general stress protein glucose starvation induced [Bacillus subtilis subsp. subtilis str. 168] [Bacillus subtilis]	-	-	-	-	-	-	-
gene-BSU_04410	-0.154383253	0.647487554	0.813949383	no	--	cupin domain-containing protein [Bacillus subtilis subsp. subtilis] [Bacillus subtilis]	-	-	-	-	-	-	-
gene-BSU_04420	0.447207264	0.081617322	0.164887654	no	--	YdbC family protein [Bacillus subtilis]	-	-	-	-	-	-	-
gene-BSU_04430	-0.317319933	0.000287779	0.000989007	no	ydbD	manganese catalase family protein [Bacillus subtilis]	-	-	-	-	-	GO:0003824//catalytic activity;GO:0016209//antioxidant activity;GO:0043169//cation binding	GO:0044710//single-organism metabolic process
gene-BSU_04440	0.277934727	0.250038131	0.41072546	no	dctB	membrane bound C4-dicarboxylate binding sensor protein [Bacillus subtilis subsp. subtilis str. 168] [Bacillus subtilis]	-	-	-	-	GO:0042597//periplasmic space	-	GO:0044765//single-organism transport
gene-BSU_04450	0.503616546	0.307822569	0.482977605	no	dctS	Two-component sensor histidine kinase [Bacillus subtilis QB928] [Bacillus subtilis]	Environmental Information Processing	Signal transduction	ko02020//Two-component system	K11691	GO:0031224//intrinsic component of membrane	GO:0004672//protein kinase activity;GO:0032550//purine ribonucleoside binding;GO:0060089//molecular transducer activity	GO:0006468//protein phosphorylation;GO:0035556//intracellular signal transduction
gene-BSU_04460	0.308183472	0.83792394	0.973592464	no	dctR	two-component response regulator [Bacillus subtilis subsp. subtilis str. 168] [Bacillus subtilis]	Environmental Information Processing	Signal transduction	ko02020//Two-component system	K11692	GO:0044424//intracellular part	GO:0003676//nucleic acid binding	GO:0010468//regulation of gene expression;GO:0034645//cellular macromolecule biosynthetic process;GO:0050794//regulation of cellular process;GO:0050896//response to stimulus
gene-BSU_04470	-2.546763236	4.73E-37	1.08E-35	yes	dctA	C4-dicarboxylate transport protein [Bacillus subtilis QB928] [Bacillus subtilis]	Environmental Information Processing	Signal transduction	ko02020//Two-component system	K11103	GO:0031224//intrinsic component of membrane	GO:0005310//dicarboxylic acid transmembrane transporter activity;GO:0015291//secondary active transmembrane transporter activity	GO:0044763//single-organism cellular process;GO:0046942//carboxylic acid transport
gene-BSU_04480	-0.666236627	0.001993472	0.005984917	no	--	AI-2E family transporter [Bacillus subtilis]	-	-	-	-	GO:0031224//intrinsic component of membrane	-	-
gene-BSU_04490	0.395247479	0.008643609	0.022870027	no	ydbJ	ABC transporter ATP-binding protein [Bacillus subtilis subsp. subtilis str. OH 131.1] [Bacillus subtilis]	-	-	-	-	-	GO:0017111//nucleoside-triphosphatase activity;GO:0032550//purine ribonucleoside binding	GO:0051234//establishment of localization
gene-BSU_04500	0.478960858	0.007211008	0.019427361	no	ydbK	ABC transporter permease [Bacillus subtilis]	-	-	-	-	-	-	-
gene-BSU_04510	-0.796253807	1.68E-16	1.65E-15	no	--	YdbL [Bacillus subtilis QB928] [Bacillus subtilis]	-	-	-	-	GO:0031224//intrinsic component of membrane	-	-
gene-BSU_04520	-1.202888489	4.76E-43	1.26E-41	yes	mmgC	acyl-CoA/acyl-ACP dehydrogenase [Bacillus subtilis]	-	-	-	-	-	GO:0000166//nucleotide binding;GO:0016491//oxidoreductase activity	GO:0044710//single-organism metabolic process
gene-BSU_04530	-2.347052689	0.392133816	0.579968516	no	--	regulator of iron homeostasis [Bacillus subtilis subsp. subtilis str. 168] [Bacillus subtilis]	-	-	-	-	-	-	-
gene-BSU_04536	-1.279104741	0.70311925	0.860302302	no	--	Regulator of iron homeostasis [Bacillus subtilis QB928] [Bacillus subtilis]	-	-	-	-	-	-	-
gene-BSU_04540	-1.499066594	1.09E-29	1.88E-28	yes	ydbO	cation transporter [Bacillus subtilis]	-	-	-	-	GO:0031224//intrinsic component of membrane	GO:0015075//ion transmembrane transporter activity	GO:0006812//cation transport;GO:0044763//single-organism cellular process
gene-BSU_04550	0.895127228	0.046273908	0.101335288	no	ydbP	thioredoxin family protein [Bacillus subtilis]	-	-	-	-	-	GO:0015036//disulfide oxidoreductase activity	GO:0019725//cellular homeostasis;GO:0044710//single-organism metabolic process
gene-BSU_04560	-0.96547821	1.32E-16	1.30E-15	no	ddl	D-alanyl-D-alanine ligase A [Bacillus subtilis QB928] [Bacillus subtilis]	Metabolism;Metabolism;Metabolism	Global and overview maps;Glycan biosynthesis and metabolism;Metabolism of other amino acids	ko01100//Metabolic pathways;ko00550//Peptidoglycan biosynthesis;ko00473//D-Alanine metabolism	K01921;K01921;K01921	GO:0044424//intracellular part	GO:0016881//acid-amino acid ligase activity;GO:0032550//purine ribonucleoside binding;GO:0046914//transition metal ion binding	GO:0000270//peptidoglycan metabolic process;GO:0022604//regulation of cell morphogenesis;GO:0045229//external encapsulating structure organization
gene-BSU_04570	-1.183268848	1.15E-19	1.30E-18	yes	murF	UDP-N-acetylmuramoylalanyl-D-glutamyl-2, 6-diaminopimelate-D-alanyl-D-alanine ligase [Bacillus subtilis subsp. subtilis str. 168] [Bacillus subtilis]	Metabolism;Metabolism;Metabolism	Global and overview maps;Glycan biosynthesis and metabolism;Amino acid metabolism	ko01100//Metabolic pathways;ko00550//Peptidoglycan biosynthesis;ko00300//Lysine biosynthesis	K01929;K01929;K01929	GO:0044424//intracellular part	GO:0016881//acid-amino acid ligase activity;GO:0032550//purine ribonucleoside binding	GO:0000270//peptidoglycan metabolic process;GO:0022604//regulation of cell morphogenesis;GO:0045229//external encapsulating structure organization
gene-BSU_04580	-0.015075106	0.885296714	1	no	cshA	ATP-dependent RNA helicase [Bacillus subtilis QB928] [Bacillus subtilis]	Genetic Information Processing	Folding, sorting and degradation	ko03018//RNA degradation	K05592	GO:0009295//nucleoid;GO:0016020//membrane;GO:0030529//intracellular ribonucleoprotein complex	GO:0003676//nucleic acid binding;GO:0003724//RNA helicase activity;GO:0032550//purine ribonucleoside binding	GO:0006950//response to stress;GO:0016070//RNA metabolic process;GO:0022613//ribonucleoprotein complex biogenesis
gene-BSU_04590	-1.037307833	0.000510975	0.00169054	yes	ydbS	resistance to heterologous antibiotics [Bacillus subtilis subsp. subtilis str. 168] [Bacillus subtilis]	-	-	-	-	GO:0031224//intrinsic component of membrane	-	-
gene-BSU_04600	-0.515530019	0.000966217	0.00306455	no	ydbT	resistance to heterologous antibiotics [Bacillus subtilis subsp. subtilis str. 168] [Bacillus subtilis]	-	-	-	-	GO:0031224//intrinsic component of membrane	-	-
gene-BSU_04610	0.298309361	0.565556548	0.744988651	no	gluP	rhomboid family intramembrane serine protease [Bacillus subtilis subsp. spizizenii] [Bacillus subtilis]	-	-	-	-	GO:0031224//intrinsic component of membrane	GO:0016787//hydrolase activity	GO:0019538//protein metabolic process
gene-BSU_04620	-0.02963949	1	1	no	acpS	holo-acyl carrier protein synthase (phosphopantetheinyl transferase) [Bacillus subtilis subsp. subtilis str. 168] [Bacillus subtilis]	Metabolism	Metabolism of cofactors and vitamins	ko00770//Pantothenate and CoA biosynthesis	K00997	GO:0044424//intracellular part	GO:0016780//phosphotransferase activity, for other substituted phosphate groups;GO:0046872//metal ion binding	GO:0006631//fatty acid metabolic process;GO:0043170//macromolecule metabolic process
gene-BSU_04630	0.236751378	0.531240562	0.712487342	no	ydcC	outer membrane lipoprotein carrier protein LolA [Bacillus subtilis]	-	-	-	-	-	-	-
gene-BSU_04640	0.571485851	0.023352002	0.055893514	no	alr1	D-alanine racemase [Bacillus subtilis subsp. subtilis str. 168] [Bacillus subtilis]	Metabolism;Metabolism	Global and overview maps;Metabolism of other amino acids	ko01100//Metabolic pathways;ko00473//D-Alanine metabolism	K01775;K01775	-	GO:0016853//isomerase activity	GO:0006522//alanine metabolic process
gene-BSU_04650	-0.359713049	0.011390258	0.029264089	no	ndoAI	antitoxin EndoAI [Bacillus subtilis subsp. subtilis str. 168] [Bacillus subtilis]	-	-	-	-	-	-	-
gene-BSU_04660	0.311412295	0.013775292	0.034809003	no	ndoA	endoribonuclease toxin [Bacillus subtilis subsp. subtilis str. 168] [Bacillus subtilis]	-	-	-	-	-	GO:0003676//nucleic acid binding;GO:0004518//nuclease activity	GO:0090304//nucleic acid metabolic process
gene-BSU_04670	0.05847968	0.759146768	0.910702226	no	rsbRA	component of the anxiosome (stressosome); positive regulation of sigma(B) activity in response to salt and heat stress [Bacillus subtilis subsp. subtilis str. 168] [Bacillus subtilis]	-	-	-	-	-	-	-
gene-BSU_04680	0.263890487	0.162050879	0.290077617	no	rsbS	antagonist of RsbT [Bacillus subtilis subsp. subtilis str. 168] [Bacillus subtilis]	-	-	-	-	-	-	-
gene-BSU_04690	0.343616399	0.089480803	0.177875932	no	rsbT	switch protein/serine-threonine kinase; controls the activity of the anxiosome (stressosome) [Bacillus subtilis subsp. subtilis str. 168] [Bacillus subtilis]	-	-	-	-	-	GO:0004672//protein kinase activity;GO:0032550//purine ribonucleoside binding	GO:0006464//cellular protein modification process;GO:0006796//phosphate-containing compound metabolic process
gene-BSU_04700	0.403759854	0.000942517	0.002996529	no	rsbU	phosphoserine phosphatase RsbU [Bacillus subtilis]	-	-	-	-	-	GO:0016791//phosphatase activity	GO:0006464//cellular protein modification process;GO:0006796//phosphate-containing compound metabolic process
gene-BSU_04710	0.903896886	7.66E-22	9.58E-21	no	rsbV	anti-sigma-B factor antagonist [Bacillus subtilis subsp. subtilis] [Bacillus subtilis]	-	-	-	-	-	GO:0005515//protein binding	GO:0010468//regulation of gene expression
gene-BSU_04720	0.761379715	5.83E-22	7.37E-21	no	rsbW	switch protein/serine kinase and anti-sigma factor (inhibitory sigma-B binding protein) [Bacillus subtilis subsp. subtilis str. 168] [Bacillus subtilis]	-	-	-	-	-	GO:0000989//transcription factor activity, transcription factor binding;GO:0004672//protein kinase activity;GO:0032550//purine ribonucleoside binding	GO:0006355//regulation of transcription, DNA-templated;GO:0006464//cellular protein modification process;GO:0006796//phosphate-containing compound metabolic process
gene-BSU_04730	0.779168642	7.87E-19	8.58E-18	no	sigB	37 kd minor sigma factor (rpoF, sigB; ttg start codon) [Bacillus subtilis]	-	-	-	-	-	GO:0000996//core DNA-dependent RNA polymerase binding promoter specificity activity;GO:0001071//nucleic acid binding transcription factor activity	GO:0010468//regulation of gene expression;GO:0032774//RNA biosynthetic process;GO:0034645//cellular macromolecule biosynthetic process
gene-BSU_04740	0.7831912	5.07E-21	6.10E-20	no	rsbX	serine phosphatase [Bacillus subtilis subsp. subtilis str. 168] [Bacillus subtilis]	-	-	-	-	-	GO:0016791//phosphatase activity	GO:0006796//phosphate-containing compound metabolic process;GO:0006950//response to stress
gene-BSU_04745	-2.330130625	0.082567258	0.166385536	no	--	Uncharacterised protein [Paenibacillus polymyxa]	-	-	-	-	-	-	-
gene-BSU_04750	-3.157971752	2.17E-23	2.92E-22	yes	--	Uncharacterised protein [Paenibacillus polymyxa]	-	-	-	-	-	-	-
gene-BSU_04760	-3.420357019	6.22E-75	3.14E-73	yes	ydcG	EVE domain-containing protein [Bacillus subtilis]	-	-	-	-	-	-	-
gene-BSU_04770	-2.024581664	2.19E-10	1.45E-09	yes	ydcH	transcriptional regulator, MarR family [Bacillus subtilis subsp. subtilis str. RO-NN-1] [Bacillus subtilis]	-	-	-	-	GO:0044464//cell part	GO:0001071//nucleic acid binding transcription factor activity	GO:0010468//regulation of gene expression;GO:0034645//cellular macromolecule biosynthetic process
gene-BSU_04780	-0.753181699	2.47E-10	1.62E-09	no	yhgF	RNA helicase transcriptional accessory protein [Bacillus subtilis subsp. subtilis str. 168] [Bacillus subtilis]	-	-	-	-	-	-	-
gene-BSU_04785	0	1	1	notest	cmpA	factor allowing degradation of SpoIVA by ClpXP [Bacillus subtilis subsp. subtilis str. 168] [Bacillus subtilis]	-	-	-	-	-	-	-
gene-BSU_04790	-1.368379437	1.41E-05	5.83E-05	yes	ydcK	SprT family protein [Bacillus subtilis]	-	-	-	-	GO:0044424//intracellular part	GO:0046914//transition metal ion binding	-
gene-BSU_04800	1.092746508	0.000188705	0.000666903	yes	int	ICEBs1 mobile element: integrase [Bacillus subtilis subsp. subtilis str. 168] [Bacillus subtilis]	-	-	-	-	-	-	-
gene-BSU_04810	0.885368745	0.027451375	0.064467913	no	immA	ICEBs1 mobile element: site-specific protease cleaving ImmR [Bacillus subtilis subsp. subtilis str. 168] [Bacillus subtilis]	-	-	-	-	-	GO:0043169//cation binding;GO:0070011//peptidase activity, acting on L-amino acid peptides	-
gene-BSU_04820	1.013261174	0.094018527	0.185434464	no	immR	ICEBs1 mobile element: transcriptional regulator (Xre family) [Bacillus subtilis subsp. subtilis str. 168] [Bacillus subtilis]	-	-	-	-	-	GO:0003677//DNA binding	GO:0010468//regulation of gene expression;GO:0034645//cellular macromolecule biosynthetic process
gene-BSU_04830	1.145594224	2.09E-17	2.13E-16	yes	xis	ICEBs1 mobile element: excisionase [Bacillus subtilis subsp. subtilis str. 168] [Bacillus subtilis]	-	-	-	-	-	-	-
gene-BSU_04839	1.118508173	5.88E-18	6.10E-17	yes	--	YdzL protein [Bacillus velezensis]	-	-	-	-	-	-	-
gene-BSU_04840	1.500689357	2.13E-39	5.05E-38	yes	--	ICEBs1 mobile element: conserved protein of unknown function [Bacillus subtilis subsp. subtilis str. 168] [Bacillus subtilis]	-	-	-	-	-	-	-
gene-BSU_04849	1.82302207	1.69E-07	8.61E-07	yes	--	hypothetical protein [Bacillus subtilis]	-	-	-	-	-	-	-
gene-BSU_04850	1.349216505	2.05E-47	6.14E-46	yes	--	ICEBs1 mobile element: helicase processivity factor [Bacillus subtilis subsp. subtilis str. 168] [Bacillus subtilis]	-	-	-	-	-	-	-
gene-BSU_04860	2.722444013	9.15E-161	1.59E-158	yes	ydcQ	ICEBs1 mobile element: coupling conjugation protein VirD4 [Bacillus subtilis subsp. subtilis str. 168] [Bacillus subtilis]	-	-	-	-	GO:0031224//intrinsic component of membrane	GO:0003676//nucleic acid binding;GO:0032550//purine ribonucleoside binding	GO:0044763//single-organism cellular process
gene-BSU_04870	2.670595073	2.81E-182	7.47E-180	yes	--	ICEBs1 mobile element: DNA relaxase [Bacillus subtilis subsp. subtilis str. 168] [Bacillus subtilis]	-	-	-	-	-	-	-
gene-BSU_04880	2.320259091	1.30E-71	6.17E-70	yes	--	ydcT [Bacillus subtilis subsp. subtilis str. AG1839] [Bacillus subtilis]	-	-	-	-	-	-	-
gene-BSU_04890	2.18255881	9.76E-72	4.75E-70	yes	--	ydcT [Bacillus subtilis subsp. subtilis str. AG1839] [Bacillus subtilis]	-	-	-	-	-	-	-
gene-BSU_04900	1.847262779	3.76E-64	1.61E-62	yes	--	Uncharacterised protein [Paenibacillus polymyxa]	-	-	-	-	-	-	-
gene-BSU_04910	1.960479786	3.20E-85	2.13E-83	yes	--	yddB [Bacillus subtilis] [Bacillus subtilis subsp. subtilis str. 168] [Bacillus subtilis]	-	-	-	-	GO:0031224//intrinsic component of membrane	-	-
gene-BSU_04920	1.454925577	8.19E-29	1.36E-27	yes	--	ICEBs1 mobile element: subunit of the conjugation machinery [Bacillus subtilis subsp. subtilis str. 168] [Bacillus subtilis]	-	-	-	-	GO:0031224//intrinsic component of membrane	-	-
gene-BSU_04930	1.625084643	2.97E-43	7.95E-42	yes	--	ICEBs1 mobile element: subunit of the conjugation machinery [Bacillus subtilis subsp. subtilis str. 168] [Bacillus subtilis]	-	-	-	-	GO:0031224//intrinsic component of membrane	-	-
gene-BSU_04940	1.738678851	2.23E-88	1.62E-86	yes	--	ICEBs1 mobile element: VirB4-like ATPase [Bacillus subtilis subsp. subtilis str. 168] [Bacillus subtilis]	-	-	-	-	-	-	-
gene-BSU_04950	1.691771753	1.73E-23	2.33E-22	yes	--	YddF family protein [Bacillus subtilis]	-	-	-	-	-	-	-
gene-BSU_04960	1.792823824	2.59E-84	1.64E-82	yes	yddG	ICEBs1 mobile element: VirB6 subunit of the conjugation machinery [Bacillus subtilis subsp. subtilis str. 168] [Bacillus subtilis]	-	-	-	-	GO:0031224//intrinsic component of membrane	-	-
gene-BSU_04970	1.726596971	2.88E-52	9.99E-51	yes	yddH	ICEBs1 mobile element: two-domain autolysin with N-acetylmuramidase and DL-endopeptidase activity VirB1 [Bacillus subtilis subsp. subtilis str. 168] [Bacillus subtilis]	-	-	-	-	-	GO:0070011//peptidase activity, acting on L-amino acid peptides	-
gene-BSU_04980	1.910719326	5.86E-39	1.38E-37	yes	--	mobile element region [Bacillus velezensis]	-	-	-	-	GO:0031224//intrinsic component of membrane	-	-
gene-BSU_04990	1.014091817	2.91E-08	1.62E-07	yes	--	DUF4467 domain-containing protein [Bacillus subtilis]	-	-	-	-	-	-	-
gene-BSU_05000	0.628245893	0.022550799	0.054170793	no	tcpF	TIR domain-containing protein [Paenibacillus riograndensis]	-	-	-	-	-	-	-
gene-BSU_05010	1.956680205	5.12E-18	5.34E-17	yes	rapI	ICEBs1 mobile element: response regulator aspartate phosphatase [Bacillus subtilis subsp. subtilis str. 168] [Bacillus subtilis]	-	-	-	-	-	GO:0003824//catalytic activity	GO:0006796//phosphate-containing compound metabolic process
gene-BSU_05020	-0.746024933	1	1	no	phrI	ICEBs1 mobile element: secreted regulator of the activity of phosphatase RapI [Bacillus subtilis subsp. subtilis str. 168] [Bacillus subtilis]	-	-	-	-	-	-	-
gene-BSU_05030	3.03456816	5.75E-33	1.11E-31	yes	--	helicase; mobile element region [Bacillus subtilis subsp. subtilis str. JH642 substr. AG174] [Bacillus subtilis]	-	-	-	-	GO:0031224//intrinsic component of membrane	-	-
gene-BSU_05040	-0.147135286	1	1	no	yhbW	MsnO8 family LLM class oxidoreductase [Bacillus subtilis]	-	-	-	-	-	-	GO:0044710//single-organism metabolic process
gene-BSU_05050	2.140716539	0.014749467	0.037036107	yes	lrpA	transcriptional regulator (Lrp/AsnC family) [Bacillus subtilis subsp. subtilis str. 168] [Bacillus subtilis]	-	-	-	-	GO:0044464//cell part	GO:0001071//nucleic acid binding transcription factor activity;GO:0003677//DNA binding	GO:0010468//regulation of gene expression;GO:0034645//cellular macromolecule biosynthetic process
gene-BSU_05060	-0.682463674	0.77096616	0.918255218	no	lrpB	transcriptional regulator (Lrp/AsnC family) [Bacillus subtilis subsp. subtilis str. 168] [Bacillus subtilis]	-	-	-	-	GO:0044464//cell part	GO:0001071//nucleic acid binding transcription factor activity;GO:0003677//DNA binding	GO:0010468//regulation of gene expression;GO:0034645//cellular macromolecule biosynthetic process
gene-BSU_05070	1.751798392	0.167577591	0.298098346	no	yddQ	isochorismatase family protein [Bacillus subtilis]	-	-	-	-	-	GO:0003824//catalytic activity	-
gene-BSU_05080	1.339692374	0.635763503	0.805495695	no	yddR	MBL fold metallo-hydrolase [Bacillus subtilis]	-	-	-	-	-	GO:0003824//catalytic activity	-
gene-BSU_05090	-0.21565995	0.851214172	0.981318852	no	yddS	MFS transporter [Bacillus subtilis]	-	-	-	-	GO:0031224//intrinsic component of membrane	GO:0005215//transporter activity	GO:0044763//single-organism cellular process;GO:0051234//establishment of localization
gene-BSU_05099	0.243987117	1	1	no	ydzM	membrane protein [Bacillus sp. A053]	-	-	-	-	GO:0031224//intrinsic component of membrane	-	-
gene-BSU_05100	0.547900623	0.001322673	0.004094233	no	--	YomL [Bacillus subtilis QB928] [Bacillus subtilis]	-	-	-	-	-	-	-
gene-BSU_05109	-0.635367454	1	1	no	ydzN	RecName: Full=Uncharacterized membrane protein YdzN [Bacillus subtilis subsp. subtilis str. 168] [Bacillus subtilis]	-	-	-	-	GO:0031224//intrinsic component of membrane	-	-
gene-BSU_05110	-0.639449088	0.375032879	0.562549319	no	ydeA	glyoxalase III homolog, deglycase [Bacillus subtilis subsp. subtilis str. 168] [Bacillus subtilis]	-	-	-	-	-	GO:0016787//hydrolase activity	-
gene-BSU_05120	-0.326459537	0.333909235	0.515620673	no	cspC	cold-shock protein [Bacillus subtilis subsp. subtilis str. 168] [Bacillus subtilis]	-	-	-	-	GO:0044424//intracellular part	GO:0003676//nucleic acid binding	GO:0010468//regulation of gene expression;GO:0034645//cellular macromolecule biosynthetic process
gene-BSU_05130	0.066101203	0.597503765	0.776054694	no	carD	transcriptional regulator for repair and outgrowth of heat damaged spores [Bacillus subtilis subsp. subtilis str. 168] [Bacillus subtilis]	-	-	-	-	-	-	-
gene-BSU_05140	-1.699946405	1	1	no	--	EamA family transporter [Bacillus subtilis]	-	-	-	-	-	-	-
gene-BSU_05150	-0.628202586	0.205174922	0.349252533	no	ydeC	AraC family transcriptional regulator [Bacillus subtilis]	-	-	-	-	-	GO:0001071//nucleic acid binding transcription factor activity;GO:0003677//DNA binding	GO:0010468//regulation of gene expression;GO:0034645//cellular macromolecule biosynthetic process
gene-BSU_05160	1.313803735	0.18072296	0.316126529	no	ydeD	EamA family transporter [Bacillus subtilis]	-	-	-	-	GO:0031224//intrinsic component of membrane	-	GO:0051234//establishment of localization
gene-BSU_05170	0.015551004	1	1	no	ydeE	AraC family transcriptional regulator [Bacillus subtilis]	-	-	-	-	GO:0044424//intracellular part	GO:0001071//nucleic acid binding transcription factor activity;GO:0003677//DNA binding	GO:0010468//regulation of gene expression;GO:0034645//cellular macromolecule biosynthetic process
gene-BSU_05180	-1.243958397	0.003635551	0.010353923	yes	ydeF	PLP-dependent aminotransferase family protein [Bacillus subtilis]	-	-	-	-	-	GO:0001071//nucleic acid binding transcription factor activity;GO:0016769//transferase activity, transferring nitrogenous groups;GO:0043168//anion binding	GO:0010468//regulation of gene expression;GO:0034645//cellular macromolecule biosynthetic process
gene-BSU_05190	-1.420575683	0.322518427	0.500914178	no	ydeG	MFS transporter [Bacillus subtilis TO-A] [Bacillus subtilis]	-	-	-	-	GO:0031224//intrinsic component of membrane	-	GO:0044763//single-organism cellular process;GO:0051234//establishment of localization
gene-BSU_05200	0.017398955	0.958163844	1	no	ydeH	ydeH [Bacillus subtilis subsp. subtilis str. AG1839] [Bacillus subtilis]	-	-	-	-	GO:0031224//intrinsic component of membrane	-	-
gene-BSU_05210	-0.174116501	0.840230022	0.974002844	no	--	DUF1801 domain-containing protein [Bacillus subtilis E1] [Bacillus subtilis]	-	-	-	-	-	-	-
gene-BSU_05220	-0.335743728	0.334236269	0.515700971	no	ydeJ	Uncharacterised protein [Paenibacillus polymyxa]	-	-	-	-	-	-	-
gene-BSU_05230	-0.095541625	0.853654806	0.983280218	no	ydeK	DMT family transporter [Bacillus subtilis]	-	-	-	-	GO:0031224//intrinsic component of membrane	-	GO:0051234//establishment of localization
gene-BSU_05240	-0.711848917	0.126087775	0.236414578	no	ydeL	GntR family transcriptional regulator [Bacillus subtilis subsp. subtilis] [Bacillus subtilis]	-	-	-	-	-	GO:0001071//nucleic acid binding transcription factor activity;GO:0016769//transferase activity, transferring nitrogenous groups;GO:0043168//anion binding	GO:0010468//regulation of gene expression;GO:0034645//cellular macromolecule biosynthetic process
gene-BSU_05250	1.035252657	0.048981841	0.106158362	no	--	MaoC family dehydratase [Bacillus subtilis]	-	-	-	-	-	-	-
gene-BSU_05260	1.232973776	0.012030129	0.030651479	yes	--	serine hydrolase family protein [Bacillus subtilis]	-	-	-	-	-	GO:0003824//catalytic activity	-
gene-BSU_05270	1.180941403	0.104493855	0.202197129	no	ydzF	winged helix-turn-helix transcriptional regulator [Bacillus subtilis]	-	-	-	-	-	-	GO:0010468//regulation of gene expression;GO:0034645//cellular macromolecule biosynthetic process
gene-BSU_05280	0.045380246	0.912125079	1	no	ydeO	UPF0750 membrane protein YdeO [Bacillus subtilis subsp. subtilis] [Bacillus subtilis]	-	-	-	-	GO:0031224//intrinsic component of membrane	-	-
gene-BSU_05290	0.609512896	0.442627446	0.631420632	no	ydeP	ydeP [Bacillus subtilis] [Bacillus subtilis subsp. subtilis str. 168] [Bacillus subtilis]	-	-	-	-	-	-	GO:0010468//regulation of gene expression;GO:0034645//cellular macromolecule biosynthetic process
gene-BSU_05300	-0.526172495	0.157340495	0.282787646	no	ydeQ	NAD(P)H oxidoreductase YdeQ [Bacillus subtilis subsp. subtilis str. BSP1] [Bacillus subtilis]	-	-	-	-	-	-	GO:0044710//single-organism metabolic process
gene-BSU_05310	0.832400052	0.744807484	0.897604728	no	ydeR	MFS transporter [Bacillus subtilis]	-	-	-	-	GO:0031224//intrinsic component of membrane	-	GO:0044763//single-organism cellular process;GO:0051234//establishment of localization
gene-BSU_05320	0.677614383	0.115767641	0.220168203	no	ydeS	TetR/AcrR family transcriptional regulator [Bacillus subtilis]	-	-	-	-	-	-	GO:0010468//regulation of gene expression;GO:0034645//cellular macromolecule biosynthetic process
gene-BSU_05329	0.33476091	0.82562863	0.963797026	no	--	protein YdzO [Bacillus subtilis subsp. subtilis str. BAB-1] [Bacillus subtilis]	-	-	-	-	-	-	-
gene-BSU_05330	-0.6983443	1	1	no	aseR	transcriptional regulator (metals sensing ArsR-SmtB repressors family) [Bacillus subtilis subsp. subtilis str. 168] [Bacillus subtilis]	-	-	-	-	GO:0044424//intracellular part	GO:0001071//nucleic acid binding transcription factor activity;GO:0043169//cation binding	GO:0010468//regulation of gene expression;GO:0034645//cellular macromolecule biosynthetic process
gene-BSU_05340	0.671459082	0.337178641	0.519437366	no	arsB	arsenite/antimonite/H+ antiporter [Bacillus subtilis subsp. subtilis str. 168] [Bacillus subtilis]	-	-	-	-	GO:0031224//intrinsic component of membrane	GO:0015103//inorganic anion transmembrane transporter activity	GO:0015698//inorganic anion transport;GO:0042221//response to chemical
gene-BSU_05350	-0.750595979	0.596003847	0.77446207	no	ydfB	acetyltransferase [Bacillus subtilis subsp. subtilis str. SC-8] [Bacillus subtilis]	-	-	-	-	-	GO:0016740//transferase activity	-
gene-BSU_05360	2.247927513	0.310306007	0.485537634	no	ydfC	EamA family transporter [Bacillus subtilis]	-	-	-	-	GO:0031224//intrinsic component of membrane	-	GO:0051234//establishment of localization
gene-BSU_05370	-0.218468853	1	1	no	ydfD	PLP-dependent aminotransferase family protein [Bacillus subtilis]	-	-	-	-	-	GO:0001071//nucleic acid binding transcription factor activity;GO:0016769//transferase activity, transferring nitrogenous groups;GO:0043168//anion binding	GO:0010468//regulation of gene expression;GO:0034645//cellular macromolecule biosynthetic process
gene-BSU_05380	-1.043396834	0.002150132	0.006416623	yes	--	flavin reductase family protein [Bacillus subtilis]	-	-	-	-	-	GO:0016646//oxidoreductase activity, acting on the CH-NH group of donors, NAD or NADP as acceptor	GO:0044710//single-organism metabolic process
gene-BSU_05390	-0.096469371	0.915059818	1	no	ydfF	ArsR family transcriptional regulator [Bacillus subtilis subsp. natto] [Bacillus subtilis]	-	-	-	-	-	GO:0001071//nucleic acid binding transcription factor activity	GO:0010468//regulation of gene expression;GO:0034645//cellular macromolecule biosynthetic process
gene-BSU_05400	0.507359683	0.216335559	0.365607816	no	--	alkylhydroperoxidase AhpD core [Bacillus subtilis subsp. subtilis str. RO-NN-1] [Bacillus subtilis]	-	-	-	-	-	GO:0016209//antioxidant activity	GO:0044710//single-organism metabolic process
gene-BSU_05408	0	1	1	notest	ydzP	RecName: Full=Uncharacterized membrane protein YdzP [Bacillus subtilis subsp. subtilis str. 168] [Bacillus subtilis]	-	-	-	-	GO:0031224//intrinsic component of membrane	-	-
gene-BSU_05409	0	1	1	notest	--	protein YdzQ [Bacillus sp. FW1]	-	-	-	-	-	-	-
gene-BSU_05410	1.27462238	0.03632227	0.082673051	no	ydfH	two-component sensor histidine kinase [YdfI] [Bacillus subtilis subsp. subtilis str. 168] [Bacillus subtilis]	Environmental Information Processing	Signal transduction	ko02020//Two-component system	K11623	GO:0031224//intrinsic component of membrane	GO:0004672//protein kinase activity;GO:0005515//protein binding;GO:0032550//purine ribonucleoside binding;GO:0060089//molecular transducer activity	GO:0006468//protein phosphorylation;GO:0035556//intracellular signal transduction
gene-BSU_05420	1.460841189	0.367474835	0.554978207	no	ydfI	two-component response regulator [YdfH] [Bacillus subtilis subsp. subtilis str. 168] [Bacillus subtilis]	Environmental Information Processing	Signal transduction	ko02020//Two-component system	K11624	GO:0044424//intracellular part	GO:0001071//nucleic acid binding transcription factor activity;GO:0003676//nucleic acid binding	GO:0010468//regulation of gene expression;GO:0034645//cellular macromolecule biosynthetic process
gene-BSU_05430	-1.704871964	0.110724972	0.211931927	no	ydfJ	MMPL family transporter [Bacillus subtilis]	Environmental Information Processing	Signal transduction	ko02020//Two-component system	K11625	GO:0031224//intrinsic component of membrane	-	-
gene-BSU_05440	-0.108442901	0.554148921	0.7338381	no	nap	carboxylesterase NP [Bacillus subtilis subsp. subtilis str. 168] [Bacillus subtilis]	-	-	-	-	-	GO:0016788//hydrolase activity, acting on ester bonds	-
gene-BSU_05450	2.625423615	8.89E-11	6.00E-10	yes	ydfK	DUF554 domain-containing protein [Bacillus sp. SN32]	-	-	-	-	GO:0031224//intrinsic component of membrane	-	-
gene-BSU_05460	-0.01519402	1	1	no	ydfL	GntR family transcriptional regulator [Bacillus subtilis TO-A] [Bacillus subtilis]	-	-	-	-	-	-	GO:0010468//regulation of gene expression;GO:0034645//cellular macromolecule biosynthetic process
gene-BSU_05470	-3.828153925	3.70E-12	2.82E-11	yes	mneP	primary Mn(II) efflux pump [Bacillus subtilis subsp. subtilis str. 168] [Bacillus subtilis]	-	-	-	-	-	-	-
gene-BSU_05480	1.739968082	0.172620701	0.305435298	no	--	Oxygen-insensitive NAD(P)H nitroreductase [Bacillus subtilis subsp. subtilis] [Bacillus subtilis]	-	-	-	-	-	-	-
gene-BSU_05490	1.122459859	7.96E-05	0.000296583	yes	--	ring-cleaving dioxygenase [Bacillus subtilis]	-	-	-	-	-	GO:0003824//catalytic activity	-
gene-BSU_05500	2.239710128	0.000153166	0.000545654	yes	--	DoxX [Bacillus subtilis subsp. subtilis str. RO-NN-1] [Bacillus subtilis]	-	-	-	-	-	-	-
gene-BSU_05510	-11.36358725	0.50991479	0.700402867	no	ydfQ	thioredoxin family protein [Bacillus sp. MT]	-	-	-	-	-	-	-
gene-BSU_05520	0	1	1	notest	--	spore germination protein [Bacillus sp. Rc4]	-	-	-	-	-	-	-
gene-BSU_05529	0	1	1	notest	ydzR	RecName: Full=Spore germination protein-like protein YdzR [Bacillus subtilis subsp. subtilis str. 168] [Bacillus subtilis]	-	-	-	-	-	-	-
gene-BSU_05530	-9.321928095	1	1	no	ydfR	DUF421 domain-containing protein [Bacillus subtilis]	-	-	-	-	GO:0031224//intrinsic component of membrane	-	-
gene-BSU_05540	10.16741815	0.510722707	0.700402867	no	ydfS	RecName: Full=UPF0702 transmembrane protein YdfS [Bacillus subtilis subsp. subtilis str. 168] [Bacillus subtilis]	-	-	-	-	GO:0031224//intrinsic component of membrane	-	-
gene-BSU_05550	9.276124405	1	1	no	cotP	spore coat protein [Bacillus subtilis subsp. subtilis str. 168] [Bacillus subtilis]	-	-	-	-	-	-	-
gene-BSU_05560	0	1	1	notest	--	spore germination protein [Bacillus tequilensis]	-	-	-	-	-	-	-
gene-BSU_05570	0	1	1	notest	--	spore germination protein GerPA/GerPF [Bacillus sp. AtDRG31]	-	-	-	-	-	-	-
gene-BSU_05580	2.832513801	0.000397751	0.001338134	yes	ydgC	TetR/AcrR family transcriptional regulator [Bacillus subtilis subsp. subtilis] [Bacillus subtilis]	-	-	-	-	-	-	GO:0010468//regulation of gene expression;GO:0034645//cellular macromolecule biosynthetic process
gene-BSU_05590	0.871045397	0.400670936	0.589700124	no	--	DoxX-like protein [Bacillus subtilis J24] [Bacillus subtilis]	-	-	-	-	GO:0031224//intrinsic component of membrane	-	-
gene-BSU_05600	0.48382361	0.436716713	0.62576661	no	ydgE	GNAT family N-acetyltransferase [Bacillus subtilis]	-	-	-	-	-	GO:0016740//transferase activity	-
gene-BSU_05610	-0.245309835	0.191095776	0.330074521	no	vmlR	ATP-binding cassette efflux transporter [Bacillus subtilis subsp. subtilis str. 168] [Bacillus subtilis]	Environmental Information Processing	Membrane transport	ko02010//ABC transporters	K18231	-	-	-
gene-BSU_05620	-0.128634014	0.341321418	0.524604183	no	ydgF	amino acid permease [Bacillus sp. FMQ74]	-	-	-	-	GO:0031224//intrinsic component of membrane	GO:0046943//carboxylic acid transmembrane transporter activity	GO:0044763//single-organism cellular process;GO:0046942//carboxylic acid transport
gene-BSU_05630	0.2380418	0.056263927	0.119729637	no	dinB	nuclease inhibitor [Bacillus subtilis subsp. subtilis str. 168] [Bacillus subtilis]	-	-	-	-	-	-	-
gene-BSU_05640	-0.312196557	1	1	no	ydgG	MarR family transcriptional regulator [Bacillus subtilis subsp. subtilis str. JH642 substr. AG174] [Bacillus subtilis]	-	-	-	-	GO:0044464//cell part	GO:0001071//nucleic acid binding transcription factor activity	GO:0010468//regulation of gene expression;GO:0034645//cellular macromolecule biosynthetic process
gene-BSU_05650	0.027063407	1	1	no	mmpL4	MMPL family transporter [Bacillus subtilis]	-	-	-	-	GO:0031224//intrinsic component of membrane	-	-
gene-BSU_05660	-0.208586622	0.855516984	0.984856539	no	drgA	nitroreductase of unidentified specificity (reduces 5-(aziridin-1-yl)-2,4-dinitrobenzamide prodrug) [Bacillus subtilis subsp. subtilis str. 168] [Bacillus subtilis]	-	-	-	-	-	-	GO:0044710//single-organism metabolic process
gene-BSU_05670	1.704895693	0.17686217	0.311068905	no	ydgJ	HTH-type transcriptional regulator YdgJ [Bacillus subtilis subsp. subtilis str. BSP1] [Bacillus subtilis]	-	-	-	-	GO:0044464//cell part	GO:0001071//nucleic acid binding transcription factor activity	GO:0010468//regulation of gene expression;GO:0034645//cellular macromolecule biosynthetic process
gene-BSU_05680	0.078374312	1	1	no	ydgK	Bcr/CflA family efflux MFS transporter [Bacillus subtilis]	-	-	-	-	GO:0031224//intrinsic component of membrane	-	GO:0044763//single-organism cellular process;GO:0051234//establishment of localization
gene-BSU_05690	0.983436155	0.11893996	0.225377179	no	ydhB	sulfite exporter TauE/SafE family protein [Bacillus subtilis]	-	-	-	-	-	-	-
gene-BSU_05700	0.461938474	0.222890346	0.375245772	no	ydhC	GntR family transcriptional regulator [Bacillus subtilis]	-	-	-	-	-	GO:0001071//nucleic acid binding transcription factor activity;GO:0003677//DNA binding	GO:0010468//regulation of gene expression;GO:0034645//cellular macromolecule biosynthetic process
gene-BSU_05710	0.339101064	0.632939974	0.805011181	no	--	spore cortex lytic enzyme [Bacillus subtilis subsp. subtilis str. 168] [Bacillus subtilis]	-	-	-	-	-	-	-
gene-BSU_05720	-0.089281399	0.517791246	0.703195055	no	ydhE	UDP-glucosyltransferase [Bacillus subtilis]	-	-	-	-	-	-	-
gene-BSU_05730	0.323620122	0.550303738	0.729957418	no	--	ydhF [Bacillus subtilis]	-	-	-	-	-	-	-
gene-BSU_05740	0.469139172	0.048751422	0.105774683	no	phoB	alkaline phosphatase [Bacillus subtilis subsp. subtilis str. 168] [Bacillus subtilis]	Metabolism;Environmental Information Processing;Metabolism;Metabolism	Global and overview maps;Signal transduction;Metabolism of cofactors and vitamins;Metabolism of cofactors and vitamins	ko01100//Metabolic pathways;ko02020//Two-component system;ko00790//Folate biosynthesis;ko00730//Thiamine metabolism	K01077;K01077;K01077;K01077	-	-	-
gene-BSU_05750	-0.406527568	0.382703364	0.570509364	no	fra	frataxin; iron/sulfur chaperone [Bacillus subtilis subsp. subtilis str. 168] [Bacillus subtilis]	-	-	-	-	-	-	-
gene-BSU_05760	0.053972101	1	1	no	--	Uncharacterised protein [Paenibacillus polymyxa]	-	-	-	-	GO:0031224//intrinsic component of membrane	-	-
gene-BSU_05770	0.079923544	1	1	no	--	GNAT family N-acetyltransferase [Bacillus subtilis]	-	-	-	-	-	-	-
gene-BSU_05780	-0.23077741	0.50805924	0.700402867	no	--	HD domain-containing protein [Bacillus subtilis]	-	-	-	-	-	-	-
gene-BSU_05790	1.144627209	9.91E-13	7.78E-12	yes	--	DUF1541 domain-containing protein [Bacillus subtilis]	-	-	-	-	-	-	-
gene-BSU_05800	0.234717956	0.695828234	0.854655609	no	pbuE	purine transporter PbuE [Bacillus subtilis]	-	-	-	-	-	-	-
gene-BSU_05810	-0.997911182	1.03E-13	8.59E-13	no	gmuB	oligo-alpha-mannoside phosphotransferase system enzyme IIB [Bacillus subtilis subsp. subtilis str. 168] [Bacillus subtilis]	Metabolism;Environmental Information Processing	Carbohydrate metabolism;Membrane transport	ko00500//Starch and sucrose metabolism;ko02060//Phosphotransferase system (PTS)	K02760;K02760	-	GO:0015144//carbohydrate transmembrane transporter activity;GO:0016772//transferase activity, transferring phosphorus-containing groups	GO:0006796//phosphate-containing compound metabolic process;GO:0008643//carbohydrate transport
gene-BSU_05820	-1.742498272	1.19E-28	1.95E-27	yes	gmuA	oligo-alpha-mannoside phosphotransferase system enzyme IIA [Bacillus subtilis subsp. subtilis str. 168] [Bacillus subtilis]	Metabolism;Environmental Information Processing	Carbohydrate metabolism;Membrane transport	ko00500//Starch and sucrose metabolism;ko02060//Phosphotransferase system (PTS)	K02759;K02759	-	-	-
gene-BSU_05830	-1.619502815	6.67E-47	1.97E-45	yes	gmuC	oligo-alpha-mannoside phosphotransferase system enzyme IIC [Bacillus subtilis subsp. subtilis str. 168] [Bacillus subtilis]	Metabolism;Environmental Information Processing	Carbohydrate metabolism;Membrane transport	ko00500//Starch and sucrose metabolism;ko02060//Phosphotransferase system (PTS)	K02761;K02761	GO:0031224//intrinsic component of membrane	GO:0015144//carbohydrate transmembrane transporter activity	GO:0008643//carbohydrate transport
gene-BSU_05840	-2.298699203	1.18E-62	4.76E-61	yes	gmuD	mannoside-phospho-beta-d-glucosidase [Bacillus subtilis subsp. subtilis str. 168] [Bacillus subtilis]	Metabolism;Metabolism	Carbohydrate metabolism;Carbohydrate metabolism	ko00500//Starch and sucrose metabolism;ko00010//Glycolysis / Gluconeogenesis	K01223;K01223	-	GO:0008422//beta-glucosidase activity	GO:0044238//primary metabolic process
gene-BSU_05850	-1.727296862	3.14E-20	3.60E-19	yes	gmuR	transcriptional regulator (GntR family) [Bacillus subtilis subsp. subtilis str. 168] [Bacillus subtilis]	-	-	-	-	GO:0044424//intracellular part	GO:0001071//nucleic acid binding transcription factor activity	GO:0010468//regulation of gene expression;GO:0034645//cellular macromolecule biosynthetic process
gene-BSU_05860	-1.983986117	1.74E-27	2.70E-26	yes	scrK	ROK fructokinase; glucomannan utilization protein E [Bacillus subtilis subsp. subtilis str. 168] [Bacillus subtilis]	Metabolism;Metabolism;Metabolism;Metabolism;Metabolism	Global and overview maps;Global and overview maps;Carbohydrate metabolism;Carbohydrate metabolism;Carbohydrate metabolism	ko01100//Metabolic pathways;ko01110//Biosynthesis of secondary metabolites;ko00500//Starch and sucrose metabolism;ko00520//Amino sugar and nucleotide sugar metabolism;ko00051//Fructose and mannose metabolism	K00847;K00847;K00847;K00847;K00847	-	GO:0004396//hexokinase activity;GO:0032550//purine ribonucleoside binding;GO:0043169//cation binding	GO:0005976//polysaccharide metabolic process;GO:0016310//phosphorylation
gene-BSU_05870	-1.690813574	6.01E-13	4.78E-12	yes	gmuF	phosphohexomutase; cupin family [Bacillus subtilis subsp. subtilis str. 168] [Bacillus subtilis]	Metabolism;Metabolism;Metabolism;Metabolism	Global and overview maps;Global and overview maps;Carbohydrate metabolism;Carbohydrate metabolism	ko01100//Metabolic pathways;ko01110//Biosynthesis of secondary metabolites;ko00520//Amino sugar and nucleotide sugar metabolism;ko00051//Fructose and mannose metabolism	K01809;K01809;K01809;K01809	-	GO:0003824//catalytic activity;GO:0046914//transition metal ion binding	GO:0044238//primary metabolic process
gene-BSU_05880	-1.349631963	1.61E-09	9.96E-09	yes	gmuG	exported mannan endo-1,4-beta-mannosidase [Bacillus subtilis subsp. subtilis str. 168] [Bacillus subtilis]	Metabolism;Cellular Processes;Metabolism	Global and overview maps;Cellular community - prokaryotes;Carbohydrate metabolism	ko01100//Metabolic pathways;ko02024//Quorum sensing;ko00051//Fructose and mannose metabolism	K01218;K01218;K01218	-	GO:0004567//beta-mannosidase activity	GO:0005976//polysaccharide metabolic process
gene-BSU_05900	-1.166539187	4.05E-07	1.99E-06	yes	thiL	thiamine-monophosphate kinase [Bacillus subtilis subsp. subtilis str. 168] [Bacillus subtilis]	Metabolism;Metabolism	Global and overview maps;Metabolism of cofactors and vitamins	ko01100//Metabolic pathways;ko00730//Thiamine metabolism	K00946;K00946	-	GO:0016301//kinase activity;GO:0032550//purine ribonucleoside binding;GO:0046872//metal ion binding	GO:0006772//thiamine metabolic process;GO:0006796//phosphate-containing compound metabolic process;GO:0009108//coenzyme biosynthetic process
gene-BSU_05910	-0.882039822	0.045201552	0.099423481	no	tsaE	ATP/GTP hydrolase [Streptococcus pneumoniae]	-	-	-	-	-	-	-
gene-BSU_05920	-0.734476042	0.010231827	0.026613422	no	tsaB	tRNA(NNU) t(6)A37 threonylcarbamoyladenosine modification; protease involved in TsaD function [Bacillus subtilis subsp. subtilis str. 168] [Bacillus subtilis]	-	-	-	-	-	-	-
gene-BSU_05930	0.022753883	1	1	no	--	ribosomal protein S18 alanine N-acetyltransferase [Bacillus subtilis subsp. subtilis str. 168] [Bacillus subtilis]	-	-	-	-	-	GO:0004596//peptide alpha-N-acetyltransferase activity	GO:0006473//protein acetylation
gene-BSU_05940	-0.57629113	0.003459881	0.0099316	no	tsaD	tRNA(NNU) t(6)A37 threonylcarbamoyladenosine modification; glycation binding protein [Bacillus subtilis subsp. subtilis str. 168] [Bacillus subtilis]	-	-	-	-	GO:0044424//intracellular part	GO:0004175//endopeptidase activity;GO:0016746//transferase activity, transferring acyl groups;GO:0046914//transition metal ion binding	GO:0006400//tRNA modification;GO:0019538//protein metabolic process
gene-BSU_05950	0.024468597	0.892594744	1	no	yfmM	ABC-F family ATP-binding cassette domain-containing protein [Bacillus subtilis]	-	-	-	-	-	-	-
gene-BSU_05960	-0.73395742	1.30E-06	6.03E-06	no	moaC	molybdenum cofactor biosynthesis protein C [Bacillus subtilis subsp. subtilis str. 168] [Bacillus subtilis]	Metabolism;Metabolism;Genetic Information Processing	Global and overview maps;Metabolism of cofactors and vitamins;Folding, sorting and degradation	ko01100//Metabolic pathways;ko00790//Folate biosynthesis;ko04122//Sulfur relay system	K03637;K03637;K03637	-	-	GO:0009108//coenzyme biosynthetic process
gene-BSU_05970	-0.801271611	2.08E-07	1.05E-06	no	rex	transcription repressor of cydABCD and yjlC-ndh expression [Bacillus subtilis subsp. subtilis str. 168] [Bacillus subtilis]	-	-	-	-	GO:0044424//intracellular part	GO:0001071//nucleic acid binding transcription factor activity;GO:0003676//nucleic acid binding;GO:0048037//cofactor binding	GO:0006355//regulation of transcription, DNA-templated;GO:0050896//response to stimulus
gene-BSU_05980	-0.559657896	0.01213697	0.030903962	no	tatAy	component of the twin-arginine pre-protein translocation pathway [Bacillus subtilis subsp. subtilis str. 168] [Bacillus subtilis]	Genetic Information Processing;Environmental Information Processing	Folding, sorting and degradation;Membrane transport	ko03060//Protein export;ko03070//Bacterial secretion system	K03116;K03116	GO:0016021//integral component of membrane;GO:0043234//protein complex;GO:0044444//cytoplasmic part	GO:0008565//protein transporter activity	GO:0071806//protein transmembrane transport
gene-BSU_05990	-0.565114874	6.26E-05	0.000236878	no	tatC2	component of the twin-arginine pre-protein translocation pathway [Bacillus subtilis subsp. subtilis str. 168] [Bacillus subtilis]	Genetic Information Processing;Environmental Information Processing	Folding, sorting and degradation;Membrane transport	ko03060//Protein export;ko03070//Bacterial secretion system	K03118;K03118	-	-	-
gene-BSU_06000	0.065030245	1	1	no	ydiK	RecName: Full=Uncharacterized lipoprotein YdiK; Flags: Precursor [Bacillus subtilis subsp. subtilis str. 168] [Bacillus subtilis]	-	-	-	-	GO:0031224//intrinsic component of membrane	-	-
gene-BSU_06010	-0.551868035	0.003607624	0.010289079	no	MroQ	CPBP family intramembrane metalloprotease [Bacillus subtilis]	-	-	-	-	GO:0031224//intrinsic component of membrane	GO:0003824//catalytic activity	-
gene-BSU_06020	1.947660749	2.83E-31	5.16E-30	yes	groS	Chaperonin small subunit [Bacillus subtilis QB928] [Bacillus subtilis]	-	-	-	-	GO:0044424//intracellular part	GO:0032550//purine ribonucleoside binding	GO:0044267//cellular protein metabolic process
gene-BSU_06030	2.267716028	4.09E-154	5.83E-152	yes	groL	chaperonin large subunit [Bacillus subtilis subsp. subtilis str. 168] [Bacillus subtilis]	Genetic Information Processing	Folding, sorting and degradation	ko03018//RNA degradation	K04077	GO:0044424//intracellular part	GO:0005515//protein binding;GO:0032550//purine ribonucleoside binding	GO:0006457//protein folding
gene-BSU_06040	3.72102405	8.58E-06	3.64E-05	yes	--	YdiM [Bacillus subtilis QB928] [Bacillus subtilis]	-	-	-	-	-	-	-
gene-BSU_06048	14.22241758	0.000133601	0.00048024	yes	--	DUF927 domain-containing protein [Bacillus cereus]	-	-	-	-	-	-	-
gene-BSU_06060	1.14226186	7.23E-12	5.36E-11	yes	ydiO	DNA-methyltransferase (cytosine-specific); prophage 3 region [Bacillus subtilis subsp. subtilis str. 168] [Bacillus subtilis]	Metabolism;Metabolism	Global and overview maps;Amino acid metabolism	ko01100//Metabolic pathways;ko00270//Cysteine and methionine metabolism	K00558;K00558	-	GO:0016741//transferase activity, transferring one-carbon groups	GO:0032776//DNA methylation on cytosine
gene-BSU_06070	0.616122301	8.09E-06	3.45E-05	no	ydiP	methylase [Bacillus subtilis subsp. subtilis str. 168] [Bacillus subtilis]	Metabolism;Metabolism	Global and overview maps;Amino acid metabolism	ko01100//Metabolic pathways;ko00270//Cysteine and methionine metabolism	K00558;K00558	-	GO:0008757//S-adenosylmethionine-dependent methyltransferase activity	GO:0032776//DNA methylation on cytosine
gene-BSU_06090	-0.217246877	0.145531643	0.265025676	no	ydiR	BsuM restriction component [Bacillus subtilis QB928] [Bacillus subtilis]	-	-	-	-	-	GO:0015666//restriction endodeoxyribonuclease activity	GO:0006304//DNA modification
gene-BSU_06100	0.239477946	0.091817525	0.181632089	no	ydiS	type-2 restriction enzyme BsuMI component BsuRB (YdiS); prophage region 3 [Bacillus subtilis subsp. subtilis str. 168] [Bacillus subtilis]	-	-	-	-	-	GO:0015666//restriction endodeoxyribonuclease activity;GO:0017111//nucleoside-triphosphatase activity;GO:0032550//purine ribonucleoside binding	GO:0006304//DNA modification
gene-BSU_06110	0.649934672	4.59E-07	2.24E-06	no	ydjA	type-2 restriction enzyme BsuMI component BsuRC (YdjA); prophage region 3 [Bacillus subtilis subsp. subtilis str. 168] [Bacillus subtilis]	-	-	-	-	-	GO:0015666//restriction endodeoxyribonuclease activity	GO:0006304//DNA modification
gene-BSU_06120	-0.735511264	0.781074233	0.928078079	no	--	YdjBC [Bacillus sp. 5B6]	-	-	-	-	-	-	-
gene-BSU_06130	2.307841457	0.181108585	0.316523546	no	--	alpha/beta hydrolase [Bacillus subtilis subsp. subtilis NCIB 3610 = ATCC 6051] [Bacillus subtilis]	-	-	-	-	-	-	-
gene-BSU_06140	-0.868092721	4.54E-06	1.99E-05	no	gutR	transcriptional regulator of the glucitol operon [Bacillus subtilis subsp. subtilis str. 168] [Bacillus subtilis]	-	-	-	-	-	GO:0003676//nucleic acid binding;GO:0032550//purine ribonucleoside binding	GO:0006355//regulation of transcription, DNA-templated
gene-BSU_06150	-3.962832309	8.79E-132	9.48E-130	yes	gutB	Glucitol (sorbitol) dehydrogenase [Bacillus subtilis QB928] [Bacillus subtilis]	Metabolism;Metabolism;Metabolism	Global and overview maps;Carbohydrate metabolism;Carbohydrate metabolism	ko01100//Metabolic pathways;ko00051//Fructose and mannose metabolism;ko00040//Pentose and glucuronate interconversions	K00008;K00008;K00008	-	GO:0003824//catalytic activity;GO:0046914//transition metal ion binding	GO:0044710//single-organism metabolic process
gene-BSU_06160	-4.55982501	1.49E-77	8.37E-76	yes	gutA	H+-glucitol symporter; prophage region 3 [Bacillus subtilis subsp. subtilis str. 168] [Bacillus subtilis]	-	-	-	-	-	-	-
gene-BSU_06170	-0.94920582	3.14E-20	3.60E-19	no	ydjE	carbohydrate kinase [Bacillus subtilis]	Metabolism;Metabolism;Metabolism;Metabolism;Metabolism	Global and overview maps;Global and overview maps;Carbohydrate metabolism;Carbohydrate metabolism;Carbohydrate metabolism	ko01100//Metabolic pathways;ko01110//Biosynthesis of secondary metabolites;ko00500//Starch and sucrose metabolism;ko00520//Amino sugar and nucleotide sugar metabolism;ko00051//Fructose and mannose metabolism	K00847;K00847;K00847;K00847;K00847	-	GO:0016772//transferase activity, transferring phosphorus-containing groups	GO:0005975//carbohydrate metabolic process;GO:0016310//phosphorylation
gene-BSU_06180	-1.909506629	1.74E-16	1.70E-15	yes	ydjF	phage shock protein A homolog regulator; prophage region 3 [Bacillus subtilis subsp. subtilis str. 168] [Bacillus subtilis]	-	-	-	-	-	-	-
gene-BSU_06190	-1.80154556	1.12E-18	1.20E-17	yes	--	TFIIB-type zinc ribbon-containing protein [Bacillus subtilis subsp. subtilis] [Bacillus subtilis]	-	-	-	-	GO:0031224//intrinsic component of membrane	-	-
gene-BSU_06200	-1.495778395	9.36E-07	4.40E-06	yes	ydjH	RecName: Full=UPF0603 protein YdjH; Flags: Precursor [Bacillus subtilis subsp. subtilis str. 168] [Bacillus subtilis]	-	-	-	-	GO:0031224//intrinsic component of membrane	-	-
gene-BSU_06210	-0.503793658	0.019928283	0.048513636	no	--	membrane protease subunit (stomatin/prohibitin family) [Bacillus subtilis J23] [Bacillus subtilis]	-	-	-	-	-	-	-
gene-BSU_06220	0.646506837	0.020212504	0.049115645	no	ydjJ	two pore domain potassium channel family protein [Bacillus subtilis]	-	-	-	-	GO:0031224//intrinsic component of membrane	-	-
gene-BSU_06230	-1.311248396	0.061443792	0.129577552	no	iolT	Myo-inositol transporter [Bacillus subtilis QB928] [Bacillus subtilis]	-	-	-	-	GO:0031224//intrinsic component of membrane	GO:0022857//transmembrane transporter activity	GO:0044763//single-organism cellular process;GO:0051234//establishment of localization
gene-BSU_06240	-0.281460675	0.000301689	0.001032365	no	bdhA	acetoin reductase/2,3-butanediol dehydrogenase [Bacillus subtilis subsp. subtilis str. 168] [Bacillus subtilis]	Metabolism	Carbohydrate metabolism	ko00650//Butanoate metabolism	K00004	-	GO:0016616//oxidoreductase activity, acting on the CH-OH group of donors, NAD or NADP as acceptor;GO:0046914//transition metal ion binding	GO:0044710//single-organism metabolic process
gene-BSU_06250	-0.76604979	0.090037091	0.178730344	no	--	protein involved in cell wall metabolism [Bacillus subtilis subsp. subtilis str. 168] [Bacillus subtilis]	-	-	-	-	-	-	-
gene-BSU_06260	0.383031078	0.185068387	0.321718099	no	--	Protein TolB [Bacillus subtilis]	-	-	-	-	-	-	-
gene-BSU_06269	1.648824262	0.394208652	0.582121584	no	ydzJ	RecName: Full=Uncharacterized membrane protein YdzJ [Bacillus subtilis subsp. subtilis str. 168] [Bacillus subtilis]	-	-	-	-	GO:0031224//intrinsic component of membrane	-	-
gene-BSU_06270	0.21806163	0.185129011	0.321718099	no	--	conserved domain protein [Bacillus subtilis subsp. subtilis str. RO-NN-1] [Bacillus subtilis]	-	-	-	-	-	-	-
gene-BSU_06280	-1.413755489	4.86E-09	2.88E-08	yes	ydjP	alpha/beta hydrolase [Bacillus subtilis]	-	-	-	-	-	GO:0003824//catalytic activity	-
gene-BSU_06290	-1.292811701	1.60E-07	8.16E-07	yes	--	YeaA [Bacillus subtilis QB928] [Bacillus subtilis]	-	-	-	-	-	-	-
gene-BSU_06300	0.12512236	0.906270939	1	no	cotA	outer spore coat copper-dependent promiscuous laccase [Bacillus subtilis subsp. subtilis str. 168] [Bacillus subtilis]	-	-	-	-	-	GO:0016682//oxidoreductase activity, acting on diphenols and related substances as donors, oxygen as acceptor	GO:0044710//single-organism metabolic process;GO:0048646//anatomical structure formation involved in morphogenesis
gene-BSU_06310	-0.130681743	0.439372673	0.627450596	no	gabP	gamma-aminobutyrate (GABA) permease; proline permease [Bacillus subtilis subsp. subtilis str. 168] [Bacillus subtilis]	-	-	-	-	-	-	-
gene-BSU_06319	0	1	1	notest	--	RecName: Full=Uncharacterized protein YdzX [Bacillus subtilis subsp. subtilis str. 168] [Bacillus subtilis]	-	-	-	-	-	-	-
gene-BSU_06320	-2.228952769	3.88E-10	2.52E-09	yes	mneS	secondary Mn(II) exporter, promiscuous [Bacillus subtilis subsp. subtilis str. 168] [Bacillus subtilis]	-	-	-	-	GO:0031224//intrinsic component of membrane	GO:0015075//ion transmembrane transporter activity	GO:0006812//cation transport;GO:0044763//single-organism cellular process
gene-BSU_06330	-0.273609863	0.254758124	0.416797024	no	moxR	YeaC [Bacillus subtilis QB928] [Bacillus subtilis]	-	-	-	-	-	-	-
gene-BSU_06340	-0.081136763	0.716342885	0.871670666	no	--	YeaD [Bacillus subtilis QB928] [Bacillus subtilis]	-	-	-	-	-	-	-
gene-BSU_06350	0.094170744	0.655385453	0.819841189	no	tgpA	YebA [Bacillus subtilis QB928] [Bacillus subtilis]	-	-	-	-	GO:0031224//intrinsic component of membrane	-	-
gene-BSU_06360	0.182561062	0.220369361	0.371471799	no	guaA	GMP synthetase [Bacillus subtilis QB928] [Bacillus subtilis]	Metabolism;Metabolism;Metabolism	Global and overview maps;Nucleotide metabolism;Xenobiotics biodegradation and metabolism	ko01100//Metabolic pathways;ko00230//Purine metabolism;ko00983//Drug metabolism - other enzymes	K01951;K01951;K01951	-	GO:0016818//hydrolase activity, acting on acid anhydrides, in phosphorus-containing anhydrides;GO:0016884//carbon-nitrogen ligase activity, with glutamine as amido-N-donor;GO:0032550//purine ribonucleoside binding	GO:0006528//asparagine metabolic process;GO:0009064//glutamine family amino acid metabolic process;GO:0009152//purine ribonucleotide biosynthetic process
gene-BSU_06370	-2.065275196	4.22E-17	4.25E-16	yes	pbuG	hypoxanthine/guanine permease [Bacillus subtilis subsp. subtilis str. 168] [Bacillus subtilis]	-	-	-	-	GO:0031224//intrinsic component of membrane	GO:0015205//nucleobase transmembrane transporter activity	GO:0015851//nucleobase transport;GO:0044763//single-organism cellular process
gene-BSU_06380	-1.249599041	9.21E-05	0.000339001	yes	--	membrane protein [Bacillus sp. YP1]	-	-	-	-	-	-	-
gene-BSU_06390	-0.109008621	1	1	no	--	YebD [Bacillus subtilis QB928] [Bacillus subtilis]	-	-	-	-	-	-	-
gene-BSU_06400	0.755262045	8.28E-05	0.000307331	no	yebE	YebE [Bacillus subtilis QB928] [Bacillus subtilis]	-	-	-	-	GO:0031224//intrinsic component of membrane	-	-
gene-BSU_06410	0.757781429	0.043515822	0.096460072	no	--	NETI motif-containing protein [Bacillus subtilis]	-	-	-	-	-	-	-
gene-BSU_06420	-1.662187304	8.46E-16	7.98E-15	yes	purE	Phosphoribosylaminoimidazole carboxylase I [Bacillus subtilis QB928] [Bacillus subtilis]	Metabolism;Metabolism;Metabolism	Global and overview maps;Global and overview maps;Nucleotide metabolism	ko01100//Metabolic pathways;ko01110//Biosynthesis of secondary metabolites;ko00230//Purine metabolism	K01588;K01588;K01588	-	GO:0016866//intramolecular transferase activity	GO:0006188//IMP biosynthetic process
gene-BSU_06430	-0.972369115	4.15E-10	2.68E-09	no	purK	Phosphoribosylaminoimidazole carboxylase [Bacillus subtilis QB928] [Bacillus subtilis]	Metabolism;Metabolism;Metabolism	Global and overview maps;Global and overview maps;Nucleotide metabolism	ko01100//Metabolic pathways;ko01110//Biosynthesis of secondary metabolites;ko00230//Purine metabolism	K01589;K01589;K01589	-	-	-
gene-BSU_06440	-0.958885681	3.82E-10	2.48E-09	no	purB	adenylosuccinate lyase [Bacillus subtilis subsp. subtilis str. 168] [Bacillus subtilis]	Metabolism;Metabolism;Metabolism;Metabolism	Global and overview maps;Global and overview maps;Nucleotide metabolism;Amino acid metabolism	ko01100//Metabolic pathways;ko01110//Biosynthesis of secondary metabolites;ko00230//Purine metabolism;ko00250//Alanine, aspartate and glutamate metabolism	K01756;K01756;K01756;K01756	-	GO:0016842//amidine-lyase activity	GO:0006167//AMP biosynthetic process;GO:0006188//IMP biosynthetic process
gene-BSU_06450	-1.141428417	4.65E-14	3.95E-13	yes	purC	phosphoribosylaminoimidazolesuccinocarboxamide synthase [Bacillus subtilis]	Metabolism;Metabolism;Metabolism	Global and overview maps;Global and overview maps;Nucleotide metabolism	ko01100//Metabolic pathways;ko01110//Biosynthesis of secondary metabolites;ko00230//Purine metabolism	K01923;K01923;K01923	-	GO:0016881//acid-amino acid ligase activity;GO:0032550//purine ribonucleoside binding	GO:0006188//IMP biosynthetic process
gene-BSU_06460	-1.670359277	1.60E-07	8.16E-07	yes	purS	factor required for phosphoribosylformylglycinamidine synthetase activity [Bacillus subtilis subsp. subtilis str. 168] [Bacillus subtilis]	Metabolism;Metabolism;Metabolism	Global and overview maps;Global and overview maps;Nucleotide metabolism	ko01100//Metabolic pathways;ko01110//Biosynthesis of secondary metabolites;ko00230//Purine metabolism	K23264;K23264;K23264	GO:0044424//intracellular part	GO:0016884//carbon-nitrogen ligase activity, with glutamine as amido-N-donor;GO:0032550//purine ribonucleoside binding	GO:0006188//IMP biosynthetic process
gene-BSU_06470	-1.467345479	3.05E-22	3.88E-21	yes	purQ	phosphoribosylformylglycinamidine synthetase subunit I [Bacillus subtilis subsp. subtilis str. 168] [Bacillus subtilis]	Metabolism;Metabolism;Metabolism;Metabolism;Metabolism;Metabolism	Global and overview maps;Global and overview maps;Nucleotide metabolism;Amino acid metabolism;Amino acid metabolism;Metabolism of other amino acids	ko01100//Metabolic pathways;ko01110//Biosynthesis of secondary metabolites;ko00230//Purine metabolism;ko00250//Alanine, aspartate and glutamate metabolism;ko00220//Arginine biosynthesis;ko00471//D-Glutamine and D-glutamate metabolism	K23265;K23265;K23265;K23265;K23265;K23265	GO:0044424//intracellular part	GO:0016811//hydrolase activity, acting on carbon-nitrogen (but not peptide) bonds, in linear amides;GO:0016884//carbon-nitrogen ligase activity, with glutamine as amido-N-donor;GO:0032550//purine ribonucleoside binding	GO:0006188//IMP biosynthetic process;GO:0009064//glutamine family amino acid metabolic process
gene-BSU_06480	-1.343412564	5.21E-28	8.34E-27	yes	purL	phosphoribosylformylglycinamidine synthetase subunit II [Bacillus subtilis subsp. subtilis str. 168] [Bacillus subtilis]	Metabolism;Metabolism;Metabolism	Global and overview maps;Global and overview maps;Nucleotide metabolism	ko01100//Metabolic pathways;ko01110//Biosynthesis of secondary metabolites;ko00230//Purine metabolism	K23269;K23269;K23269	GO:0044424//intracellular part	GO:0016884//carbon-nitrogen ligase activity, with glutamine as amido-N-donor;GO:0032550//purine ribonucleoside binding;GO:0046872//metal ion binding	GO:0006188//IMP biosynthetic process
gene-BSU_06490	-1.168156597	6.10E-29	1.02E-27	yes	purF	glutamine phosphoribosylpyrophosphate amidotransferase [Bacillus subtilis subsp. subtilis str. 168] [Bacillus subtilis]	Metabolism;Metabolism;Metabolism;Metabolism	Global and overview maps;Global and overview maps;Nucleotide metabolism;Amino acid metabolism	ko01100//Metabolic pathways;ko01110//Biosynthesis of secondary metabolites;ko00230//Purine metabolism;ko00250//Alanine, aspartate and glutamate metabolism	K00764;K00764;K00764;K00764	-	-	-
gene-BSU_06500	-1.324643757	1.33E-19	1.49E-18	yes	purM	phosphoribosylaminoimidazole synthetase [Bacillus subtilis subsp. subtilis str. 168] [Bacillus subtilis]	Metabolism;Metabolism;Metabolism	Global and overview maps;Global and overview maps;Nucleotide metabolism	ko01100//Metabolic pathways;ko01110//Biosynthesis of secondary metabolites;ko00230//Purine metabolism	K01933;K01933;K01933	GO:0044424//intracellular part	GO:0016882//cyclo-ligase activity;GO:0032550//purine ribonucleoside binding	GO:0006188//IMP biosynthetic process
gene-BSU_06510	-1.012422171	1.07E-09	6.68E-09	yes	purN	phosphoribosylglycinamide formyltransferase [Bacillus subtilis subsp. subtilis str. 168] [Bacillus subtilis]	Metabolism;Metabolism;Metabolism;Metabolism	Global and overview maps;Global and overview maps;Nucleotide metabolism;Metabolism of cofactors and vitamins	ko01100//Metabolic pathways;ko01110//Biosynthesis of secondary metabolites;ko00230//Purine metabolism;ko00670//One carbon pool by folate	K11175;K11175;K11175;K11175	-	-	-
gene-BSU_06520	-0.879139646	1.21E-14	1.07E-13	no	purH	fused phosphoribosylaminoimidazole carboxy formyl formyltransferase; inosine-monophosphate cyclohydrolase [Bacillus subtilis subsp. subtilis str. 168] [Bacillus subtilis]	Metabolism;Metabolism;Metabolism;Metabolism	Global and overview maps;Global and overview maps;Nucleotide metabolism;Metabolism of cofactors and vitamins	ko01100//Metabolic pathways;ko01110//Biosynthesis of secondary metabolites;ko00230//Purine metabolism;ko00670//One carbon pool by folate	K00602;K00602;K00602;K00602	-	GO:0016742//hydroxymethyl-, formyl- and related transferase activity;GO:0019238//cyclohydrolase activity	GO:0006188//IMP biosynthetic process
gene-BSU_06530	-0.595074442	2.18E-07	1.10E-06	no	purD	phosphoribosylglycinamide synthetase [Bacillus subtilis subsp. subtilis str. 168] [Bacillus subtilis]	Metabolism;Metabolism;Metabolism	Global and overview maps;Global and overview maps;Nucleotide metabolism	ko01100//Metabolic pathways;ko01110//Biosynthesis of secondary metabolites;ko00230//Purine metabolism	K01945;K01945;K01945	-	GO:0016879//ligase activity, forming carbon-nitrogen bonds;GO:0032550//purine ribonucleoside binding;GO:0046914//transition metal ion binding	GO:0006144//purine nucleobase metabolic process;GO:0006188//IMP biosynthetic process
gene-BSU_06540	-0.619066605	0.104685753	0.202470263	no	yezC	Lrp/AsnC family transcriptional regulator [Bacillus sp. F56]	-	-	-	-	-	-	-
gene-BSU_06550	-0.396465393	0.829539796	0.96751353	no	yecA	amino acid permease [Bacillus subtilis QH-1] [Bacillus subtilis]	-	-	-	-	-	-	-
gene-BSU_06559	11.19229281	0.517374257	0.703195055	no	yezF	RecName: Full=Uncharacterized membrane protein YezF [Bacillus subtilis subsp. subtilis str. 168] [Bacillus subtilis]	-	-	-	-	GO:0031224//intrinsic component of membrane	-	-
gene-BSU_06560	-2.203115405	2.05E-156	3.27E-154	yes	ade1	adenine deaminase [Bacillus subtilis BSn5] [Bacillus subtilis]	Metabolism;Metabolism	Global and overview maps;Nucleotide metabolism	ko01100//Metabolic pathways;ko00230//Purine metabolism	K01486;K01486	-	GO:0016787//hydrolase activity	-
gene-BSU_06570	-2.335244419	1.37E-161	2.48E-159	yes	--	YecC [Bacillus subtilis]	-	-	-	-	-	-	-
gene-BSU_06580	-2.607393882	1.37E-83	8.54E-82	yes	--	transcriptional repressor-histidine operons [Bacillus subtilis subsp. subtilis str. 168] [Bacillus subtilis]	-	-	-	-	GO:0044464//cell part	GO:0003677//DNA binding	GO:0010468//regulation of gene expression
gene-BSU_06590	0.729229621	5.55E-17	5.55E-16	no	yerD	FMN-binding glutamate synthase family protein [Bacillus subtilis]	-	-	-	-	GO:0031224//intrinsic component of membrane	GO:0016638//oxidoreductase activity, acting on the CH-NH2 group of donors	GO:0006536//glutamate metabolic process
gene-BSU_06600	-0.018800998	1	1	no	pcrB	heptaprenylglyceryl-phosphate synthase [Bacillus subtilis subsp. subtilis str. 168] [Bacillus subtilis]	Metabolism	Lipid metabolism	ko00564//Glycerophospholipid metabolism	K17104	-	GO:0004659//prenyltransferase activity;GO:0046872//metal ion binding	GO:0006650//glycerophospholipid metabolic process
gene-BSU_06610	0.071535233	0.56906204	0.747877977	no	pcrA	ATP-dependent DNA helicase [Bacillus subtilis subsp. subtilis str. 168] [Bacillus subtilis]	Genetic Information Processing;Genetic Information Processing	Replication and repair;Replication and repair	ko03430//Mismatch repair;ko03420//Nucleotide excision repair	K03657;K03657	GO:0044424//intracellular part	GO:0003676//nucleic acid binding;GO:0003678//DNA helicase activity;GO:0032550//purine ribonucleoside binding	GO:0006259//DNA metabolic process;GO:0032508//DNA duplex unwinding;GO:0033554//cellular response to stress
gene-BSU_06620	0.235349017	0.039746684	0.089295759	no	ligA	DNA ligase (NAD-dependent) [Bacillus subtilis subsp. subtilis str. 168] [Bacillus subtilis]	Genetic Information Processing;Genetic Information Processing;Genetic Information Processing;Genetic Information Processing	Replication and repair;Replication and repair;Replication and repair;Replication and repair	ko03430//Mismatch repair;ko03030//DNA replication;ko03410//Base excision repair;ko03420//Nucleotide excision repair	K01972;K01972;K01972;K01972	-	GO:0003676//nucleic acid binding;GO:0003909//DNA ligase activity;GO:0005515//protein binding;GO:0032550//purine ribonucleoside binding;GO:0043169//cation binding	GO:0006259//DNA metabolic process;GO:0010468//regulation of gene expression;GO:0033554//cellular response to stress
gene-BSU_06630	0.305917482	0.018249938	0.044921191	no	yerH	CamS family sex pheromone protein [Bacillus subtilis]	-	-	-	-	-	-	-
gene-BSU_06640	-1.010771432	4.45E-24	6.15E-23	yes	--	phosphotransferase enzyme family protein [Bacillus subtilis]	-	-	-	-	-	GO:0016740//transferase activity	-
gene-BSU_06650	2.502087918	1.52E-18	1.62E-17	yes	sapB	MgtC/SapB family protein [Bacillus subtilis]	-	-	-	-	GO:0031224//intrinsic component of membrane	-	-
gene-BSU_06660	2.660685616	9.61E-99	7.52E-97	yes	opuE	proline transporter [Bacillus subtilis subsp. subtilis str. 168] [Bacillus subtilis]	-	-	-	-	GO:0031224//intrinsic component of membrane	GO:0005283//sodium:amino acid symporter activity;GO:0031420//alkali metal ion binding	GO:0003333//amino acid transmembrane transport;GO:0030001//metal ion transport
gene-BSU_06670	0.303028174	0.438004422	0.626168988	no	gatC	glutamyl-tRNA(Gln) amidotransferase (subunit C) [Bacillus subtilis subsp. subtilis str. 168] [Bacillus subtilis]	Metabolism;Genetic Information Processing	Global and overview maps;Translation	ko01100//Metabolic pathways;ko00970//Aminoacyl-tRNA biosynthesis	K02435;K02435	-	GO:0016884//carbon-nitrogen ligase activity, with glutamine as amido-N-donor;GO:0032550//purine ribonucleoside binding	GO:0006448//regulation of translational elongation
gene-BSU_06680	0.675385902	2.25E-09	1.38E-08	no	gatA	glutamyl-tRNA(Gln) amidotransferase (subunit A) [Bacillus subtilis subsp. subtilis str. 168] [Bacillus subtilis]	Metabolism;Genetic Information Processing	Global and overview maps;Translation	ko01100//Metabolic pathways;ko00970//Aminoacyl-tRNA biosynthesis	K02433;K02433	-	GO:0016884//carbon-nitrogen ligase activity, with glutamine as amido-N-donor;GO:0032550//purine ribonucleoside binding	GO:0010467//gene expression
gene-BSU_06690	0.62894101	1.96E-11	1.40E-10	no	gatB	glutamyl-tRNA(Gln) amidotransferase (subunit B) [Bacillus subtilis subsp. subtilis str. 168] [Bacillus subtilis]	Metabolism;Genetic Information Processing	Global and overview maps;Translation	ko01100//Metabolic pathways;ko00970//Aminoacyl-tRNA biosynthesis	K02434;K02434	-	GO:0016884//carbon-nitrogen ligase activity, with glutamine as amido-N-donor;GO:0032550//purine ribonucleoside binding	GO:0010467//gene expression
gene-BSU_06700	0.63251443	0.369771892	0.557381884	no	yerO	TetR/AcrR family transcriptional regulator [Bacillus subtilis]	-	-	-	-	-	-	GO:0010468//regulation of gene expression;GO:0034645//cellular macromolecule biosynthetic process
gene-BSU_06710	0.802717375	2.86E-14	2.46E-13	no	swrC	transporter involved in surfactin self-resistance SwrC [Bacillus subtilis subsp. subtilis 6051-HGW] [Bacillus subtilis]	-	-	-	-	-	GO:0005488//binding	GO:0009636//response to toxic substance;GO:0051234//establishment of localization
gene-BSU_06720	0.760196368	0.000220549	0.000769897	no	dagK	diacylglycerol kinase [Bacillus subtilis subsp. subtilis str. 168] [Bacillus subtilis]	Metabolism;Metabolism;Metabolism;Metabolism	Global and overview maps;Global and overview maps;Lipid metabolism;Lipid metabolism	ko01100//Metabolic pathways;ko01110//Biosynthesis of secondary metabolites;ko00564//Glycerophospholipid metabolism;ko00561//Glycerolipid metabolism	K07029;K07029;K07029;K07029	-	-	-
gene-BSU_06730	1.055331802	0.000654166	0.002137691	yes	rlmCD	methyltransferase of m5U747 and m5U1939 in 23S RNA [Bacillus subtilis subsp. subtilis str. 168] [Bacillus subtilis]	-	-	-	-	-	-	-
gene-BSU_06740	-2.362909657	0.108684971	0.208587318	no	--	site-specific recombinase / invertase [Bacillus subtilis subsp. subtilis str. JH642 substr. AG174] [Bacillus subtilis]	-	-	-	-	-	-	-
gene-BSU_06750	-1.283237977	0.388304173	0.576603517	no	yefC	recombinase family protein [Bacillus subtilis]	-	-	-	-	-	-	-
gene-BSU_06760	-0.250103634	0.436222979	0.625639715	no	--	class I SAM-dependent DNA methyltransferase [Bacillus subtilis]	-	-	-	-	-	GO:0003824//catalytic activity	GO:0006304//DNA modification
gene-BSU_06770	-0.050219355	0.882175986	1	no	--	ATP-dependent helicase [Bacillus subtilis]	-	-	-	-	-	-	-
gene-BSU_06780	-0.288401273	0.343218902	0.52711448	no	--	YeeC [Bacillus subtilis]	-	-	-	-	-	-	-
gene-BSU_06790	1.749654287	0.073809385	0.150947948	no	--	Uncharacterised protein [Bacillus tequilensis]	-	-	-	-	-	-	-
gene-BSU_06800	-0.09069831	1	1	no	--	colicin/pyocin immunity domain-containing protein [Bacillus velezensis]	-	-	-	-	-	GO:0005488//binding	-
gene-BSU_06811	0.187979275	0.448572748	0.638304302	no	yezG	RecName: Full=Probable antitoxin YezG [Bacillus subtilis subsp. subtilis str. 168] [Bacillus subtilis]	-	-	-	-	-	-	-
gene-BSU_06812	0.46154479	0.002527827	0.007449062	no	yobL	ribonuclease YeeF family protein [Bacillus subtilis]	-	-	-	-	-	-	-
gene-BSU_06820	1.203968465	0.276974629	0.444880414	no	--	phage receptor protein [Bacillus subtilis]	-	-	-	-	-	-	-
gene-BSU_06830	-0.827174819	1.55E-10	1.03E-09	no	rapH	response regulator aspartate phosphatase [Bacillus subtilis subsp. subtilis str. 168] [Bacillus subtilis]	Cellular Processes	Cellular community - prokaryotes	ko02024//Quorum sensing	K06366	-	-	-
gene-BSU_06839	-0.580973543	0.645154742	0.811798528	no	phrH	hexapeptide (TDRNTT) inhibitor of regulatory cascade [Bacillus subtilis subsp. subtilis str. 168] [Bacillus subtilis]	Cellular Processes	Cellular community - prokaryotes	ko02024//Quorum sensing	K20389	-	-	-
gene-BSU_06840	-0.402236768	0.002686442	0.0078642	no	yeeI	YebC/PmpR family DNA-binding transcriptional regulator [Bacillus subtilis]	-	-	-	-	GO:0044424//intracellular part	GO:0003676//nucleic acid binding	GO:0010468//regulation of gene expression;GO:0034645//cellular macromolecule biosynthetic process
gene-BSU_06850	-1.642582287	0.00244284	0.007214605	yes	yeeK	spore inner coat protein [Bacillus subtilis subsp. subtilis str. 168] [Bacillus subtilis]	-	-	-	-	-	-	-
gene-BSU_06860	1.036792992	7.29E-06	3.12E-05	yes	yezE	TetR/AcrR family transcriptional regulator [Bacillus subtilis subsp. spizizenii] [Bacillus subtilis]	-	-	-	-	-	-	GO:0010468//regulation of gene expression;GO:0034645//cellular macromolecule biosynthetic process
gene-BSU_06870	0.453325984	0.80393483	0.947062288	no	PA3332	nuclear transport factor 2 family protein [Bacillus subtilis]	-	-	-	-	-	-	-
gene-BSU_06880	0.210655328	0.617950198	0.791531715	no	yesF	NmrA family NAD(P)-binding protein [Bacillus subtilis]	-	-	-	-	-	-	GO:0044710//single-organism metabolic process
gene-BSU_06890	0	1	1	notest	cotJA	component of the inner spore coat [Bacillus subtilis subsp. subtilis str. 168] [Bacillus subtilis]	-	-	-	-	-	-	-
gene-BSU_06900	0	1	1	notest	cotJB	component of the inner spore coat [Bacillus subtilis subsp. subtilis str. 168] [Bacillus subtilis]	-	-	-	-	-	-	-
gene-BSU_06910	-2.370223652	0.426184694	0.616338141	no	cotJC	enzyme component of the inner spore coat [Bacillus subtilis subsp. subtilis str. 168] [Bacillus subtilis]	-	-	-	-	-	-	-
gene-BSU_06920	-0.113312602	0.500471135	0.693980264	no	yesJ	GNAT family N-acetyltransferase [Bacillus subtilis]	-	-	-	-	-	GO:0016740//transferase activity	-
gene-BSU_06930	-2.025816292	0.139786204	0.256271132	no	--	YesK-like protein [Bacillus sp. CC120222-01]	-	-	-	-	-	-	-
gene-BSU_06940	-0.622571962	0.358366646	0.544717302	no	--	YesL family protein [Bacillus subtilis]	-	-	-	-	GO:0031224//intrinsic component of membrane	-	-
gene-BSU_06950	-1.716207034	0.001192507	0.003723085	yes	yesM	two-component sensor histidine kinase [YesN] [Bacillus subtilis subsp. subtilis str. 168] [Bacillus subtilis]	Environmental Information Processing	Signal transduction	ko02020//Two-component system	K07718	GO:0031224//intrinsic component of membrane	GO:0004672//protein kinase activity;GO:0032550//purine ribonucleoside binding;GO:0060089//molecular transducer activity	GO:0006468//protein phosphorylation;GO:0035556//intracellular signal transduction
gene-BSU_06960	-0.946302877	0.194541488	0.334977047	no	yesN	two-component response regulator [YesM] [Bacillus subtilis subsp. subtilis str. 168] [Bacillus subtilis]	Environmental Information Processing	Signal transduction	ko02020//Two-component system	K07720	GO:0044424//intracellular part	GO:0001071//nucleic acid binding transcription factor activity;GO:0003677//DNA binding	GO:0010468//regulation of gene expression;GO:0034645//cellular macromolecule biosynthetic process
gene-BSU_06970	-1.12229043	0.49308944	0.686909777	no	--	pectin degradation byproducts (rhamnose oligosaccharides)-binding lipoprotein [Bacillus subtilis subsp. subtilis str. 168] [Bacillus subtilis]	-	-	-	-	-	-	-
gene-BSU_06980	1.809435232	0.259792642	0.423063715	no	yesP	rhamnogalacturonan permease [Bacillus subtilis subsp. subtilis str. 168] [Bacillus subtilis]	-	-	-	-	GO:0031224//intrinsic component of membrane	-	GO:0051234//establishment of localization
gene-BSU_06990	-1.727315424	0.212465811	0.360279892	no	yesQ	rhamnogalacturonan permease [Bacillus subtilis subsp. subtilis str. 168] [Bacillus subtilis]	-	-	-	-	GO:0031224//intrinsic component of membrane	-	GO:0051234//establishment of localization
gene-BSU_07000	-0.509708383	0.56209992	0.741169426	no	yesR	rhamnogalacturonan hydrolase [Bacillus subtilis subsp. subtilis str. 168] [Bacillus subtilis]	-	-	-	-	GO:0044424//intracellular part	GO:0016787//hydrolase activity	-
gene-BSU_07010	0.603578179	0.229907423	0.385008264	no	yesS	transcriptional regulator (AraC/XylS family) [Bacillus subtilis subsp. subtilis str. 168] [Bacillus subtilis]	-	-	-	-	GO:0031224//intrinsic component of membrane	GO:0001071//nucleic acid binding transcription factor activity;GO:0003677//DNA binding	GO:0010468//regulation of gene expression;GO:0034645//cellular macromolecule biosynthetic process
gene-BSU_07020	-0.469829972	1	1	no	rhgT	rhamnogalacturonan acetylesterase [Bacillus subtilis subsp. subtilis str. 168] [Bacillus subtilis]	-	-	-	-	-	GO:0003824//catalytic activity	-
gene-BSU_07030	0.785875195	0.279739605	0.44771802	no	--	YesU family protein [Bacillus subtilis]	-	-	-	-	-	-	-
gene-BSU_07040	0.807354922	0.536952182	0.717958575	no	--	DUF624 domain-containing protein [Bacillus subtilis]	-	-	-	-	-	-	-
gene-BSU_07050	-0.302119614	0.604377606	0.782435642	no	yesW	rhamnogalacturonan endolyase [Bacillus subtilis subsp. subtilis str. 168] [Bacillus subtilis]	-	-	-	-	-	GO:0003824//catalytic activity;GO:0043169//cation binding	GO:0045229//external encapsulating structure organization
gene-BSU_07060	-0.626412944	0.252130516	0.413106259	no	yesX	rhamnogalacturonan exolyase [Bacillus subtilis subsp. subtilis str. 168] [Bacillus subtilis]	-	-	-	-	-	GO:0003824//catalytic activity;GO:0043169//cation binding	GO:0045229//external encapsulating structure organization
gene-BSU_07070	1.805892484	0.259407766	0.423063715	no	yesY	rhamnogalacturonan acetylesterase [Bacillus subtilis subsp. subtilis str. 168] [Bacillus subtilis]	-	-	-	-	-	GO:0016787//hydrolase activity	-
gene-BSU_07080	-1.284284375	0.005062592	0.014033866	yes	yesZ	beta-galactosidase YesZ [Bacillus subtilis subsp. subtilis] [Bacillus subtilis]	Metabolism;Metabolism;Metabolism;Metabolism	Global and overview maps;Carbohydrate metabolism;Glycan biosynthesis and metabolism;Lipid metabolism	ko01100//Metabolic pathways;ko00052//Galactose metabolism;ko00511//Other glycan degradation;ko00600//Sphingolipid metabolism	K01190;K01190;K01190;K01190	GO:1902494//catalytic complex	GO:0015925//galactosidase activity;GO:0043169//cation binding	GO:0019318//hexose metabolic process
gene-BSU_07090	0	1	1	no	--	Uncharacterised protein [Paenibacillus polymyxa]	-	-	-	-	-	-	-
gene-BSU_07100	-0.437808807	1	1	no	lipO	lipoprotein transporter binding protein for alpha-galacturonides [Bacillus subtilis subsp. subtilis str. 168] [Bacillus subtilis]	-	-	-	-	-	-	-
gene-BSU_07110	0	1	1	notest	lplB	ABC transporter (permease) for alpha-galacturonides [Bacillus subtilis subsp. subtilis str. 168] [Bacillus subtilis]	-	-	-	-	GO:0031224//intrinsic component of membrane	-	GO:0051234//establishment of localization
gene-BSU_07120	-0.741688004	0.698917923	0.856723024	no	lplC	ABC transporter (permease) for alpha-galacturonides [Bacillus subtilis subsp. subtilis str. 168] [Bacillus subtilis]	-	-	-	-	GO:0031224//intrinsic component of membrane	-	GO:0051234//establishment of localization
gene-BSU_07130	2.233550211	0.033353028	0.076525923	no	lplD	alpha-glucosidase/alpha-galactosidase [Bacillus subtilis]	Metabolism;Metabolism	Global and overview maps;Carbohydrate metabolism	ko01100//Metabolic pathways;ko00040//Pentose and glucuronate interconversions	K22933;K22933	-	GO:0004553//hydrolase activity, hydrolyzing O-glycosyl compounds;GO:0016614//oxidoreductase activity, acting on CH-OH group of donors;GO:0043169//cation binding	GO:0044238//primary metabolic process;GO:0044710//single-organism metabolic process
gene-BSU_07140	0.210531786	0.850667181	0.981181403	no	yetF	conserved membrane protein [Bacillus subtilis subsp. subtilis str. 168] [Bacillus subtilis]	-	-	-	-	GO:0031224//intrinsic component of membrane	-	-
gene-BSU_07150	-1.013566646	0.13003152	0.242763579	no	hmoA	monooxygenase [Bacillus subtilis subsp. subtilis str. SC-8] [Bacillus subtilis]	Metabolism;Metabolism	Global and overview maps;Metabolism of cofactors and vitamins	ko01110//Biosynthesis of secondary metabolites;ko00860//Porphyrin and chlorophyll metabolism	K07145;K07145	-	-	-
gene-BSU_07160	-1.005173605	0.035269537	0.080506552	no	--	Lactoylglutathione lyase [Bacillus subtilis subsp. subtilis] [Bacillus subtilis]	Metabolism;Metabolism	Global and overview maps;Carbohydrate metabolism	ko01100//Metabolic pathways;ko00620//Pyruvate metabolism	K01759;K01759	-	-	-
gene-BSU_07190	0	1	1	notest	--	DUF2292 domain-containing protein [Bacillus cereus]	-	-	-	-	-	-	-
gene-BSU_07200	-1.816412654	1.73E-20	2.00E-19	yes	SpyM3_0260	pH-sensitive calcium-leak permease (di-aspartyl pH sensor) [Bacillus subtilis subsp. subtilis str. 168] [Bacillus subtilis]	-	-	-	-	GO:0031224//intrinsic component of membrane	-	-
gene-BSU_07210	-1.868512535	6.73E-22	8.44E-21	yes	yetK	DMT family transporter [Bacillus sp. MT]	-	-	-	-	GO:0031224//intrinsic component of membrane	-	GO:0051234//establishment of localization
gene-BSU_07220	2.777083248	0.099420958	0.194646528	no	yetL	transcriptional regulator (FlvL-flavonoids) [Bacillus subtilis subsp. subtilis str. 168] [Bacillus subtilis]	-	-	-	-	GO:0044464//cell part	GO:0001071//nucleic acid binding transcription factor activity	GO:0010468//regulation of gene expression;GO:0034645//cellular macromolecule biosynthetic process
gene-BSU_07230	0.111814003	1	1	no	auaG	FAD-dependent oxidoreductase [Bacillus subtilis]	-	-	-	-	-	GO:0003824//catalytic activity	GO:0044710//single-organism metabolic process
gene-BSU_07240	-0.37633397	0.826869555	0.964681148	no	--	DUF3900 domain-containing protein [Bacillus subtilis]	-	-	-	-	-	-	-
gene-BSU_07250	0.09366418	0.471565184	0.663216456	no	cypD	bifunctional P-450/NADPH-P450 reductase 1 [Bacillus subtilis subsp. subtilis str. 168] [Bacillus subtilis]	Metabolism;Metabolism;Metabolism;Metabolism	Global and overview maps;Lipid metabolism;Amino acid metabolism;Xenobiotics biodegradation and metabolism	ko01120//Microbial metabolism in diverse environments;ko00071//Fatty acid degradation;ko00380//Tryptophan metabolism;ko00627//Aminobenzoate degradation	K14338;K14338;K14338;K14338	-	-	-
gene-BSU_07260	0.344013282	0.018952334	0.046421003	no	ltaS1	Lipoteichoic acid synthase 1 [Bacillus subtilis PY79] [Bacillus subtilis]	Metabolism;Metabolism	Global and overview maps;Lipid metabolism	ko01100//Metabolic pathways;ko00561//Glycerolipid metabolism	K19005;K19005	-	-	-
gene-BSU_07270	8.511752654	1	1	no	yfnH	glucose-1-phosphate cytidylyltransferase (sporulation) [Bacillus subtilis subsp. subtilis str. 168] [Bacillus subtilis]	Metabolism;Metabolism;Metabolism	Global and overview maps;Carbohydrate metabolism;Carbohydrate metabolism	ko01100//Metabolic pathways;ko00500//Starch and sucrose metabolism;ko00520//Amino sugar and nucleotide sugar metabolism	K00978;K00978;K00978	-	GO:0043169//cation binding;GO:0070567//cytidylyltransferase activity	GO:0008152//metabolic process
gene-BSU_07280	0.958894797	1	1	no	RHM1	NAD-dependent epimerase/dehydratase family protein [Bacillus subtilis]	Metabolism;Metabolism	Global and overview maps;Carbohydrate metabolism	ko01100//Metabolic pathways;ko00520//Amino sugar and nucleotide sugar metabolism	K01709;K01709	-	GO:0048037//cofactor binding	GO:0044238//primary metabolic process
gene-BSU_07290	-0.114863957	1	1	no	--	sporulation protein YfnF [Bacillus sp. LM 4-2]	-	-	-	-	-	-	-
gene-BSU_07300	0.546692484	0.817410211	0.957846326	no	yfnE	glycosyltransferase family 2 protein [Bacillus subtilis]	-	-	-	-	-	GO:0016740//transferase activity	-
gene-BSU_07310	-0.027626919	1	1	no	--	nucleotide-diphospho-sugar transferase [Bacillus subtilis J24] [Bacillus subtilis]	-	-	-	-	-	-	-
gene-BSU_07320	-0.479237738	0.011739009	0.030044033	no	yfnC	MFS transporter [Bacillus subtilis]	-	-	-	-	GO:0031224//intrinsic component of membrane	-	GO:0044763//single-organism cellular process;GO:0051234//establishment of localization
gene-BSU_07330	-0.247010533	0.294519766	0.465399551	no	--	pyrimidine nucleotide phosphatase (promiscuous) [Bacillus subtilis subsp. subtilis str. 168] [Bacillus subtilis]	Metabolism;Metabolism;Metabolism;Metabolism	Global and overview maps;Global and overview maps;Xenobiotics biodegradation and metabolism;Xenobiotics biodegradation and metabolism	ko01100//Metabolic pathways;ko01120//Microbial metabolism in diverse environments;ko00625//Chloroalkane and chloroalkene degradation;ko00361//Chlorocyclohexane and chlorobenzene degradation	K01560;K01560;K01560;K01560	-	GO:0019120//hydrolase activity, acting on acid halide bonds, in C-halide compounds	-
gene-BSU_07340	0.757258933	0.103600201	0.200759981	no	mtrA	YfnA [Bacillus subtilis]	-	-	-	-	GO:0031224//intrinsic component of membrane	GO:0046943//carboxylic acid transmembrane transporter activity	-
gene-BSU_07350	0.130822549	0.824082018	0.96227312	no	yfmT	vanillin dehydrogenase [Bacillus subtilis subsp. subtilis str. 168] [Bacillus subtilis]	Metabolism;Metabolism	Global and overview maps;Xenobiotics biodegradation and metabolism	ko01120//Microbial metabolism in diverse environments;ko00627//Aminobenzoate degradation	K21802;K21802	-	GO:0016903//oxidoreductase activity, acting on the aldehyde or oxo group of donors	GO:0044710//single-organism metabolic process
gene-BSU_07360	1.747012016	0.03484263	0.079668822	no	tlpC	chemotaxis protein [Bacillus subtilis subsp. subtilis] [Bacillus subtilis]	-	-	-	-	-	-	GO:0050794//regulation of cellular process
gene-BSU_07370	0.549889161	0.000116392	0.00042142	no	yfmR	ABC-F family ATP-binding cassette domain-containing protein [Bacillus subtilis]	-	-	-	-	-	GO:0017111//nucleoside-triphosphatase activity;GO:0032550//purine ribonucleoside binding	GO:0051234//establishment of localization
gene-BSU_07380	-0.961038495	3.16E-15	2.92E-14	no	--	YfmQ [Bacillus subtilis subsp. subtilis str. RO-NN-1] [Bacillus subtilis]	-	-	-	-	GO:0031224//intrinsic component of membrane	-	-
gene-BSU_07390	0.5904807	0.015913992	0.039710337	no	yfmP	transcriptional regulator (MerR family) of metal (copper) efflux transporter expression [Bacillus subtilis subsp. subtilis str. 168] [Bacillus subtilis]	-	-	-	-	-	-	GO:0010468//regulation of gene expression;GO:0034645//cellular macromolecule biosynthetic process
gene-BSU_07400	1.463052044	4.82E-08	2.61E-07	yes	yfmO	metal (copper) efflux transporter [Bacillus subtilis subsp. subtilis str. 168] [Bacillus subtilis]	-	-	-	-	GO:0031224//intrinsic component of membrane	-	GO:0000041//transition metal ion transport;GO:0044763//single-organism cellular process
gene-BSU_07410	0	1	1	notest	--	Uncharacterised protein [Paenibacillus polymyxa]	-	-	-	-	-	-	-
gene-BSU_07420	0.726030857	0.0216414	0.052143227	no	yfmM	YfmM [Bacillus subtilis subsp. subtilis str. RO-NN-1] [Bacillus subtilis]	-	-	-	-	-	-	-
gene-BSU_07430	0.177011893	0.566213391	0.745364681	no	yfmL	DEAD/DEAH box helicase [Bacillus subtilis]	-	-	-	-	-	GO:0003676//nucleic acid binding;GO:0017111//nucleoside-triphosphatase activity;GO:0032550//purine ribonucleoside binding	GO:0022613//ribonucleoprotein complex biogenesis
gene-BSU_07440	0.009505207	1	1	no	yfmK	GNAT family N-acetyltransferase [Bacillus subtilis]	-	-	-	-	-	GO:0016740//transferase activity	-
gene-BSU_07450	0.53567971	2.62E-05	0.000104742	no	curA	NADP-dependent oxidoreductase [Bacillus subtilis subsp. spizizenii] [Bacillus subtilis]	-	-	-	-	-	GO:0003824//catalytic activity	GO:0006725//cellular aromatic compound metabolic process;GO:0042221//response to chemical;GO:0044710//single-organism metabolic process
gene-BSU_07460	1.267364283	0.000190025	0.000670973	yes	yfmI	MFS transporter [Bacillus subtilis]	-	-	-	-	GO:0031224//intrinsic component of membrane	-	GO:0044763//single-organism cellular process;GO:0051234//establishment of localization
gene-BSU_07480	0.915160278	4.38E-21	5.30E-20	no	SUMF2	formylglycine-generating enzyme family protein [Bacillus cereus]	Metabolism;Metabolism	Global and overview maps;Amino acid metabolism	ko01100//Metabolic pathways;ko00340//Histidine metabolism	K18912;K18912	-	-	-
gene-BSU_07490	0.25476284	0.274747465	0.442063621	no	yfmF	iron-dicitrate ABC transporter (ATP-binding protein) [Bacillus subtilis subsp. subtilis str. 168] [Bacillus subtilis]	Environmental Information Processing	Membrane transport	ko02010//ABC transporters	K23184	GO:0016020//membrane	GO:0017111//nucleoside-triphosphatase activity;GO:0032550//purine ribonucleoside binding	GO:0044765//single-organism transport;GO:0055076//transition metal ion homeostasis
gene-BSU_07500	0.050903154	0.86940204	0.99566996	no	yfmE	iron-dicitrate ABC transporter (permease) [Bacillus subtilis subsp. subtilis str. 168] [Bacillus subtilis]	Environmental Information Processing	Membrane transport	ko02010//ABC transporters	K23182	GO:0031224//intrinsic component of membrane	-	GO:0044765//single-organism transport;GO:0055076//transition metal ion homeostasis
gene-BSU_07510	0.444752164	0.144197402	0.2629446	no	yfmD	iron-dicitrate ABC transporter (permease) [Bacillus subtilis subsp. subtilis str. 168] [Bacillus subtilis]	Environmental Information Processing	Membrane transport	ko02010//ABC transporters	K23183	GO:0031224//intrinsic component of membrane	-	GO:0044765//single-organism transport;GO:0055076//transition metal ion homeostasis
gene-BSU_07520	0.447644728	0.002227816	0.006628623	no	yfmC	iron-dicitrate ABC transporter (binding lipoprotein) [Bacillus subtilis subsp. subtilis str. 168] [Bacillus subtilis]	Environmental Information Processing	Membrane transport	ko02010//ABC transporters	K23181	-	-	GO:0044765//single-organism transport;GO:0055076//transition metal ion homeostasis
gene-BSU_07530	0.61024654	0.062930043	0.132292346	no	--	yfmB [Bacillus subtilis subsp. subtilis str. AG1839] [Bacillus subtilis]	-	-	-	-	-	-	-
gene-BSU_07550	0.252497231	0.04600041	0.100902495	no	yflT	heat stress induced protein [Bacillus subtilis subsp. subtilis str. 168] [Bacillus subtilis]	-	-	-	-	-	-	-
gene-BSU_07560	-1.402862483	7.25E-28	1.14E-26	yes	pel	pectate lyase [Bacillus subtilis subsp. subtilis str. 168] [Bacillus subtilis]	Metabolism;Cellular Processes;Metabolism	Global and overview maps;Cellular community - prokaryotes;Carbohydrate metabolism	ko01100//Metabolic pathways;ko02024//Quorum sensing;ko00040//Pentose and glucuronate interconversions	K01728;K01728;K01728	-	GO:0016837//carbon-oxygen lyase activity, acting on polysaccharides;GO:0043169//cation binding	GO:0000272//polysaccharide catabolic process
gene-BSU_07570	1.19486498	1.84E-09	1.13E-08	yes	DIT1	malate (2-oxoglutarate) transporter [Bacillus subtilis subsp. subtilis str. 168] [Bacillus subtilis]	-	-	-	-	GO:0031224//intrinsic component of membrane	-	GO:0030001//metal ion transport;GO:0044763//single-organism cellular process
gene-BSU_07580	-1.289848703	2.13E-32	4.04E-31	yes	citS	two-component sensor histidine kinase [Bacillus subtilis subsp. subtilis str. 168] [Bacillus subtilis]	Environmental Information Processing	Signal transduction	ko02020//Two-component system	K11637	GO:0031224//intrinsic component of membrane	GO:0004672//protein kinase activity;GO:0032550//purine ribonucleoside binding;GO:0060089//molecular transducer activity	GO:0006468//protein phosphorylation;GO:0035556//intracellular signal transduction
gene-BSU_07590	-0.895793163	1.42E-07	7.33E-07	no	citT	two-component response regulator [Bacillus subtilis subsp. subtilis str. 168] [Bacillus subtilis]	Environmental Information Processing	Signal transduction	ko02020//Two-component system	K11638	GO:0044424//intracellular part	GO:0003676//nucleic acid binding	GO:0010468//regulation of gene expression;GO:0034645//cellular macromolecule biosynthetic process;GO:0050896//response to stimulus
gene-BSU_07600	-0.815736858	2.24E-07	1.12E-06	no	yflP	tripartite tricarboxylate transporter substrate binding protein [Bacillus subtilis]	-	-	-	-	-	-	-
gene-BSU_07610	-0.530514717	0.363570513	0.550738932	no	citM	citrate transporter CitM [Bacillus subtilis]	Environmental Information Processing	Signal transduction	ko02020//Two-component system	K11639	GO:0031224//intrinsic component of membrane	GO:0015142//tricarboxylic acid transmembrane transporter activity;GO:0015291//secondary active transmembrane transporter activity	GO:0006842//tricarboxylic acid transport;GO:0072350//tricarboxylic acid metabolic process
gene-BSU_07620	-0.510357565	0.406644542	0.595944557	no	yflN	MBL fold metallo-hydrolase [Bacillus subtilis]	-	-	-	-	-	GO:0003824//catalytic activity;GO:0043169//cation binding	-
gene-BSU_07630	-1.247171027	4.82E-06	2.10E-05	yes	nos	nitric-oxide synthase [Bacillus subtilis subsp. subtilis str. 168] [Bacillus subtilis]	Metabolism;Metabolism;Metabolism;Metabolism	Global and overview maps;Global and overview maps;Amino acid metabolism;Amino acid metabolism	ko01100//Metabolic pathways;ko01110//Biosynthesis of secondary metabolites;ko00330//Arginine and proline metabolism;ko00220//Arginine biosynthesis	K00491;K00491;K00491;K00491	-	-	-
gene-BSU_07640	-0.230780207	1	1	no	acyP	acylphosphatase [Bacillus subtilis subsp. subtilis str. 168] [Bacillus subtilis]	Metabolism;Metabolism;Metabolism;Metabolism	Global and overview maps;Global and overview maps;Carbohydrate metabolism;Xenobiotics biodegradation and metabolism	ko01100//Metabolic pathways;ko01120//Microbial metabolism in diverse environments;ko00620//Pyruvate metabolism;ko00627//Aminobenzoate degradation	K01512;K01512;K01512;K01512	-	GO:0016818//hydrolase activity, acting on acid anhydrides, in phosphorus-containing anhydrides	-
gene-BSU_07650	-1.092235019	1.42E-05	5.85E-05	yes	yiiM	MOSC domain-containing protein [Bacillus subtilis]	-	-	-	-	-	GO:0043168//anion binding;GO:0046914//transition metal ion binding	-
gene-BSU_07660	10.98370619	1	1	no	--	DUF2639 domain-containing protein [Bacillus cereus]	-	-	-	-	-	-	-
gene-BSU_07670	0.867073127	0.383557932	0.571043339	no	--	conserved membrane protein [Bacillus subtilis subsp. subtilis str. 168] [Bacillus subtilis]	-	-	-	-	GO:0031224//intrinsic component of membrane	-	-
gene-BSU_07680	0.160696395	0.61098746	0.786968211	no	--	DUF3243 domain-containing protein [Bacillus subtilis]	-	-	-	-	-	-	-
gene-BSU_07690	0.364808404	0.023532625	0.056224654	no	mapB	methionine aminopeptidase B [Bacillus subtilis subsp. subtilis str. 168] [Bacillus subtilis]	-	-	-	-	-	-	-
gene-BSU_07700	-0.097907713	0.768515521	0.916704613	no	nagP	phosphotransferase system (PTS) N-acetylglucosamine-specific enzyme IICB component [Bacillus subtilis subsp. subtilis str. 168] [Bacillus subtilis]	Metabolism;Environmental Information Processing	Carbohydrate metabolism;Membrane transport	ko00520//Amino sugar and nucleotide sugar metabolism;ko02060//Phosphotransferase system (PTS)	K02804;K02804	GO:0031090//organelle membrane;GO:0031224//intrinsic component of membrane	GO:0015144//carbohydrate transmembrane transporter activity;GO:0016772//transferase activity, transferring phosphorus-containing groups	GO:0006796//phosphate-containing compound metabolic process;GO:0008643//carbohydrate transport
gene-BSU_07710	0.487405263	4.21E-05	0.000162954	no	ltaS2	lipoteichoic acid synthase [Bacillus subtilis]	Metabolism;Metabolism	Global and overview maps;Lipid metabolism	ko01100//Metabolic pathways;ko00561//Glycerolipid metabolism	K19005;K19005	-	-	-
gene-BSU_07720	0	1	1	notest	--	RecName: Full=Uncharacterized protein YflD [Bacillus subtilis subsp. subtilis str. 168] [Bacillus subtilis]	-	-	-	-	-	-	-
gene-BSU_07735	0.637900113	0.004017288	0.011327901	no	--	YflB [Bacillus subtilis subsp. subtilis str. RO-NN-1] [Bacillus subtilis]	-	-	-	-	-	-	-
gene-BSU_07750	0.76518093	3.27E-18	3.43E-17	no	yflA	sodium:alanine symporter family protein [Bacillus sp. MBGLi79]	-	-	-	-	GO:0031224//intrinsic component of membrane	GO:0005283//sodium:amino acid symporter activity	GO:0030001//metal ion transport;GO:0044763//single-organism cellular process
gene-BSU_07760	-0.616517235	0.322771493	0.501112163	no	--	endospore germination permease [Bacillus subtilis]	-	-	-	-	GO:0031224//intrinsic component of membrane	-	GO:0032502//developmental process;GO:0051234//establishment of localization
gene-BSU_07770	0	1	1	notest	--	Uncharacterised protein [Bacillus subtilis subsp. spizizenii] [Bacillus subtilis]	-	-	-	-	GO:0031224//intrinsic component of membrane	-	-
gene-BSU_07780	9.501837185	0.280281009	0.448250297	no	--	Ger(x)C family spore germination protein [Bacillus subtilis]	-	-	-	-	-	-	GO:0032502//developmental process
gene-BSU_07790	0.67605556	0.791034153	0.936565658	no	yfkQ	spore germination protein [Bacillus subtilis]	-	-	-	-	GO:0031224//intrinsic component of membrane	-	GO:0032502//developmental process
gene-BSU_07800	-2.544762044	3.36E-138	3.94E-136	yes	treP	phosphotransferase system (PTS) trehalose-specific enzyme IIBC component [Bacillus subtilis subsp. subtilis str. 168] [Bacillus subtilis]	Metabolism;Environmental Information Processing	Carbohydrate metabolism;Membrane transport	ko00500//Starch and sucrose metabolism;ko02060//Phosphotransferase system (PTS)	K02819;K02819	GO:0031224//intrinsic component of membrane	GO:0015144//carbohydrate transmembrane transporter activity;GO:0015151//alpha-glucoside transmembrane transporter activity;GO:0016772//transferase activity, transferring phosphorus-containing groups	GO:0006796//phosphate-containing compound metabolic process;GO:0015766//disaccharide transport
gene-BSU_07810	-2.667180467	1.00E-74	5.00E-73	yes	treA	trehalose-6-phosphate hydrolase [Bacillus subtilis subsp. subtilis str. 168] [Bacillus subtilis]	Metabolism;Metabolism	Global and overview maps;Carbohydrate metabolism	ko01100//Metabolic pathways;ko00500//Starch and sucrose metabolism	K01226;K01226	GO:0044424//intracellular part	GO:0015927//trehalase activity;GO:0043167//ion binding	GO:0005991//trehalose metabolic process
gene-BSU_07820	-2.67593489	7.14E-37	1.62E-35	yes	treR	transcriptional regulator (TreR-trehalose) [Bacillus subtilis subsp. subtilis str. 168] [Bacillus subtilis]	-	-	-	-	-	GO:0001071//nucleic acid binding transcription factor activity	GO:0010468//regulation of gene expression;GO:0034645//cellular macromolecule biosynthetic process
gene-BSU_07830	-2.136894774	4.85E-26	7.19E-25	yes	--	NAD(P)H-flavin oxidoreductase (nitroreductase) [Bacillus subtilis subsp. subtilis str. 168] [Bacillus subtilis]	-	-	-	-	-	-	GO:0044710//single-organism metabolic process
gene-BSU_07840	0.067552034	0.398102515	0.586569068	no	yfkN	exported 2',3'-cyclic-nucleotide 2'-phosphodiesterase, 2' (or 3') nucleotidase and 5' nucleotidase [Bacillus subtilis subsp. subtilis str. 168] [Bacillus subtilis]	Metabolism;Metabolism;Metabolism;Metabolism;Metabolism	Global and overview maps;Global and overview maps;Nucleotide metabolism;Nucleotide metabolism;Metabolism of cofactors and vitamins	ko01100//Metabolic pathways;ko01110//Biosynthesis of secondary metabolites;ko00230//Purine metabolism;ko00240//Pyrimidine metabolism;ko00760//Nicotinate and nicotinamide metabolism	K08693;K08693;K08693;K08693;K08693	GO:0030312//external encapsulating structure	GO:0004112//cyclic-nucleotide phosphodiesterase activity;GO:0008252//nucleotidase activity;GO:0043169//cation binding	GO:0009117//nucleotide metabolic process
gene-BSU_07850	0.009667792	0.927583527	1	no	yfkM	general stress protein 18; deglycase [Bacillus subtilis subsp. subtilis str. 168] [Bacillus subtilis]	-	-	-	-	-	GO:0016787//hydrolase activity	-
gene-BSU_07860	0.574470127	0.639091281	0.808154914	no	yfkL	efflux transporter [Bacillus subtilis subsp. subtilis str. 168] [Bacillus subtilis]	-	-	-	-	GO:0031224//intrinsic component of membrane	-	GO:0044763//single-organism cellular process;GO:0051234//establishment of localization
gene-BSU_07870	-0.664464852	1	1	no	yfkK	RecName: Full=UPF0435 protein YfkK [Bacillus subtilis subsp. subtilis str. 168] [Bacillus subtilis]	-	-	-	-	-	-	-
gene-BSU_07880	1.146954614	9.28E-21	1.09E-19	yes	yfkJ	protein-tyrosine-phosphatase [Bacillus subtilis subsp. subtilis str. 168] [Bacillus subtilis]	Environmental Information Processing	Signal transduction	ko02020//Two-component system	K01104	-	GO:0004721//phosphoprotein phosphatase activity	GO:0006470//protein dephosphorylation
gene-BSU_07890	0.894255415	6.69E-11	4.54E-10	no	--	YfkI [Bacillus subtilis QB928] [Bacillus subtilis]	-	-	-	-	-	-	-
gene-BSU_07900	0.744689713	4.26E-14	3.63E-13	no	HSM_1104	YihY family inner membrane protein [Bacillus subtilis]	-	-	-	-	GO:0031224//intrinsic component of membrane	GO:0004518//nuclease activity	GO:0090304//nucleic acid metabolic process
gene-BSU_07910	-0.63291316	0.007415475	0.019910998	no	yfkF	MFS transporter [Bacillus subtilis]	-	-	-	-	GO:0031224//intrinsic component of membrane	-	GO:0044763//single-organism cellular process;GO:0051234//establishment of localization
gene-BSU_07920	0.952889248	8.46E-06	3.59E-05	no	chaA	H+/Ca2+ antiporter [Bacillus subtilis subsp. subtilis str. 168] [Bacillus subtilis]	-	-	-	-	-	-	-
gene-BSU_07930	0.767400849	1.24E-08	7.19E-08	no	--	yfkD [Bacillus subtilis subsp. subtilis str. AG1839] [Bacillus subtilis]	-	-	-	-	-	-	-
gene-BSU_07940	0.532140815	0.024794812	0.058922751	no	yfkC	mechanosensitive ion channel [Bacillus subtilis subsp. subtilis str. 168] [Bacillus subtilis]	-	-	-	-	GO:0031224//intrinsic component of membrane	-	GO:0044763//single-organism cellular process;GO:0051234//establishment of localization
gene-BSU_07955	0.251726805	0.30556458	0.48008091	no	--	radical SAM/CxCxxxxC motif protein YfkAB [Bacillus subtilis]	-	-	-	-	-	GO:0051540//metal cluster binding	-
gene-BSU_07970	1.210710616	0.653405254	0.818928597	no	--	YfjT [Bacillus atrophaeus UCMB-5137] [Bacillus atrophaeus]	-	-	-	-	-	-	-
gene-BSU_07980	0.099535674	1	1	no	pdaA	Exported N-acetylmuramic acid deacetylase [Bacillus subtilis QB928] [Bacillus subtilis]	-	-	-	-	-	GO:0016787//hydrolase activity;GO:0043169//cation binding	GO:0044238//primary metabolic process;GO:0045229//external encapsulating structure organization;GO:0048646//anatomical structure formation involved in morphogenesis
gene-BSU_07990	1.126449642	0.000128427	0.000462476	yes	yfjR	3-hydroxyisobutyrate dehydrogenase family protein [Bacillus subtilis subsp. subtilis str. RO-NN-1] [Bacillus subtilis]	-	-	-	-	-	-	-
gene-BSU_08000	0.136942464	0.523647131	0.706100727	no	corA	divalent cation (octahedral coordination) transporter [Bacillus subtilis subsp. subtilis str. 168] [Bacillus subtilis]	-	-	-	-	GO:0031224//intrinsic component of membrane	GO:0046915//transition metal ion transmembrane transporter activity	GO:0000041//transition metal ion transport;GO:0044763//single-organism cellular process;GO:0070838//divalent metal ion transport
gene-BSU_08010	-0.887597115	4.34E-05	0.000167346	no	alkA	DNA-3-methyladenine glycosylase [Bacillus subtilis subsp. subtilis] [Bacillus subtilis]	Genetic Information Processing	Replication and repair	ko03410//Base excision repair	K01247	-	GO:0043733//DNA-3-methylbase glycosylase activity	GO:0006281//DNA repair
gene-BSU_08020	-0.331939527	0.017851072	0.044102648	no	yfjO	23S rRNA (uracil(1939)-C(5))-methyltransferase RlmD [Bacillus subtilis]	-	-	-	-	-	GO:0003676//nucleic acid binding;GO:0008168//methyltransferase activity;GO:0043169//cation binding;GO:0051536//iron-sulfur cluster binding	GO:0010467//gene expression
gene-BSU_08029	0.040783086	1	1	no	yfzA	RecName: Full=Uncharacterized membrane protein YfzA [Bacillus subtilis subsp. subtilis str. 168] [Bacillus subtilis]	-	-	-	-	GO:0031224//intrinsic component of membrane	-	-
gene-BSU_08030	0.072182023	1	1	no	dus2	tRNA-dihydrouridine synthase 2 [Bacillus subtilis subsp. subtilis str. 168] [Bacillus subtilis]	-	-	-	-	-	-	-
gene-BSU_08040	-0.937628516	0.132209096	0.246156926	no	--	YfjM [Bacillus subtilis subsp. subtilis str. RO-NN-1] [Bacillus subtilis]	-	-	-	-	-	-	-
gene-BSU_08050	-0.860131452	0.082116612	0.165644732	no	--	Uncharacterised protein [Paenibacillus polymyxa]	-	-	-	-	-	-	-
gene-BSU_08060	0.949517576	0.094481563	0.186185975	no	acoA	acetoin dehydrogenase E1 component (TPP-dependent alpha subunit) [Bacillus subtilis subsp. subtilis str. 168] [Bacillus subtilis]	-	-	-	-	-	GO:0016903//oxidoreductase activity, acting on the aldehyde or oxo group of donors	GO:0042182//ketone catabolic process
gene-BSU_08070	-0.25521267	0.649987259	0.816320164	no	acoB	acetoin dehydrogenase E1 component (TPP-dependent beta subunit) [Bacillus subtilis subsp. subtilis str. 168] [Bacillus subtilis]	-	-	-	-	-	GO:0004738//pyruvate dehydrogenase activity	GO:0042182//ketone catabolic process
gene-BSU_08080	0.972916121	0.036621813	0.083212433	no	acoC	acetoin dehydrogenase E2 component (dihydrolipoamide acetyltransferase) [Bacillus subtilis subsp. subtilis str. 168] [Bacillus subtilis]	Metabolism;Metabolism;Metabolism;Metabolism;Metabolism;Metabolism;Metabolism	Global and overview maps;Global and overview maps;Global and overview maps;Global and overview maps;Carbohydrate metabolism;Carbohydrate metabolism;Carbohydrate metabolism	ko01100//Metabolic pathways;ko01110//Biosynthesis of secondary metabolites;ko01120//Microbial metabolism in diverse environments;ko01200//Carbon metabolism;ko00620//Pyruvate metabolism;ko00010//Glycolysis / Gluconeogenesis;ko00020//Citrate cycle (TCA cycle)	K00627;K00627;K00627;K00627;K00627;K00627;K00627	-	GO:0016740//transferase activity	GO:0042182//ketone catabolic process
gene-BSU_08090	0.238183195	0.783433686	0.930604467	no	acoL	acetoin dehydrogenase E3 component (dihydrolipoamide dehydrogenase) [Bacillus subtilis subsp. subtilis str. 168] [Bacillus subtilis]	Metabolism;Metabolism;Metabolism;Metabolism;Metabolism;Metabolism;Metabolism;Metabolism;Metabolism;Metabolism;Metabolism;Metabolism;Metabolism	Global and overview maps;Global and overview maps;Global and overview maps;Global and overview maps;Carbohydrate metabolism;Carbohydrate metabolism;Amino acid metabolism;Carbohydrate metabolism;Carbohydrate metabolism;Amino acid metabolism;Carbohydrate metabolism;Amino acid metabolism;Amino acid metabolism	ko01100//Metabolic pathways;ko01110//Biosynthesis of secondary metabolites;ko01120//Microbial metabolism in diverse environments;ko01200//Carbon metabolism;ko00620//Pyruvate metabolism;ko00010//Glycolysis / Gluconeogenesis;ko00260//Glycine, serine and threonine metabolism;ko00630//Glyoxylate and dicarboxylate metabolism;ko00640//Propanoate metabolism;ko00280//Valine, leucine and isoleucine degrad…	K00382;K00382;K00382;K00382;K00382;K00382;K00382;K00382;K00382;K00382;K00382;K00382;K00382	GO:0044424//intracellular part	GO:0000166//nucleotide binding;GO:0016651//oxidoreductase activity, acting on NAD(P)H;GO:0016723//oxidoreductase activity, oxidizing metal ions, NAD or NADP as acceptor;GO:0046914//transition metal ion binding	GO:0006090//pyruvate metabolic process;GO:0019725//cellular homeostasis;GO:0042182//ketone catabolic process;GO:0061687//detoxification of inorganic compound
gene-BSU_08100	-1.705474046	7.68E-17	7.65E-16	yes	acoR	transcriptional regulator (AcoR-acetoin) [Bacillus subtilis subsp. subtilis str. 168] [Bacillus subtilis]	-	-	-	-	-	GO:0003677//DNA binding;GO:0005515//protein binding;GO:0032550//purine ribonucleoside binding	GO:0010468//regulation of gene expression;GO:0034645//cellular macromolecule biosynthetic process
gene-BSU_08110	-11.32474311	1	1	no	sspH	Small acid-soluble spore protein [Bacillus subtilis QB928] [Bacillus subtilis]	-	-	-	-	GO:0042763//intracellular immature spore	-	GO:0019954//asexual reproduction;GO:0048646//anatomical structure formation involved in morphogenesis
gene-BSU_08120	-0.672244988	0.000865367	0.002782285	no	yfjF	YnfA family protein [Bacillus subtilis]	-	-	-	-	GO:0031224//intrinsic component of membrane	-	-
gene-BSU_08130	-0.176195193	0.265574033	0.429336154	no	yfjD	DUF5381 family protein [Bacillus subtilis]	-	-	-	-	GO:0031224//intrinsic component of membrane	-	-
gene-BSU_08140	0.092946461	0.606065082	0.783603265	no	yfjD	MULTISPECIES: YfjD family protein [Bacillus subtilis group] [Bacillus subtilis]	-	-	-	-	GO:0031224//intrinsic component of membrane	-	-
gene-BSU_08150	1.003066303	7.85E-06	3.35E-05	yes	--	Uncharacterised protein [Bacillus subtilis subsp. spizizenii] [Bacillus subtilis]	-	-	-	-	-	-	-
gene-BSU_08160	0.440535433	0.025221692	0.059759235	no	--	Uncharacterised protein [Paenibacillus polymyxa]	-	-	-	-	-	-	-
gene-BSU_08170	0.947482966	0.027483079	0.064470063	no	--	YfjA [Bacillus subtilis QB928] [Bacillus subtilis]	-	-	-	-	-	-	-
gene-BSU_08180	-0.4435856	9.25E-05	0.000340199	no	glvA	6-phospho-alpha-glucosidase [Bacillus subtilis subsp. subtilis str. 168] [Bacillus subtilis]	Metabolism;Metabolism	Global and overview maps;Carbohydrate metabolism	ko01100//Metabolic pathways;ko00500//Starch and sucrose metabolism	K01232;K01232	-	GO:0015926//glucosidase activity;GO:0016614//oxidoreductase activity, acting on CH-OH group of donors;GO:0043169//cation binding	GO:0000023//maltose metabolic process
gene-BSU_08190	-0.468548079	0.043863574	0.096946002	no	glvR	Transcriptional activator of the Mal operon [Bacillus subtilis QB928] [Bacillus subtilis]	-	-	-	-	GO:0044424//intracellular part	GO:0003676//nucleic acid binding	GO:0010468//regulation of gene expression;GO:0034645//cellular macromolecule biosynthetic process;GO:0050896//response to stimulus
gene-BSU_08200	-1.107631678	1.06E-07	5.55E-07	yes	malP	phosphotransferase system (PTS) maltose-specific enzyme IICB component [Bacillus subtilis subsp. subtilis str. 168] [Bacillus subtilis]	Metabolism;Environmental Information Processing	Carbohydrate metabolism;Membrane transport	ko00500//Starch and sucrose metabolism;ko02060//Phosphotransferase system (PTS)	K02750;K02750	GO:0031224//intrinsic component of membrane	GO:0015144//carbohydrate transmembrane transporter activity;GO:0016772//transferase activity, transferring phosphorus-containing groups	GO:0006796//phosphate-containing compound metabolic process;GO:0008643//carbohydrate transport
gene-BSU_08210	1.1570834	1.35E-06	6.26E-06	yes	yfiB	ABC transporter ATP-binding protein [Bacillus subtilis]	-	-	-	-	-	-	-
gene-BSU_08220	1.445104441	2.19E-21	2.68E-20	yes	yfiC	ABC transporter ATP-binding protein [Bacillus subtilis]	-	-	-	-	GO:0031224//intrinsic component of membrane	GO:0015405//P-P-bond-hydrolysis-driven transmembrane transporter activity;GO:0017111//nucleoside-triphosphatase activity;GO:0032550//purine ribonucleoside binding	GO:0044763//single-organism cellular process;GO:0051234//establishment of localization
gene-BSU_08230	9.430452552	1	1	no	--	catechol-2,3-dioxygenase membrane subunit [Bacillus subtilis subsp. subtilis str. 168] [Bacillus subtilis]	-	-	-	-	GO:0031224//intrinsic component of membrane	GO:0003824//catalytic activity	GO:0006725//cellular aromatic compound metabolic process;GO:0042221//response to chemical;GO:0044710//single-organism metabolic process
gene-BSU_08240	-0.100028818	1	1	no	catE	catechol-2,3-dioxygenase subunit [Bacillus subtilis subsp. subtilis str. 168] [Bacillus subtilis]	Metabolism;Metabolism;Metabolism;Metabolism;Metabolism;Metabolism;Metabolism	Global and overview maps;Global and overview maps;Xenobiotics biodegradation and metabolism;Global and overview maps;Xenobiotics biodegradation and metabolism;Xenobiotics biodegradation and metabolism;Xenobiotics biodegradation and metabolism	ko01100//Metabolic pathways;ko01120//Microbial metabolism in diverse environments;ko00362//Benzoate degradation;ko01220//Degradation of aromatic compounds;ko00361//Chlorocyclohexane and chlorobenzene degradation;ko00622//Xylene degradation;ko00643//Styrene degradation	K07104;K07104;K07104;K07104;K07104;K07104;K07104	-	-	-
gene-BSU_08250	0.087942222	1	1	no	yfiF	helix-turn-helix domain-containing protein [Bacillus subtilis]	-	-	-	-	-	GO:0001071//nucleic acid binding transcription factor activity;GO:0003677//DNA binding	GO:0010468//regulation of gene expression;GO:0034645//cellular macromolecule biosynthetic process
gene-BSU_08260	0.616417387	0.335632853	0.517455596	no	iolT	sugar porter family MFS transporter [Bacillus subtilis]	-	-	-	-	GO:0031224//intrinsic component of membrane	GO:0022857//transmembrane transporter activity	GO:0044763//single-organism cellular process;GO:0051234//establishment of localization
gene-BSU_08270	-0.276997404	0.868050053	0.994978372	no	--	sugar phosphate isomerase/epimerase [Bacillus subtilis]	-	-	-	-	-	-	-
gene-BSU_08280	-1.203812526	0.050078647	0.108124352	no	yfiI	Gfo/Idh/MocA family oxidoreductase [Bacillus subtilis]	-	-	-	-	-	GO:0003824//catalytic activity	GO:0044710//single-organism metabolic process
gene-BSU_08290	-1.351985329	2.43E-05	9.74E-05	yes	lnrJ	Two-component sensor histidine kinase [YfiK] [Bacillus subtilis QB928] [Bacillus subtilis]	-	-	-	-	GO:0031224//intrinsic component of membrane	GO:0004672//protein kinase activity;GO:0005515//protein binding;GO:0032550//purine ribonucleoside binding	GO:0006468//protein phosphorylation;GO:0035556//intracellular signal transduction
gene-BSU_08300	-0.734420567	0.202938144	0.346183495	no	lnrK	two-component response regulator [LinJ] (linearmycin resistance, biofilm formation) [Bacillus subtilis subsp. subtilis str. 168] [Bacillus subtilis]	-	-	-	-	GO:0044424//intracellular part	GO:0001071//nucleic acid binding transcription factor activity;GO:0003676//nucleic acid binding	GO:0010468//regulation of gene expression;GO:0034645//cellular macromolecule biosynthetic process
gene-BSU_08310	0	1	1	notest	lnrL	ABC transporter (ATP-binding protein) biofilm formation [Bacillus subtilis subsp. subtilis str. 168] [Bacillus subtilis]	-	-	-	-	-	-	-
gene-BSU_08320	7.813781191	1	1	no	lnrM	ABC transporter (permease) biofilm formation [Bacillus subtilis subsp. subtilis str. 168] [Bacillus subtilis]	-	-	-	-	GO:0031224//intrinsic component of membrane	-	GO:0051234//establishment of localization
gene-BSU_08330	0.879705766	1	1	no	lnrN	linearmycin resistance permease LnrN [Bacillus subtilis]	-	-	-	-	GO:0031224//intrinsic component of membrane	-	GO:0051234//establishment of localization
gene-BSU_08340	-0.346899364	0.269635088	0.434508886	no	padR	transcriptional regulator of phenolic acid decarboxylase [Bacillus subtilis subsp. subtilis str. 168] [Bacillus subtilis]	-	-	-	-	-	-	GO:0010468//regulation of gene expression;GO:0034645//cellular macromolecule biosynthetic process
gene-BSU_08350	-0.352228835	0.652511504	0.818459887	no	estB	esterase [Bacillus subtilis QH-1] [Bacillus subtilis]	Metabolism;Metabolism	Global and overview maps;Lipid metabolism	ko01100//Metabolic pathways;ko00561//Glycerolipid metabolism	K01046;K01046	-	GO:0016298//lipase activity	GO:0006629//lipid metabolic process
gene-BSU_08360	1.218485083	0.001786161	0.005386836	yes	icaC	acetyl-glucosamine metabolite exporter component involved in biofilm formation [Bacillus subtilis subsp. subtilis str. 168] [Bacillus subtilis]	-	-	-	-	GO:0031224//intrinsic component of membrane	GO:0016746//transferase activity, transferring acyl groups	-
gene-BSU_08370	-0.015665768	0.957197853	1	no	yfiR	Transcriptional regulator (TetR/AcrR family) [Bacillus subtilis QB928] [Bacillus subtilis]	-	-	-	-	-	-	GO:0010468//regulation of gene expression;GO:0034645//cellular macromolecule biosynthetic process
gene-BSU_08380	-0.688913465	0.500414651	0.693980264	no	yfiS	MFS transporter [Bacillus subtilis]	-	-	-	-	GO:0031224//intrinsic component of membrane	-	GO:0044763//single-organism cellular process;GO:0051234//establishment of localization
gene-BSU_08390	-0.497452562	0.018288002	0.044931728	no	--	bacillithiol S-transferase [Bacillus subtilis subsp. subtilis str. 168] [Bacillus subtilis]	-	-	-	-	-	GO:0003824//catalytic activity;GO:0046914//transition metal ion binding	-
gene-BSU_08400	-0.110780431	1	1	no	yfiU	MFS transporter [Bacillus subtilis]	-	-	-	-	GO:0031224//intrinsic component of membrane	-	GO:0044763//single-organism cellular process;GO:0051234//establishment of localization
gene-BSU_08410	0.058631187	0.877428923	1	no	yfiV	MarR family transcriptional regulator [Bacillus subtilis]	-	-	-	-	GO:0044464//cell part	GO:0001071//nucleic acid binding transcription factor activity	GO:0010468//regulation of gene expression;GO:0034645//cellular macromolecule biosynthetic process
gene-BSU_08425	0.234030674	0.068635767	0.142411185	no	mprF	Enzyme involved in lysinylation of phospholipids [Bacillus subtilis QB928] [Bacillus subtilis]	Environmental Information Processing	Signal transduction	ko02020//Two-component system	K14205	GO:0031224//intrinsic component of membrane	GO:0016755//transferase activity, transferring amino-acyl groups	GO:0009636//response to toxic substance;GO:0044238//primary metabolic process
gene-BSU_08440	-2.300483843	0.000114352	0.000414408	yes	yfiY	xenosiderophore schizokinen (dihydroxamate) transporter binding lipoprotein [Bacillus subtilis subsp. subtilis str. 168] [Bacillus subtilis]	-	-	-	-	GO:0016020//membrane	-	GO:0044765//single-organism transport;GO:0055076//transition metal ion homeostasis
gene-BSU_08450	-1.519989643	0.001163686	0.003650241	yes	yfiZ	xenosiderophore schizokinen (dihydroxamate) transporter (permease) [Bacillus subtilis subsp. subtilis str. 168] [Bacillus subtilis]	-	-	-	-	GO:0031224//intrinsic component of membrane	-	GO:0044765//single-organism transport;GO:0055076//transition metal ion homeostasis
gene-BSU_08460	-2.615695628	0.007120374	0.019209123	yes	yfhA	xenosiderophore schizokinen (dihydroxamate) transporter (permease) [Bacillus subtilis subsp. subtilis str. 168] [Bacillus subtilis]	-	-	-	-	GO:0031224//intrinsic component of membrane	-	GO:0044765//single-organism transport;GO:0055076//transition metal ion homeostasis
gene-BSU_08470	-1.012379297	1.21E-10	8.13E-10	yes	yfhB	PhzF family phenazine biosynthesis isomerase [Bacillus subtilis]	-	-	-	-	-	GO:0003824//catalytic activity	GO:0008152//metabolic process
gene-BSU_08480	-1.175414947	1.79E-07	9.09E-07	yes	--	nitroreductase [Bacillus subtilis]	-	-	-	-	-	-	GO:0044710//single-organism metabolic process
gene-BSU_08490	0.234180456	0.661460748	0.825791109	no	--	YfhD family protein [Bacillus subtilis subsp. subtilis] [Bacillus subtilis]	-	-	-	-	-	-	-
gene-BSU_08500	0.367084276	1	1	no	--	yfhE [Bacillus subtilis subsp. subtilis str. SC-8] [Bacillus subtilis]	-	-	-	-	-	-	-
gene-BSU_08510	-0.105199535	0.416295085	0.605547717	no	yfhF	nucleotide binding protein [Bacillus sp. LM 4-2]	-	-	-	-	-	GO:0048037//cofactor binding	-
gene-BSU_08520	0.616685145	0.010648512	0.027509204	no	recX	regulatory protein RecX [Bacillus subtilis subsp. subtilis str. 168] [Bacillus subtilis]	-	-	-	-	GO:0044424//intracellular part	-	GO:0051052//regulation of DNA metabolic process
gene-BSU_08530	0.320280903	0.551859812	0.731324155	no	--	YfhH family protein [Bacillus subtilis]	-	-	-	-	-	-	-
gene-BSU_08540	-0.119682247	0.831177886	0.969140785	no	yfhI	MFS transporter [Bacillus subtilis subsp. subtilis str. 168] [Bacillus subtilis]	-	-	-	-	GO:0031224//intrinsic component of membrane	-	GO:0044763//single-organism cellular process;GO:0051234//establishment of localization
gene-BSU_08550	0	1	1	notest	sspK	small acid-soluble spore protein [Bacillus subtilis subsp. subtilis str. 168] [Bacillus subtilis]	-	-	-	-	GO:0042763//intracellular immature spore	-	GO:0019954//asexual reproduction;GO:0048646//anatomical structure formation involved in morphogenesis
gene-BSU_08560	0.17055349	0.50137419	0.694612159	no	--	ribosome biogenesis GTPase YlqF [Bacillus subtilis]	-	-	-	-	-	-	-
gene-BSU_08570	-0.3169475	7.92E-05	0.000295631	no	--	SH3 domain-containing protein [Bacillus subtilis]	-	-	-	-	-	-	-
gene-BSU_08580	-0.568282818	1.43E-07	7.37E-07	no	--	SdpC immunity factor [Bacillus subtilis BSn5] [Bacillus subtilis]	-	-	-	-	GO:0031224//intrinsic component of membrane	-	-
gene-BSU_08590	-0.853368109	1.13E-24	1.58E-23	no	yfhM	stress induced epoxide hydrolase [Bacillus subtilis subsp. subtilis str. 168] [Bacillus subtilis]	-	-	-	-	-	GO:0003824//catalytic activity	-
gene-BSU_08600	0.123006905	0.243676558	0.402762829	no	sll0501	glycosyltransferase family 2 protein [Bacillus subtilis]	-	-	-	-	GO:0031224//intrinsic component of membrane	GO:0016740//transferase activity	-
gene-BSU_08610	0.202105407	0.064542254	0.134899734	no	--	conserved membrane protein [Bacillus subtilis subsp. subtilis str. 168] [Bacillus subtilis]	-	-	-	-	-	-	-
gene-BSU_08620	-0.271419704	0.134099184	0.249210872	no	--	YfhP [Bacillus subtilis subsp. subtilis str. RO-NN-1] [Bacillus subtilis]	-	-	-	-	GO:0031224//intrinsic component of membrane	-	-
gene-BSU_08630	0.043976313	0.945012268	1	no	mutY	A/G-specific adenine glycosylase [Bacillus subtilis]	Genetic Information Processing	Replication and repair	ko03410//Base excision repair	K03575	-	GO:0016799//hydrolase activity, hydrolyzing N-glycosyl compounds;GO:0043169//cation binding;GO:0051536//iron-sulfur cluster binding	GO:0006281//DNA repair
gene-BSU_08640	0	1	1	notest	--	conserved protein related to sporulation [Bacillus subtilis subsp. subtilis str. 168] [Bacillus subtilis]	-	-	-	-	-	-	-
gene-BSU_08650	0.409849809	0.108510374	0.208452766	no	fabL	enoyl-acyl carrier protein reductase III [Bacillus subtilis subsp. subtilis str. 168] [Bacillus subtilis]	Metabolism;Metabolism;Metabolism	Global and overview maps;Global and overview maps;Lipid metabolism	ko01100//Metabolic pathways;ko01212//Fatty acid metabolism;ko00061//Fatty acid biosynthesis	K10780;K10780;K10780	-	GO:0000166//nucleotide binding;GO:0003824//catalytic activity	GO:0006633//fatty acid biosynthetic process;GO:0051260//protein homooligomerization
gene-BSU_08660	0.559794087	0.382563563	0.570509364	no	sspE	small acid-soluble spore protein, gamma-type [Bacillus subtilis subsp. natto BEST195] [Bacillus subtilis]	-	-	-	-	-	-	-
gene-BSU_08670	-0.811324423	0.152146283	0.275062832	no	--	YgaB-like protein [Bacillus subtilis]	-	-	-	-	-	-	-
gene-BSU_08680	-0.306488683	0.041699963	0.093003272	no	ygaC	DUF402 domain-containing protein [Bacillus vallismortis]	-	-	-	-	-	-	-
gene-BSU_08690	0.289581177	0.128996247	0.241187922	no	msbA	ABC transporter ATP-binding protein [Bacillus subtilis]	Environmental Information Processing	Membrane transport	ko02010//ABC transporters	K11085	GO:0031224//intrinsic component of membrane	GO:0032550//purine ribonucleoside binding;GO:0042626//ATPase activity, coupled to transmembrane movement of substances	GO:0044763//single-organism cellular process;GO:0044765//single-organism transport
gene-BSU_08700	1.426479193	1.71E-08	9.84E-08	yes	ygaE	ygaE [Bacillus subtilis subsp. subtilis str. AG1839] [Bacillus subtilis]	-	-	-	-	GO:0031224//intrinsic component of membrane	-	-
gene-BSU_08710	-0.113811343	0.409438911	0.598849434	no	gsaB	glutamate-1-semialdehyde aminotransferase, class III aminotransferase [Bacillus subtilis subsp. subtilis str. 168] [Bacillus subtilis]	Metabolism;Metabolism;Metabolism;Metabolism	Global and overview maps;Global and overview maps;Global and overview maps;Metabolism of cofactors and vitamins	ko01100//Metabolic pathways;ko01110//Biosynthesis of secondary metabolites;ko01120//Microbial metabolism in diverse environments;ko00860//Porphyrin and chlorophyll metabolism	K01845;K01845;K01845;K01845	GO:0044424//intracellular part	GO:0016769//transferase activity, transferring nitrogenous groups;GO:0016869//intramolecular transferase activity, transferring amino groups;GO:0043168//anion binding	GO:0006779//porphyrin-containing compound biosynthetic process
gene-BSU_08720	-0.609151701	0.01325997	0.03357061	no	ygaF	peroxiredoxin with versatile activity [Bacillus subtilis subsp. subtilis str. 168] [Bacillus subtilis]	-	-	-	-	-	GO:0003824//catalytic activity;GO:0016209//antioxidant activity	GO:0044710//single-organism metabolic process
gene-BSU_08730	0.329121741	0.027392605	0.064405713	no	perR	transcriptional regulator (Fur family) [Bacillus subtilis subsp. subtilis str. 168] [Bacillus subtilis]	-	-	-	-	GO:0044424//intracellular part	GO:0001071//nucleic acid binding transcription factor activity;GO:0043169//cation binding	GO:0010468//regulation of gene expression;GO:0034645//cellular macromolecule biosynthetic process
gene-BSU_08740	-0.318481958	0.010907961	0.028151853	no	ygzB	zinc ribbon protein [Bacillus subtilis J23] [Bacillus subtilis]	-	-	-	-	GO:0016021//integral component of membrane	-	-
gene-BSU_08750	-0.831342359	9.76E-06	4.12E-05	no	--	nucleotidyltransferase-like protein [Bacillus subtilis]	-	-	-	-	-	-	-
gene-BSU_08760	-0.915661507	2.29E-09	1.40E-08	no	spo0M	protein involved in the control of the cell cycle as a function of the environment [Bacillus subtilis subsp. subtilis str. 168] [Bacillus subtilis]	-	-	-	-	-	-	-
gene-BSU_08770	12.74083483	0.172554544	0.305435298	no	--	YgzA [Bacillus subtilis QB928] [Bacillus subtilis]	-	-	-	-	-	-	-
gene-BSU_08779	0	1	1	notest	ygzC	spore coat protein [Bacillus subtilis]	-	-	-	-	GO:0005618//cell wall	-	-
gene-BSU_08780	-1.242219125	3.34E-08	1.84E-07	yes	ygaJ	peptidase [Bacillus subtilis TO-A] [Bacillus subtilis]	-	-	-	-	-	-	-
gene-BSU_08790	0.476621465	0.006160745	0.016779094	no	thiC	phosphomethylpyrimidine synthase [Bacillus subtilis subsp. subtilis str. 168] [Bacillus subtilis]	Metabolism;Metabolism	Global and overview maps;Metabolism of cofactors and vitamins	ko01100//Metabolic pathways;ko00730//Thiamine metabolism	K03147;K03147	-	GO:0003824//catalytic activity;GO:0046914//transition metal ion binding;GO:0051536//iron-sulfur cluster binding	GO:0006772//thiamine metabolic process;GO:0009108//coenzyme biosynthetic process
gene-BSU_08800	0.099535674	1	1	no	ygaK	FAD-binding protein [Bacillus subtilis]	-	-	-	-	-	-	-
gene-BSU_08810	0	1	1	notest	senS	transcriptional regulator (repressor of ScoC) [Bacillus subtilis subsp. subtilis str. 168] [Bacillus subtilis]	-	-	-	-	-	GO:0003676//nucleic acid binding	GO:0010468//regulation of gene expression;GO:0034645//cellular macromolecule biosynthetic process
gene-BSU_08820	1.313139816	1.16E-34	2.41E-33	yes	katA	vegetative catalase 1 [Bacillus subtilis subsp. subtilis str. 168] [Bacillus subtilis]	Metabolism;Metabolism;Metabolism;Metabolism;Metabolism	Global and overview maps;Global and overview maps;Global and overview maps;Carbohydrate metabolism;Amino acid metabolism	ko01100//Metabolic pathways;ko01110//Biosynthesis of secondary metabolites;ko01200//Carbon metabolism;ko00630//Glyoxylate and dicarboxylate metabolism;ko00380//Tryptophan metabolism	K03781;K03781;K03781;K03781;K03781	-	-	-
gene-BSU_08830	0	1	1	notest	ssuB	ABC transporter ATP-binding protein [Bacillus subtilis]	Environmental Information Processing;Metabolism	Membrane transport;Energy metabolism	ko02010//ABC transporters;ko00920//Sulfur metabolism	K15555;K15555	GO:0016020//membrane;GO:0043234//protein complex	GO:0017111//nucleoside-triphosphatase activity;GO:0032550//purine ribonucleoside binding	GO:0051234//establishment of localization
gene-BSU_08840	-10.34429591	0.287624941	0.457024759	no	--	aliphatic sulfonate ABC transporter (binding lipoprotein) [Bacillus subtilis subsp. subtilis str. 168] [Bacillus subtilis]	Environmental Information Processing;Metabolism	Membrane transport;Energy metabolism	ko02010//ABC transporters;ko00920//Sulfur metabolism	K15553;K15553	-	-	GO:0044237//cellular metabolic process;GO:0051234//establishment of localization
gene-BSU_08850	0.211208683	1	1	no	tauC	aliphatic sulfonate ABC transporter (permease) [Bacillus subtilis subsp. subtilis str. 168] [Bacillus subtilis]	Environmental Information Processing;Metabolism	Membrane transport;Energy metabolism	ko02010//ABC transporters;ko00920//Sulfur metabolism	K15554;K15554	GO:0031224//intrinsic component of membrane	-	GO:0051234//establishment of localization
gene-BSU_08860	-0.718097758	0.513521645	0.702658217	no	ssuD	FMNH2-dependent aliphatic sulfonatemonooxygenase [Bacillus subtilis QB928] [Bacillus subtilis]	Metabolism;Metabolism	Global and overview maps;Energy metabolism	ko01100//Metabolic pathways;ko00920//Sulfur metabolism	K04091;K04091	-	GO:0016712//oxidoreductase activity, acting on paired donors, with incorporation or reduction of molecular oxygen, reduced flavin or flavoprotein as one donor, and incorporation of one atom of oxygen	GO:0044710//single-organism metabolic process
gene-BSU_08870	1.215486575	0.011385734	0.029264089	yes	--	sulfur oxidoreductase [Bacillus subtilis subsp. subtilis str. JH642 substr. AG174] [Bacillus subtilis]	-	-	-	-	-	-	-
gene-BSU_08880	0	1	1	notest	rpsN2	alternative ribosomal protein S14 [Bacillus subtilis subsp. subtilis str. 168] [Bacillus subtilis]	Genetic Information Processing	Translation	ko03010//Ribosome	K02954	GO:0030529//intracellular ribonucleoprotein complex	GO:0003723//RNA binding;GO:0005198//structural molecule activity;GO:0046914//transition metal ion binding	GO:0010467//gene expression
gene-BSU_08890	1.546661485	0.001520698	0.00464949	yes	ygaO	membrane protein [Bacillus subtilis]	-	-	-	-	GO:0031224//intrinsic component of membrane	-	-
gene-BSU_08899	12.73555602	0.135878002	0.251965608	no	ygzD	conserved domain protein [Bacillus subtilis subsp. subtilis str. RO-NN-1] [Bacillus subtilis]	-	-	-	-	-	GO:0003677//DNA binding	GO:0010468//regulation of gene expression;GO:0034645//cellular macromolecule biosynthetic process
gene-BSU_08900	-0.08394195	0.929480181	1	no	--	B3/4 domain-containing protein [Bacillus subtilis]	-	-	-	-	-	-	-
gene-BSU_08910	-0.217275421	0.746487827	0.899030012	no	queG	Epoxyqueuosine reductase [Bacillus subtilis QB928] [Bacillus subtilis]	-	-	-	-	-	-	-
gene-BSU_08920	0.109420608	1	1	no	--	amidase domain-containing protein [Bacillus subtilis]	-	-	-	-	-	-	-
gene-BSU_08930	0.397344481	0.320389883	0.498190036	no	trmL	tRNA (cytidine(34)-2'-O)-methyltransferase [Bacillus subtilis subsp. subtilis str. 168] [Bacillus subtilis]	-	-	-	-	-	-	-
gene-BSU_08940	-0.736906375	0.001508298	0.004625756	no	--	YhbD family protein [Bacillus subtilis]	-	-	-	-	-	-	-
gene-BSU_08950	-1.199337939	2.39E-10	1.57E-09	yes	--	conserved protein involved in sporulation [Bacillus subtilis subsp. subtilis str. 168] [Bacillus subtilis]	-	-	-	-	-	-	-
gene-BSU_08960	-0.740770216	1.24E-05	5.15E-05	no	--	conserved protein involved in sporulation [Bacillus subtilis subsp. subtilis str. 168] [Bacillus subtilis]	-	-	-	-	-	-	-
gene-BSU_08970	-1.524420959	0.160231352	0.287465421	no	prkA	serine protein kinase (involved in sporulation) [Bacillus subtilis subsp. subtilis str. 168] [Bacillus subtilis]	-	-	-	-	-	GO:0016772//transferase activity, transferring phosphorus-containing groups	GO:0006464//cellular protein modification process;GO:0006796//phosphate-containing compound metabolic process
gene-BSU_08980	-0.828469685	0.334054997	0.515620673	no	yhbH	factor involved in shape determination [Bacillus subtilis subsp. subtilis str. 168] [Bacillus subtilis]	-	-	-	-	-	-	-
gene-BSU_08990	0.243521749	1	1	no	yhbI	MarR family transcriptional regulator [Bacillus sp. MBGLi79]	-	-	-	-	GO:0044464//cell part	GO:0001071//nucleic acid binding transcription factor activity	GO:0010468//regulation of gene expression;GO:0034645//cellular macromolecule biosynthetic process
gene-BSU_09000	0.180908493	0.783722104	0.930669999	no	emrA	YhbJ [Bacillus subtilis subsp. subtilis str. RO-NN-1] [Bacillus subtilis]	-	-	-	-	GO:0031224//intrinsic component of membrane	-	-
gene-BSU_09010	0.5733278	0.015155864	0.038008734	no	yhcA	DHA2 family efflux MFS transporter permease subunit [Bacillus sp. SJZ110]	-	-	-	-	GO:0031224//intrinsic component of membrane	-	GO:0044763//single-organism cellular process;GO:0051234//establishment of localization
gene-BSU_09020	0.079662683	0.850849036	0.981181403	no	AZOSEA12720	NADH:quinone oxidoreductase associated to benzoate stress [Bacillus subtilis subsp. subtilis str. 168] [Bacillus subtilis]	Metabolism;Metabolism;Metabolism	Global and overview maps;Global and overview maps;Metabolism of cofactors and vitamins	ko01100//Metabolic pathways;ko01110//Biosynthesis of secondary metabolites;ko00130//Ubiquinone and other terpenoid-quinone biosynthesis	K03809;K03809;K03809	-	GO:0000166//nucleotide binding;GO:0003824//catalytic activity	GO:0044710//single-organism metabolic process
gene-BSU_09030	0.086164636	1	1	no	--	YhcC [Bacillus sp. JS]	-	-	-	-	GO:0031224//intrinsic component of membrane	-	-
gene-BSU_09040	0	1	1	notest	--	integral inner membrane protein [Bacillus subtilis subsp. inaquosorum KCTC 13429] [Bacillus subtilis]	-	-	-	-	-	-	-
gene-BSU_09050	-0.992595219	0.544804014	0.72434789	no	--	Uncharacterised protein [Paenibacillus polymyxa]	-	-	-	-	GO:0031224//intrinsic component of membrane	-	-
gene-BSU_09060	-1.98756647	0.101223486	0.197207867	no	yhcF	GntR family transcriptional regulator [Bacillus subtilis]	-	-	-	-	-	GO:0001071//nucleic acid binding transcription factor activity	GO:0010468//regulation of gene expression;GO:0034645//cellular macromolecule biosynthetic process
gene-BSU_09070	-0.858931283	0.374980125	0.562549319	no	yhcG	spermidine/putrescine ABC transporter ATP-binding protein [Bacillus subtilis subsp. natto] [Bacillus subtilis]	-	-	-	-	-	GO:0017111//nucleoside-triphosphatase activity;GO:0032550//purine ribonucleoside binding	GO:0051234//establishment of localization
gene-BSU_09080	0.414301243	0.617240756	0.79113094	no	yhcH	ABC transporter ATP-binding protein [Bacillus subtilis]	-	-	-	-	-	GO:0017111//nucleoside-triphosphatase activity;GO:0032550//purine ribonucleoside binding	GO:0051234//establishment of localization
gene-BSU_09090	0.052122731	1	1	no	ydbK	ABC transporter permease [Bacillus subtilis]	-	-	-	-	GO:0031224//intrinsic component of membrane	-	-
gene-BSU_09100	0.869261437	3.85E-06	1.71E-05	no	cspB	Major cold-shock protein, RNA helicase co-factor,RNA [Bacillus subtilis QB928] [Bacillus subtilis]	-	-	-	-	GO:0044424//intracellular part	GO:0003676//nucleic acid binding	GO:0010468//regulation of gene expression;GO:0034645//cellular macromolecule biosynthetic process
gene-BSU_09110	1.151203712	0.011384019	0.029264089	yes	yhcJ	MetQ/NlpA family ABC transporter substrate-binding protein [Bacillus subtilis]	Environmental Information Processing	Membrane transport	ko02010//ABC transporters	K02073	-	-	-
gene-BSU_09120	0.612056162	0.380699788	0.569444029	no	dgcQ	diguanylate cyclase [Bacillus subtilis subsp. subtilis str. 168] [Bacillus subtilis]	-	-	-	-	-	-	-
gene-BSU_09130	-2.46976827	0.000207999	0.000728634	yes	tcyP	(sodium)-cystine symporter [Bacillus subtilis subsp. subtilis str. 168] [Bacillus subtilis]	-	-	-	-	GO:0031224//intrinsic component of membrane	GO:0005310//dicarboxylic acid transmembrane transporter activity	GO:0046942//carboxylic acid transport
gene-BSU_09140	-0.057767059	0.693767038	0.852782034	no	--	Uncharacterised protein [Paenibacillus polymyxa]	-	-	-	-	-	-	-
gene-BSU_09150	-10.6617781	0.520598878	0.704114901	no	yhcN	Lipoprotein YhcN [Bacillus subtilis]	-	-	-	-	-	-	-
gene-BSU_09165	0	1	1	notest	--	protein YhcO [Bacillus subtilis subsp. subtilis str. BAB-1] [Bacillus subtilis]	-	-	-	-	-	-	-
gene-BSU_09180	1.304334035	0.65321897	0.818928597	no	yhcQ	YhcQ [Bacillus subtilis QB928] [Bacillus subtilis]	-	-	-	-	GO:0005618//cell wall	-	-
gene-BSU_09190	0.483555425	9.13E-05	0.000337147	no	yhcR	Non specific extracellular endonuclease cleaving RNA [Bacillus subtilis QB928] [Bacillus subtilis]	-	-	-	-	-	GO:0004518//nuclease activity;GO:0043169//cation binding;GO:0097159//organic cyclic compound binding	GO:0009117//nucleotide metabolic process;GO:0090304//nucleic acid metabolic process
gene-BSU_09200	0.718255911	0.002932021	0.008526796	no	srtD	sortase A [Bacillus subtilis subsp. subtilis str. 168] [Bacillus subtilis]	-	-	-	-	GO:0031224//intrinsic component of membrane	-	-
gene-BSU_09210	-0.215298639	0.70666526	0.864375961	no	yhcT	23S rRNA pseudouridine(1911/1915/1917) synthase [Bacillus subtilis subsp. subtilis] [Bacillus subtilis]	-	-	-	-	-	-	-
gene-BSU_09220	-2.311201688	0.391412547	0.579278955	no	--	MULTISPECIES: YhcU family protein [Bacillus]	-	-	-	-	-	-	-
gene-BSU_09230	0.601915634	1	1	no	yhcV	IMP dehydrogenase [Bacillus subtilis subsp. subtilis] [Bacillus subtilis]	-	-	-	-	-	-	-
gene-BSU_09240	-0.585914751	0.000598464	0.001965326	no	cbbY	HAD-IA family hydrolase [Bacillus subtilis]	-	-	-	-	-	GO:0003824//catalytic activity	-
gene-BSU_09250	-0.284916353	0.005784081	0.015850607	no	yhcX	carbon-nitrogen hydrolase [Bacillus subtilis]	-	-	-	-	-	-	-
gene-BSU_09260	-0.428555519	0.002221807	0.00661568	no	yhxA	aspartate aminotransferase family protein [Bacillus subtilis]	Metabolism;Metabolism	Global and overview maps;Metabolism of other amino acids	ko01100//Metabolic pathways;ko00430//Taurine and hypotaurine metabolism	K03851;K03851	-	-	-
gene-BSU_09270	-0.99339249	1.40E-06	6.46E-06	no	glpP	sn-glycerol-3-phosphate responding transcription antiterminator [Bacillus subtilis subsp. subtilis str. 168] [Bacillus subtilis]	-	-	-	-	-	GO:0001070//RNA binding transcription factor activity;GO:0003676//nucleic acid binding	GO:0001678//cellular glucose homeostasis;GO:0009636//response to toxic substance;GO:0019400//alditol metabolic process;GO:0031555//transcriptional attenuation;GO:0045892//negative regulation of transcription, DNA-templated
gene-BSU_09280	-0.403754944	0.000109643	0.000398791	no	glpF	glycerol permease [Bacillus subtilis subsp. subtilis str. 168] [Bacillus subtilis]	-	-	-	-	GO:0031224//intrinsic component of membrane	-	GO:0019400//alditol metabolic process;GO:0051234//establishment of localization
gene-BSU_09290	-0.478060585	9.23E-09	5.40E-08	no	glpK	glycerol kinase (sn-glycerol-3-phosphate generating) [Bacillus subtilis subsp. subtilis str. 168] [Bacillus subtilis]	Metabolism;Metabolism;Organismal Systems	Global and overview maps;Lipid metabolism;Environmental adaptation	ko01100//Metabolic pathways;ko00561//Glycerolipid metabolism;ko04626//Plant-pathogen interaction	K00864;K00864;K00864	-	GO:0016301//kinase activity;GO:0032550//purine ribonucleoside binding	GO:0006071//glycerol metabolic process;GO:0052646//alditol phosphate metabolic process
gene-BSU_09300	-0.106692056	0.177653613	0.311714123	no	glpD	sn-glycerol-3-phosphate oxidase (FAD-dependent) [Bacillus subtilis subsp. subtilis str. 168] [Bacillus subtilis]	Metabolism;Metabolism	Global and overview maps;Lipid metabolism	ko01110//Biosynthesis of secondary metabolites;ko00564//Glycerophospholipid metabolism	K00111;K00111	-	-	-
gene-BSU_09310	0.766675803	4.24E-19	4.66E-18	no	pgcA	Alpha-phosphoglucomutase [Bacillus subtilis QB928] [Bacillus subtilis]	Metabolism;Metabolism;Metabolism;Metabolism;Metabolism;Metabolism;Metabolism;Metabolism;Metabolism;Metabolism	Global and overview maps;Global and overview maps;Global and overview maps;Nucleotide metabolism;Carbohydrate metabolism;Carbohydrate metabolism;Carbohydrate metabolism;Carbohydrate metabolism;Carbohydrate metabolism;Biosynthesis of other secondary metabolites	ko01100//Metabolic pathways;ko01110//Biosynthesis of secondary metabolites;ko01120//Microbial metabolism in diverse environments;ko00230//Purine metabolism;ko00500//Starch and sucrose metabolism;ko00520//Amino sugar and nucleotide sugar metabolism;ko00010//Glycolysis / Gluconeogenesis;ko00030//Pentose phosphate pathway;ko00052//Galactose metabolism;ko00521//Streptomycin biosynthesis	K01835;K01835;K01835;K01835;K01835;K01835;K01835;K01835;K01835;K01835	-	-	-
gene-BSU_09320	-0.391181995	0.052964057	0.113555394	no	yhcY	Two-component sensor histidine kinase [YhcZ] [Bacillus subtilis QB928] [Bacillus subtilis]	-	-	-	-	GO:0031224//intrinsic component of membrane	GO:0004672//protein kinase activity;GO:0005515//protein binding;GO:0032550//purine ribonucleoside binding	GO:0006468//protein phosphorylation;GO:0035556//intracellular signal transduction
gene-BSU_09330	-0.566988589	0.003195242	0.009238417	no	yhcZ	two-component response regulator [YhcY] [Bacillus subtilis subsp. subtilis str. 168] [Bacillus subtilis]	-	-	-	-	GO:0044424//intracellular part	GO:0001071//nucleic acid binding transcription factor activity;GO:0003676//nucleic acid binding	GO:0010468//regulation of gene expression;GO:0034645//cellular macromolecule biosynthetic process
gene-BSU_09340	-0.482005038	0.032210748	0.074203745	no	azr	oxidoreductase, NAD(P)H-FMN and ferric iron reductase (azoreductase) [Bacillus subtilis subsp. subtilis str. 168] [Bacillus subtilis]	-	-	-	-	-	-	-
gene-BSU_09350	0	1	1	notest	--	YhdB [Bacillus subtilis subsp. subtilis str. RO-NN-1] [Bacillus subtilis]	-	-	-	-	-	-	-
gene-BSU_09360	-0.98012655	0.244951292	0.404070607	no	--	DUF3889 domain-containing protein [Bacillus subtilis]	-	-	-	-	-	-	-
gene-BSU_09370	-0.990963577	0.02178561	0.052459013	no	lytF	gamma-D-glutamate-meso-diaminopimelate muropeptidase (major autolysin, vegetative) [Bacillus subtilis subsp. subtilis str. 168] [Bacillus subtilis]	-	-	-	-	-	GO:0016787//hydrolase activity	-
gene-BSU_09380	0.065787694	0.7564687	0.908035534	no	nsrR	NO-dependent activator of the ResDE regulon (Fe-S NO binding site) [Bacillus subtilis subsp. subtilis str. 168] [Bacillus subtilis]	-	-	-	-	-	GO:0003676//nucleic acid binding;GO:0043169//cation binding;GO:0051536//iron-sulfur cluster binding	GO:0010468//regulation of gene expression;GO:0034645//cellular macromolecule biosynthetic process
gene-BSU_09390	0.568720245	0.002644124	0.007757393	no	--	mechanosensitive ion channel [Bacillus subtilis]	-	-	-	-	-	-	-
gene-BSU_09400	11.18611424	0.002967588	0.008616692	yes	spoVR	spoVR, partial [Bacillus subtilis subsp. subtilis str. 168] [Bacillus subtilis]	-	-	-	-	-	-	-
gene-BSU_09410	-0.353245584	0.262638208	0.426332974	no	phoA	alkaline phosphatase A [Bacillus subtilis subsp. subtilis str. 168] [Bacillus subtilis]	Metabolism;Environmental Information Processing;Metabolism;Metabolism	Global and overview maps;Signal transduction;Metabolism of cofactors and vitamins;Metabolism of cofactors and vitamins	ko01100//Metabolic pathways;ko02020//Two-component system;ko00790//Folate biosynthesis;ko00730//Thiamine metabolism	K01077;K01077;K01077;K01077	-	-	-
gene-BSU_09420	1.783028761	1.92E-39	4.58E-38	yes	lytE	cell wall dl-endopeptidase; phosphatase-associated protein (major autolysin) [Bacillus subtilis subsp. subtilis str. 168] [Bacillus subtilis]	-	-	-	-	-	GO:0016787//hydrolase activity	-
gene-BSU_09430	0.383012874	0.39731566	0.585625963	no	citR	transcriptional regulator CitR (LysR family) [Bacillus subtilis subsp. subtilis str. 168] [Bacillus subtilis]	-	-	-	-	-	-	-
gene-BSU_09440	1.547204864	6.78E-06	2.92E-05	yes	citA	citrate synthase I [Bacillus subtilis subsp. subtilis str. 168] [Bacillus subtilis]	Metabolism;Metabolism;Metabolism;Metabolism;Metabolism;Metabolism;Metabolism;Metabolism	Global and overview maps;Global and overview maps;Global and overview maps;Global and overview maps;Global and overview maps;Carbohydrate metabolism;Global and overview maps;Carbohydrate metabolism	ko01100//Metabolic pathways;ko01110//Biosynthesis of secondary metabolites;ko01120//Microbial metabolism in diverse environments;ko01230//Biosynthesis of amino acids;ko01200//Carbon metabolism;ko00630//Glyoxylate and dicarboxylate metabolism;ko01210//2-Oxocarboxylic acid metabolism;ko00020//Citrate cycle (TCA cycle)	K01647;K01647;K01647;K01647;K01647;K01647;K01647;K01647	-	-	-
gene-BSU_09450	0.385357982	0.004554489	0.012722899	no	yhdF	glucose 1-dehydrogenase [Bacillus subtilis]	-	-	-	-	-	GO:0003824//catalytic activity	GO:0044710//single-organism metabolic process
gene-BSU_09460	-0.739944962	0.000228643	0.000793982	no	yhdG	branched-chain amino acid transporter BcaP [Bacillus subtilis]	-	-	-	-	-	-	-
gene-BSU_09470	-0.423519664	0.200699635	0.3433926	no	yhdH	sodium-dependent transporter [Bacillus subtilis]	-	-	-	-	GO:0031224//intrinsic component of membrane	GO:0015291//secondary active transmembrane transporter activity	GO:0044763//single-organism cellular process;GO:0044765//single-organism transport
gene-BSU_09480	-0.036594509	1	1	no	yhdI	PLP-dependent aminotransferase family protein [Bacillus subtilis]	-	-	-	-	-	GO:0001071//nucleic acid binding transcription factor activity;GO:0016769//transferase activity, transferring nitrogenous groups;GO:0043168//anion binding	GO:0010468//regulation of gene expression;GO:0034645//cellular macromolecule biosynthetic process
gene-BSU_09490	-1.635745481	2.24E-07	1.12E-06	yes	yhdJ	acetyltransferase family protein [Bacillus subtilis subsp. subtilis str. RO-NN-1] [Bacillus subtilis]	-	-	-	-	-	GO:0016740//transferase activity	-
gene-BSU_09500	0.034786376	1	1	no	yhdK	negative regulator of the activity of sigma-M [Bacillus subtilis subsp. subtilis str. 168] [Bacillus subtilis]	-	-	-	-	GO:0031224//intrinsic component of membrane	-	GO:0010468//regulation of gene expression;GO:0034645//cellular macromolecule biosynthetic process
gene-BSU_09510	-0.505425958	0.008733066	0.023030359	no	yhdL	negative regulator of the activity of sigma-M [Bacillus subtilis subsp. subtilis str. 168] [Bacillus subtilis]	-	-	-	-	GO:0031224//intrinsic component of membrane	-	GO:0010468//regulation of gene expression;GO:0034645//cellular macromolecule biosynthetic process
gene-BSU_09520	0.597250952	0.0644496	0.13477668	no	sigM	RNA polymerase ECF (extracytoplasmic function)-type sigma factor (sigma(M)) [Bacillus subtilis subsp. subtilis str. 168] [Bacillus subtilis]	-	-	-	-	-	GO:0000996//core DNA-dependent RNA polymerase binding promoter specificity activity;GO:0001071//nucleic acid binding transcription factor activity	GO:0010468//regulation of gene expression;GO:0032774//RNA biosynthetic process;GO:0034645//cellular macromolecule biosynthetic process
gene-BSU_09530	1.322875061	6.37E-44	1.72E-42	yes	yhdN	aldo/keto reductase specific for NADPH; protects against methylglyoxal [Bacillus subtilis subsp. subtilis str. 168] [Bacillus subtilis]	-	-	-	-	-	-	GO:0044710//single-organism metabolic process
gene-BSU_09540	0.339141364	0.037793801	0.085292572	no	plsC	1-acylglycerol-phosphate (1-acyl-G3P) acyltransferase [Bacillus subtilis subsp. subtilis str. 168] [Bacillus subtilis]	Metabolism;Metabolism;Metabolism;Metabolism	Global and overview maps;Global and overview maps;Lipid metabolism;Lipid metabolism	ko01100//Metabolic pathways;ko01110//Biosynthesis of secondary metabolites;ko00564//Glycerophospholipid metabolism;ko00561//Glycerolipid metabolism	K00655;K00655;K00655;K00655	GO:0016020//membrane	GO:0016746//transferase activity, transferring acyl groups	GO:0006644//phospholipid metabolic process
gene-BSU_09550	0.321646258	0.033553635	0.076941955	no	yhdP	HlyC/CorC family transporter [Bacillus subtilis]	-	-	-	-	GO:0031224//intrinsic component of membrane	GO:0000166//nucleotide binding;GO:0016491//oxidoreductase activity	GO:0044710//single-organism metabolic process
gene-BSU_09560	0.118905751	0.559714818	0.739735715	no	cueR	HTH-type transcriptional regulator CueR [Bacillus subtilis subsp. spizizenii TU-B-10] [Bacillus subtilis]	-	-	-	-	-	-	GO:0010468//regulation of gene expression;GO:0034645//cellular macromolecule biosynthetic process
gene-BSU_09570	-0.172026225	0.410739804	0.600312022	no	OCC_04737	aspartate aminotransferase [Bacillus subtilis XF-1] [Bacillus subtilis]	Metabolism;Metabolism;Metabolism;Metabolism;Metabolism;Metabolism;Metabolism;Metabolism;Metabolism;Metabolism;Metabolism;Metabolism	Global and overview maps;Global and overview maps;Global and overview maps;Amino acid metabolism;Amino acid metabolism;Global and overview maps;Amino acid metabolism;Amino acid metabolism;Amino acid metabolism;Amino acid metabolism;Amino acid metabolism;Biosynthesis of other secondary metabolites	ko01100//Metabolic pathways;ko01110//Biosynthesis of secondary metabolites;ko01230//Biosynthesis of amino acids;ko00270//Cysteine and methionine metabolism;ko00250//Alanine, aspartate and glutamate metabolism;ko01210//2-Oxocarboxylic acid metabolism;ko00330//Arginine and proline metabolism;ko00220//Arginine biosynthesis;ko00400//Phenylalanine, tyrosine and tryptophan biosynthesis;ko00360//Phenyla…	K11358;K11358;K11358;K11358;K11358;K11358;K11358;K11358;K11358;K11358;K11358;K11358	GO:0044424//intracellular part	GO:0043168//anion binding;GO:0070546//L-phenylalanine aminotransferase activity	GO:0008152//metabolic process
gene-BSU_09590	-0.785032946	1.45E-22	1.87E-21	no	yhdT	CBS domain containing-hemolysin-like protein [Bacillus subtilis J23] [Bacillus subtilis]	-	-	-	-	GO:0031224//intrinsic component of membrane	GO:0000166//nucleotide binding;GO:0016491//oxidoreductase activity	GO:0044710//single-organism metabolic process
gene-BSU_09600	-0.869183977	0.03901906	0.08771045	no	--	fluoride efflux channel component A [Bacillus subtilis subsp. subtilis str. 168] [Bacillus subtilis]	-	-	-	-	GO:0016021//integral component of membrane	-	GO:0006811//ion transport
gene-BSU_09610	-0.606947495	0.108333864	0.208314274	no	--	Integral membrane protein possibly involved in chromosome [Bacillus subtilis QB928] [Bacillus subtilis]	-	-	-	-	GO:0016021//integral component of membrane	-	GO:0006811//ion transport
gene-BSU_09620	-0.774725999	0.000949772	0.003017189	no	glpQ	glycerophosphodiester phosphodiesterase [Bacillus subtilis]	Metabolism	Lipid metabolism	ko00564//Glycerophospholipid metabolism	K01126	-	GO:0008081//phosphoric diester hydrolase activity;GO:0043169//cation binding	GO:0044238//primary metabolic process
gene-BSU_09630	1.578332651	0.137288053	0.252616622	no	--	YhdX family protein [Bacillus subtilis]	-	-	-	-	-	-	-
gene-BSU_09640	0.266565677	0.086631997	0.17309047	no	yhdY	small conductance mechano-sensitive channel [Bacillus subtilis subsp. subtilis str. 168] [Bacillus subtilis]	-	-	-	-	GO:0031224//intrinsic component of membrane	-	GO:0044763//single-organism cellular process
gene-BSU_09650	0.315772559	0.079654574	0.161412774	no	cobB	sirtuin NAD-dependent deacetylase [Bacillus subtilis subsp. subtilis str. 168] [Bacillus subtilis]	-	-	-	-	-	-	-
gene-BSU_09660	-2.019922583	3.22E-78	1.84E-76	yes	BC_1974	polysaccharide deacetylase [Bacillus subtilis subsp. subtilis str. OH 131.1] [Bacillus subtilis]	-	-	-	-	GO:0031224//intrinsic component of membrane	GO:0016787//hydrolase activity	GO:0044238//primary metabolic process
gene-BSU_09670	-0.931251043	8.08E-19	8.79E-18	no	dat	D-alanine aminotransferase [Bacillus subtilis QB928] [Bacillus subtilis]	Metabolism;Metabolism;Metabolism;Metabolism;Metabolism;Metabolism	Global and overview maps;Amino acid metabolism;Amino acid metabolism;Amino acid metabolism;Metabolism of other amino acids;Metabolism of other amino acids	ko01100//Metabolic pathways;ko00330//Arginine and proline metabolism;ko00310//Lysine degradation;ko00360//Phenylalanine metabolism;ko00473//D-Alanine metabolism;ko00472//D-Arginine and D-ornithine metabolism	K00824;K00824;K00824;K00824;K00824;K00824	-	GO:0008483//transaminase activity;GO:0043168//anion binding	GO:0046416//D-amino acid metabolic process
gene-BSU_09680	-2.761519757	8.66E-135	9.60E-133	yes	nhaC	Na+/H+ antiporter [Bacillus subtilis subsp. subtilis str. 168] [Bacillus subtilis]	-	-	-	-	GO:0031224//intrinsic component of membrane	GO:0015291//secondary active transmembrane transporter activity	GO:0030001//metal ion transport;GO:0044763//single-organism cellular process
gene-BSU_09690	-1.021331821	4.81E-34	9.74E-33	yes	nhaX	stress response protein, UspA family [Bacillus subtilis subsp. subtilis str. 168] [Bacillus subtilis]	-	-	-	-	-	-	-
gene-BSU_09700	10.75238065	1	1	no	--	regulator leader peptide [Bacillus subtilis subsp. subtilis str. 168] [Bacillus subtilis]	-	-	-	-	-	-	-
gene-BSU_09710	0.18313221	0.057638294	0.122198083	no	yheI	efflux ABC transporter (ATP-binding protein) [Bacillus subtilis subsp. subtilis str. 168] [Bacillus subtilis]	Environmental Information Processing	Membrane transport	ko02010//ABC transporters	K18889	GO:0031224//intrinsic component of membrane	GO:0015405//P-P-bond-hydrolysis-driven transmembrane transporter activity;GO:0017111//nucleoside-triphosphatase activity;GO:0032550//purine ribonucleoside binding	GO:0009636//response to toxic substance;GO:0044763//single-organism cellular process;GO:0051234//establishment of localization
gene-BSU_09720	-0.069312855	0.439032265	0.627413588	no	yheH	efflux ABC transporter (ATP-binding subunit) [Bacillus subtilis subsp. subtilis str. 168] [Bacillus subtilis]	Environmental Information Processing	Membrane transport	ko02010//ABC transporters	K18890	GO:0031224//intrinsic component of membrane	GO:0032550//purine ribonucleoside binding;GO:0042626//ATPase activity, coupled to transmembrane movement of substances	GO:0009636//response to toxic substance;GO:0044763//single-organism cellular process;GO:0044765//single-organism transport
gene-BSU_09730	-1.047499209	5.39E-05	0.000205008	yes	--	SDR family oxidoreductase [Bacillus subtilis]	-	-	-	-	-	-	-
gene-BSU_09740	0	1	1	notest	--	YheF [Bacillus velezensis AS43.3] [Bacillus velezensis]	-	-	-	-	-	-	-
gene-BSU_09750	0	1	1	notest	sspB	small acid-soluble spore protein (beta-type SASP) [Bacillus subtilis subsp. subtilis str. 168] [Bacillus subtilis]	-	-	-	-	-	GO:0043566//structure-specific DNA binding	GO:0006259//DNA metabolic process;GO:0048646//anatomical structure formation involved in morphogenesis
gene-BSU_09760	-1.312153099	0.037816395	0.085295318	no	--	YheE family protein [Bacillus subtilis]	-	-	-	-	-	-	-
gene-BSU_09770	-0.501508262	0.48526311	0.678891939	no	yheD	spore coat associated protein YheD [Bacillus subtilis]	-	-	-	-	-	-	-
gene-BSU_09780	-3.482392767	0.047326768	0.103276199	no	yheC	spore coat associated protein, subunit C [Bacillus subtilis subsp. subtilis str. 168] [Bacillus subtilis]	-	-	-	-	GO:0005618//cell wall	GO:0032550//purine ribonucleoside binding	GO:0048646//anatomical structure formation involved in morphogenesis
gene-BSU_09790	0.124481301	0.715315668	0.870951942	no	yheB	RecName: Full=UPF0754 membrane protein YheB [Bacillus subtilis subsp. subtilis str. 168] [Bacillus subtilis]	-	-	-	-	GO:0031224//intrinsic component of membrane	-	-
gene-BSU_09800	0.075890028	0.813223512	0.954502921	no	yheA	RecName: Full=UPF0342 protein YheA [Bacillus subtilis subsp. subtilis str. 168] [Bacillus subtilis]	-	-	-	-	-	-	-
gene-BSU_09810	0.985749514	1.26E-05	5.21E-05	no	--	DNA alkylation repair enzyme [Bacillus subtilis subsp. subtilis] [Bacillus subtilis]	-	-	-	-	-	-	-
gene-BSU_09830	-2.431706256	1.70E-35	3.67E-34	yes	yhaX	HAD family phosphatase [Bacillus subtilis]	-	-	-	-	-	-	-
gene-BSU_09840	0.103497072	0.772426212	0.919171066	no	hemZ	Oxygen-independent coproporphyrinogen-III oxidase 2 [Bacillus subtilis PY79] [Bacillus subtilis]	Metabolism;Metabolism;Metabolism	Global and overview maps;Global and overview maps;Metabolism of cofactors and vitamins	ko01100//Metabolic pathways;ko01110//Biosynthesis of secondary metabolites;ko00860//Porphyrin and chlorophyll metabolism	K02495;K02495;K02495	-	GO:0003824//catalytic activity;GO:0043169//cation binding;GO:0051536//iron-sulfur cluster binding	GO:0006779//porphyrin-containing compound biosynthetic process;GO:0044710//single-organism metabolic process
gene-BSU_09850	0.341050816	0.09255378	0.182816624	no	khtU	proton/potassium antiporter; methylglyoxal resistance [Bacillus subtilis subsp. subtilis str. 168] [Bacillus subtilis]	-	-	-	-	-	GO:0005451//monovalent cation:proton antiporter activity	GO:0044765//single-organism transport
gene-BSU_09860	-0.232560052	0.491462712	0.68506062	no	khtT	K+/H+ antiporter for K+ efflux [Bacillus subtilis subsp. subtilis str. 168] [Bacillus subtilis]	-	-	-	-	-	GO:0015075//ion transmembrane transporter activity	GO:0030001//metal ion transport
gene-BSU_09870	1.26282966	1.08E-07	5.61E-07	yes	khtS	K+/H+ antiporter for K+ efflux [Bacillus subtilis subsp. subtilis str. 168] [Bacillus subtilis]	-	-	-	-	-	-	-
gene-BSU_09880	-1.117393741	3.69E-05	0.000144464	yes	fabM	Enoyl-CoA hydratase [Bacillus subtilis]	Metabolism;Metabolism;Metabolism	Global and overview maps;Global and overview maps;Amino acid metabolism	ko01100//Metabolic pathways;ko01120//Microbial metabolism in diverse environments;ko00360//Phenylalanine metabolism	K15866;K15866;K15866	-	-	-
gene-BSU_09889	10.48683502	1	1	no	--	YhzD-like protein [Bacillus subtilis J23] [Bacillus subtilis]	-	-	-	-	-	-	-
gene-BSU_09890	-0.999513835	7.01E-05	0.000263224	no	yhaQ	Na+-dependent efflux ABC transporter (ATP-binding protein) [Bacillus subtilis subsp. subtilis str. 168] [Bacillus subtilis]	-	-	-	-	-	-	-
gene-BSU_09900	-0.567701641	0.014467687	0.036379219	no	--	Na+-dependent exporter (ABC permease) [Bacillus subtilis subsp. subtilis str. 168] [Bacillus subtilis]	-	-	-	-	-	-	-
gene-BSU_09910	-0.115550759	0.596083463	0.77446207	no	yhaO	exonuclease [Bacillus subtilis subsp. subtilis str. JH642 substr. AG174] [Bacillus subtilis]	-	-	-	-	-	GO:0003824//catalytic activity;GO:0043169//cation binding	-
gene-BSU_09920	0.12772501	0.311675097	0.487106791	no	--	DNA repair/recombination ATPase SbcE [Bacillus subtilis]	-	-	-	-	GO:0031224//intrinsic component of membrane	-	-
gene-BSU_09930	-0.29297513	0.004329336	0.01212214	no	yhaM	3'-5' exonuclease [Bacillus subtilis subsp. subtilis str. 168] [Bacillus subtilis]	-	-	-	-	-	GO:0003676//nucleic acid binding;GO:0008408//3'-5' exonuclease activity	GO:0006364//rRNA processing;GO:0090501//RNA phosphodiester bond hydrolysis
gene-BSU_09940	0.367687421	1	1	no	yhaL	sporulation protein YhaL [Bacillus subtilis]	-	-	-	-	GO:0031224//intrinsic component of membrane	-	GO:0048646//anatomical structure formation involved in morphogenesis
gene-BSU_09950	-1.099211873	2.75E-17	2.79E-16	yes	prsA	molecular chaperone lipoprotein [Bacillus subtilis subsp. subtilis str. 168] [Bacillus subtilis]	-	-	-	-	GO:0016020//membrane	GO:0016859//cis-trans isomerase activity	GO:0008104//protein localization;GO:0044267//cellular protein metabolic process
gene-BSU_09958	0	1	1	notest	sscA	spore assembly and germination protein [Bacillus subtilis subsp. subtilis str. 168] [Bacillus subtilis]	-	-	-	-	-	-	-
gene-BSU_09959	0	1	1	notest	sscB	spore and germination protein [Bacillus subtilis subsp. subtilis str. 168] [Bacillus subtilis]	-	-	-	-	-	-	-
gene-BSU_09965	-0.85630782	0.152536867	0.275519285	no	yhaJ	DUF3267 domain-containing protein [Bacillus subtilis]	-	-	-	-	-	-	-
gene-BSU_09980	-0.961377454	0.002709308	0.007919517	no	--	DUF1878 family protein [Bacillus subtilis]	-	-	-	-	-	-	-
gene-BSU_09990	-0.232770419	0.148142833	0.268921703	no	hpr	transcriptional regulator of extracellular protease production, sporulation and bacilysin production (MarR family) [Bacillus subtilis subsp. subtilis str. 168] [Bacillus subtilis]	-	-	-	-	GO:0044464//cell part	GO:0001071//nucleic acid binding transcription factor activity;GO:0003676//nucleic acid binding	GO:0006355//regulation of transcription, DNA-templated;GO:0048646//anatomical structure formation involved in morphogenesis
gene-BSU_10000	0.008031105	1	1	no	yhaH	membrane protein [Bacillus subtilis]	-	-	-	-	GO:0031224//intrinsic component of membrane	-	-
gene-BSU_10009	-11.13891172	1	1	no	yhzF	membrane protein [Bacillus subtilis subsp. subtilis str. OH 131.1] [Bacillus subtilis]	-	-	-	-	GO:0031224//intrinsic component of membrane	-	-
gene-BSU_10010	-1.570291252	9.32E-33	1.80E-31	yes	trpP	tryptophan transporter or sensor [Bacillus subtilis subsp. subtilis str. 168] [Bacillus subtilis]	-	-	-	-	-	-	-
gene-BSU_10020	-0.507061666	0.001226766	0.003818093	no	serC	phosphoserine aminotransferase [Bacillus subtilis subsp. subtilis str. 168] [Bacillus subtilis]	Metabolism;Metabolism;Metabolism;Metabolism;Metabolism;Metabolism;Metabolism;Metabolism;Metabolism	Global and overview maps;Global and overview maps;Global and overview maps;Global and overview maps;Global and overview maps;Amino acid metabolism;Amino acid metabolism;Energy metabolism;Metabolism of cofactors and vitamins	ko01100//Metabolic pathways;ko01110//Biosynthesis of secondary metabolites;ko01120//Microbial metabolism in diverse environments;ko01230//Biosynthesis of amino acids;ko01200//Carbon metabolism;ko00270//Cysteine and methionine metabolism;ko00260//Glycine, serine and threonine metabolism;ko00680//Methane metabolism;ko00750//Vitamin B6 metabolism	K00831;K00831;K00831;K00831;K00831;K00831;K00831;K00831;K00831	GO:0044424//intracellular part	GO:0008483//transaminase activity;GO:0043168//anion binding	GO:0006563//L-serine metabolic process
gene-BSU_10030	-0.348484446	0.094756307	0.186612866	no	hit	promiscuous Hit-family phosphohydrolase, adenosine phosphoramidase [Bacillus subtilis subsp. subtilis str. 168] [Bacillus subtilis]	-	-	-	-	-	-	-
gene-BSU_10040	-0.027548319	1	1	no	ecsA	ABC transporter (ATP-binding protein) [Bacillus subtilis subsp. subtilis str. 168] [Bacillus subtilis]	-	-	-	-	-	GO:0017111//nucleoside-triphosphatase activity;GO:0032550//purine ribonucleoside binding	GO:0009294//DNA mediated transformation;GO:0048646//anatomical structure formation involved in morphogenesis;GO:0051234//establishment of localization
gene-BSU_10050	-0.132274924	0.477792787	0.670556883	no	ecsB	ABC transporter (membrane protein) [Bacillus subtilis QB928] [Bacillus subtilis]	-	-	-	-	GO:0031224//intrinsic component of membrane	-	GO:0009294//DNA mediated transformation;GO:0048646//anatomical structure formation involved in morphogenesis;GO:0051234//establishment of localization
gene-BSU_10060	0.222878308	0.453833921	0.644411866	no	ecsC	hydrolase [Bacillus sp. LM 4-2]	-	-	-	-	-	-	-
gene-BSU_10070	-0.856800724	5.36E-12	4.03E-11	no	amaA	N-acetyl amino acid acetylase, promiscuous activity [Bacillus subtilis subsp. subtilis str. 168] [Bacillus subtilis]	-	-	-	-	-	-	-
gene-BSU_10080	-0.36220011	0.500368009	0.693980264	no	yhfA	transporter [Bacillus subtilis subsp. subtilis str. JH642 substr. AG174] [Bacillus subtilis]	-	-	-	-	GO:0031224//intrinsic component of membrane	-	-
gene-BSU_10090	-12.47167521	0.069101104	0.143004879	no	--	YhgB [Bacillus subtilis QB928] [Bacillus subtilis]	-	-	-	-	-	-	-
gene-BSU_10100	0.441192066	0.00151452	0.004641272	no	hmoB	Heme-degrading monooxygenase [Bacillus subtilis QB928] [Bacillus subtilis]	-	-	-	-	-	-	-
gene-BSU_10110	0.672158845	0.030345009	0.070352462	no	pbpF	penicillin-binding protein 2C (1F class) required for spore germination [Bacillus subtilis subsp. subtilis str. 168] [Bacillus subtilis]	Metabolism;Metabolism	Global and overview maps;Glycan biosynthesis and metabolism	ko01100//Metabolic pathways;ko00550//Peptidoglycan biosynthesis	K12555;K12555	-	-	-
gene-BSU_10120	0.708012835	1.19E-06	5.55E-06	no	hemE	Uroporphyrinogen III decarboxylase [Bacillus subtilis QB928] [Bacillus subtilis]	Metabolism;Metabolism;Metabolism	Global and overview maps;Global and overview maps;Metabolism of cofactors and vitamins	ko01100//Metabolic pathways;ko01110//Biosynthesis of secondary metabolites;ko00860//Porphyrin and chlorophyll metabolism	K01599;K01599;K01599	GO:0044424//intracellular part	GO:0016831//carboxy-lyase activity	GO:0006779//porphyrin-containing compound biosynthetic process
gene-BSU_10130	0.147214817	0.239391832	0.39699643	no	hemH	ferrochelatase [Bacillus subtilis subsp. subtilis str. 168] [Bacillus subtilis]	Metabolism;Metabolism;Metabolism	Global and overview maps;Global and overview maps;Metabolism of cofactors and vitamins	ko01100//Metabolic pathways;ko01110//Biosynthesis of secondary metabolites;ko00860//Porphyrin and chlorophyll metabolism	K01772;K01772;K01772	GO:0044424//intracellular part	GO:0016829//lyase activity;GO:0043169//cation binding	GO:0006779//porphyrin-containing compound biosynthetic process
gene-BSU_10140	0.038768559	0.687047187	0.846608485	no	hemY	Protoporphyrinogen IX and coproporphyrinogen IIIoxidase [Bacillus subtilis QB928] [Bacillus subtilis]	Metabolism;Metabolism;Metabolism	Global and overview maps;Global and overview maps;Metabolism of cofactors and vitamins	ko01100//Metabolic pathways;ko01110//Biosynthesis of secondary metabolites;ko00860//Porphyrin and chlorophyll metabolism	K00231;K00231;K00231	GO:0044424//intracellular part	GO:0003824//catalytic activity	GO:0006779//porphyrin-containing compound biosynthetic process;GO:0044710//single-organism metabolic process
gene-BSU_10150	-0.463658614	0.278227634	0.445834643	no	yhgD	YhgD [Bacillus subtilis subsp. subtilis str. RO-NN-1] [Bacillus subtilis]	-	-	-	-	-	-	GO:0010468//regulation of gene expression;GO:0034645//cellular macromolecule biosynthetic process
gene-BSU_10160	-1.968824104	5.05E-13	4.05E-12	yes	pip	YhgE/Pip domain-containing protein [Bacillus subtilis]	-	-	-	-	GO:0031224//intrinsic component of membrane	-	-
gene-BSU_10170	-0.024976964	0.908343066	1	no	fabHB	Beta-ketoacyl-acyl carrier protein synthase III [Bacillus subtilis QB928] [Bacillus subtilis]	Metabolism;Metabolism;Metabolism	Global and overview maps;Global and overview maps;Lipid metabolism	ko01100//Metabolic pathways;ko01212//Fatty acid metabolism;ko00061//Fatty acid biosynthesis	K00648;K00648;K00648	GO:0044424//intracellular part	GO:0004312//fatty acid synthase activity	GO:0006631//fatty acid metabolic process
gene-BSU_10180	0.216015261	0.506185967	0.699093807	no	yhfC	YhfC family intramembrane metalloprotease [Bacillus subtilis]	-	-	-	-	GO:0031224//intrinsic component of membrane	-	-
gene-BSU_10200	-0.245047251	0.175395058	0.309110548	no	--	M42 family metallopeptidase [Bacillus subtilis]	-	-	-	-	-	GO:0043169//cation binding;GO:0070011//peptidase activity, acting on L-amino acid peptides	GO:0019538//protein metabolic process
gene-BSU_10210	-0.856253823	2.85E-06	1.28E-05	no	--	ASCH domain-containing protein [Bacillus subtilis]	-	-	-	-	-	-	-
gene-BSU_10220	-0.345314706	0.003305164	0.009521737	no	gltT	proton/sodium-glutamate (aspartate) symport permease [Bacillus subtilis subsp. subtilis str. 168] [Bacillus subtilis]	-	-	-	-	GO:0031224//intrinsic component of membrane	GO:0005310//dicarboxylic acid transmembrane transporter activity;GO:0015291//secondary active transmembrane transporter activity	GO:0044763//single-organism cellular process;GO:0046942//carboxylic acid transport
gene-BSU_10230	-0.76766766	0.714589637	0.870816323	no	--	YhfH family protein [Bacillus sp. X2(2017)]	-	-	-	-	-	-	-
gene-BSU_10240	-0.247449879	0.610773306	0.786968211	no	yhfI	MBL fold metallo-hydrolase [Bacillus subtilis]	-	-	-	-	-	GO:0003824//catalytic activity;GO:0043169//cation binding	-
gene-BSU_10250	-0.137503524	0.593323752	0.771630303	no	lplJ	lipoate-protein ligase [Bacillus subtilis subsp. subtilis str. 168] [Bacillus subtilis]	Metabolism;Metabolism	Global and overview maps;Metabolism of cofactors and vitamins	ko01100//Metabolic pathways;ko00785//Lipoic acid metabolism	K03800;K03800	-	-	-
gene-BSU_10260	-0.245318436	0.040661954	0.090942375	no	yhfK	SDR family oxidoreductase [Bacillus subtilis]	-	-	-	-	-	GO:0003824//catalytic activity	-
gene-BSU_10270	-0.664398584	2.93E-11	2.05E-10	no	lcfB	long-chain fatty-acid-CoA ligase (degradative) [Bacillus subtilis subsp. subtilis str. 168] [Bacillus subtilis]	Metabolism;Cellular Processes;Metabolism;Metabolism;Metabolism	Global and overview maps;Cellular community - prokaryotes;Global and overview maps;Lipid metabolism;Lipid metabolism	ko01100//Metabolic pathways;ko02024//Quorum sensing;ko01212//Fatty acid metabolism;ko00061//Fatty acid biosynthesis;ko00071//Fatty acid degradation	K01897;K01897;K01897;K01897;K01897	-	-	-
gene-BSU_10280	0.357680578	0.637299393	0.806222123	no	--	YhfM [Bacillus subtilis QB928] [Bacillus subtilis]	-	-	-	-	-	-	-
gene-BSU_10290	-0.510954371	0.136321018	0.252175458	no	yhfN	M48 family metalloprotease [Bacillus subtilis]	Metabolism;Metabolism	Global and overview maps;Metabolism of terpenoids and polyketides	ko01110//Biosynthesis of secondary metabolites;ko00900//Terpenoid backbone biosynthesis	K06013;K06013	-	GO:0043169//cation binding;GO:0070011//peptidase activity, acting on L-amino acid peptides	GO:0016485//protein processing
gene-BSU_10300	10.67254429	0	0	yes	aprE	serine alkaline protease (Ca(2+)-dependent subtilisin E) [Bacillus subtilis subsp. subtilis str. 168] [Bacillus subtilis]	-	-	-	-	-	GO:0004175//endopeptidase activity;GO:0043169//cation binding	GO:0019538//protein metabolic process;GO:0030195//negative regulation of blood coagulation;GO:0048646//anatomical structure formation involved in morphogenesis
gene-BSU_10310	-11.52649924	0.136555798	0.252361702	no	yhfO	GNAT family N-acetyltransferase [Bacillus subtilis]	-	-	-	-	-	GO:0016740//transferase activity	-
gene-BSU_10320	-1.21947297	2.14E-13	1.74E-12	yes	acuI	oxidoreductase [Bacillus sp. SN32]	Metabolism;Metabolism	Global and overview maps;Carbohydrate metabolism	ko01100//Metabolic pathways;ko00640//Propanoate metabolism	K19745;K19745	-	GO:0003824//catalytic activity;GO:0046914//transition metal ion binding	GO:0044710//single-organism metabolic process
gene-BSU_10330	1.035786286	0.000705785	0.002295096	yes	yfmC	ABC transporter substrate-binding protein [Bacillus subtilis]	-	-	-	-	-	-	-
gene-BSU_10340	0.160241505	0.521315679	0.704150626	no	phoE	phosphatase PhoE [Bacillus subtilis]	-	-	-	-	-	GO:0003824//catalytic activity	-
gene-BSU_10350	0.081832861	0.859228635	0.987989122	no	phaA	acetyl-CoA C-acetyltransferase [Bacillus subtilis subsp. subtilis str. 168] [Bacillus subtilis]	Metabolism;Metabolism;Metabolism;Environmental Information Processing;Metabolism;Metabolism;Metabolism;Metabolism;Metabolism;Metabolism;Metabolism;Metabolism;Metabolism;Metabolism;Metabolism;Metabolism;Metabolism;Metabolism	Global and overview maps;Global and overview maps;Global and overview maps;Signal transduction;Global and overview maps;Carbohydrate metabolism;Carbohydrate metabolism;Carbohydrate metabolism;Global and overview maps;Energy metabolism;Amino acid metabolism;Carbohydrate metabolism;Lipid metabolism;Amino acid metabolism;Amino acid metabolism;Metabolism of terpenoids and polyketides;Xenobiotics biod…	ko01100//Metabolic pathways;ko01110//Biosynthesis of secondary metabolites;ko01120//Microbial metabolism in diverse environments;ko02020//Two-component system;ko01200//Carbon metabolism;ko00620//Pyruvate metabolism;ko00630//Glyoxylate and dicarboxylate metabolism;ko00640//Propanoate metabolism;ko01212//Fatty acid metabolism;ko00720//Carbon fixation pathways in prokaryotes;ko00280//Valine, leucine…	K00626;K00626;K00626;K00626;K00626;K00626;K00626;K00626;K00626;K00626;K00626;K00626;K00626;K00626;K00626;K00626;K00626;K00626	-	GO:0016746//transferase activity, transferring acyl groups	-
gene-BSU_10360	-0.408446367	0.112637659	0.214727309	no	yhfT	AMP-binding protein [Bacillus subtilis]	Metabolism;Cellular Processes;Metabolism;Metabolism;Metabolism	Global and overview maps;Cellular community - prokaryotes;Global and overview maps;Lipid metabolism;Lipid metabolism	ko01100//Metabolic pathways;ko02024//Quorum sensing;ko01212//Fatty acid metabolism;ko00061//Fatty acid biosynthesis;ko00071//Fatty acid degradation	K01897;K01897;K01897;K01897;K01897	-	GO:0003824//catalytic activity;GO:0032550//purine ribonucleoside binding	-
gene-BSU_10370	13.32051852	0.000354863	0.001205024	yes	bioY	biotin transporter [Bacillus subtilis subsp. subtilis str. 168] [Bacillus subtilis]	Environmental Information Processing	Membrane transport	ko02010//ABC transporters	K03523	GO:0031224//intrinsic component of membrane	GO:0051183//vitamin transporter activity	GO:0015718//monocarboxylic acid transport
gene-BSU_10380	-3.167093411	2.94E-05	0.00011703	yes	hemAT	heme-based dioxygen sensor [Bacillus subtilis subsp. subtilis str. 168] [Bacillus subtilis]	-	-	-	-	-	GO:0046906//tetrapyrrole binding;GO:0046914//transition metal ion binding;GO:0060089//molecular transducer activity	GO:0006935//chemotaxis;GO:0015669//gas transport;GO:0050794//regulation of cellular process
gene-BSU_10390	-3.564203941	0.05673072	0.120594338	no	puuB	FAD-dependent oxidoreductase [Bacillus subtilis]	-	-	-	-	-	GO:0003824//catalytic activity;GO:0043169//cation binding;GO:0051536//iron-sulfur cluster binding	GO:0015992//proton transport;GO:0044710//single-organism metabolic process
gene-BSU_10400	-0.713881981	0.698342098	0.856723024	no	yhxC	oxidoreductase [Bacillus subtilis]	-	-	-	-	-	GO:0003824//catalytic activity	GO:0044710//single-organism metabolic process
gene-BSU_10410	0.067191434	0.878383478	1	no	--	YhzC [Bacillus subtilis QB928] [Bacillus subtilis]	-	-	-	-	-	-	-
gene-BSU_10420	0.775293713	0.422096451	0.611213958	no	comK	competence transcription factor (CTF) [Bacillus subtilis subsp. subtilis str. 168] [Bacillus subtilis]	Cellular Processes	Cellular community - prokaryotes	ko02024//Quorum sensing	K02250	-	-	GO:0009294//DNA mediated transformation;GO:0010468//regulation of gene expression;GO:0034645//cellular macromolecule biosynthetic process
gene-BSU_10430	-1.817966185	7.84E-62	3.13E-60	yes	yhxD	oxidoreductase [Bacillus sp. LM 4-2]	-	-	-	-	-	GO:0003824//catalytic activity;GO:0043169//cation binding	GO:0044710//single-organism metabolic process
gene-BSU_10440	-2.025565771	1.90E-10	1.26E-09	yes	--	excalibur calcium-binding domain-containing protein [Bacillus subtilis]	-	-	-	-	-	-	-
gene-BSU_10450	1.065166756	0.00010803	0.000393954	yes	yhjB	sodium:solute symporter [Bacillus subtilis]	-	-	-	-	GO:0031224//intrinsic component of membrane	GO:0015291//secondary active transmembrane transporter activity	GO:0044763//single-organism cellular process;GO:0051234//establishment of localization
gene-BSU_10460	2.064540252	0.106041994	0.204795525	no	yhjC	DUF3311 domain-containing protein [Bacillus subtilis]	-	-	-	-	GO:0031224//intrinsic component of membrane	-	-
gene-BSU_10470	11.53867395	0.265225312	0.429336154	no	--	YhjD [Bacillus subtilis subsp. subtilis str. RO-NN-1] [Bacillus subtilis]	-	-	-	-	-	-	-
gene-BSU_10480	0.482063053	0.057324561	0.121726982	no	yhjE	TVP38/TMEM64 family protein [Bacillus subtilis subsp. subtilis] [Bacillus subtilis]	-	-	-	-	GO:0031224//intrinsic component of membrane	-	-
gene-BSU_10490	0.56595843	0.019470903	0.047545229	no	sipV	Type I signal peptidase [Bacillus subtilis QB928] [Bacillus subtilis]	Genetic Information Processing	Folding, sorting and degradation	ko03060//Protein export	K03100	GO:0031224//intrinsic component of membrane	GO:0070011//peptidase activity, acting on L-amino acid peptides	GO:0019538//protein metabolic process
gene-BSU_10500	-0.707549106	0.344444507	0.52858984	no	yhjG	monooxygenase [Bacillus subtilis]	-	-	-	-	-	GO:0003824//catalytic activity	GO:0006725//cellular aromatic compound metabolic process;GO:0044710//single-organism metabolic process
gene-BSU_10510	-1.709490198	0.005175252	0.014319871	yes	yhjH	YhzA homolog [Bacillus subtilis]	-	-	-	-	GO:0044424//intracellular part	GO:0001071//nucleic acid binding transcription factor activity	GO:0010468//regulation of gene expression;GO:0034645//cellular macromolecule biosynthetic process
gene-BSU_10520	3.093011675	3.49E-35	7.37E-34	yes	glcP	glucose/mannose:H+ symporter (recent HGT island) [Bacillus subtilis subsp. subtilis str. 168] [Bacillus subtilis]	-	-	-	-	GO:0031224//intrinsic component of membrane	-	GO:0044763//single-organism cellular process;GO:0044765//single-organism transport
gene-BSU_10530	3.364879507	2.35E-100	1.87E-98	yes	ntdC	biosynthesis of neotrehalosadiamine (3,3'-diamino-3,3'-dideoxy-alpha,beta-trehalose), glucose-6-P 3-dehydrogenase; kanosamine biosynthesis (recent HGT island) [Bacillus subtilis subsp. subtilis str. 168] [Bacillus subtilis]	Metabolism;Metabolism;Metabolism	Global and overview maps;Global and overview maps;Biosynthesis of other secondary metabolites	ko01100//Metabolic pathways;ko01110//Biosynthesis of secondary metabolites;ko00998//Biosynthesis of various secondary metabolites - part 2	K18652;K18652;K18652	-	-	-
gene-BSU_10540	3.987693266	1.19E-84	7.65E-83	yes	ntdB	biosynthesis of neotrehalosadiamine (3,3'-diamino-3,3'-dideoxy-alpha,beta-trehalose);kanosamine-6-phosphate phosphatase (recent HGT island) [Bacillus subtilis subsp. subtilis str. 168] [Bacillus subtilis]	Metabolism;Metabolism;Metabolism	Global and overview maps;Global and overview maps;Biosynthesis of other secondary metabolites	ko01100//Metabolic pathways;ko01110//Biosynthesis of secondary metabolites;ko00998//Biosynthesis of various secondary metabolites - part 2	K18654;K18654;K18654	-	-	-
gene-BSU_10550	3.858153721	1.10E-46	3.20E-45	yes	ntdA	Biosynthesis of neotrehalosadiamine(3,3'-diamino-3,3'-dideoxy-alpha,beta-tr ehalose) [Bacillus subtilis QB928] [Bacillus subtilis]	Metabolism;Metabolism;Metabolism	Global and overview maps;Global and overview maps;Biosynthesis of other secondary metabolites	ko01100//Metabolic pathways;ko01110//Biosynthesis of secondary metabolites;ko00998//Biosynthesis of various secondary metabolites - part 2	K18653;K18653;K18653	-	GO:0016769//transferase activity, transferring nitrogenous groups;GO:0043168//anion binding	GO:0016999//antibiotic metabolic process
gene-BSU_10560	0.41129027	0.00125379	0.003896123	no	ntdR	transcriptional regulator of the ntd operon (NtdR-NTD) (recent HGT island) [Bacillus subtilis subsp. subtilis str. 168] [Bacillus subtilis]	-	-	-	-	-	GO:0005488//binding	GO:0010468//regulation of gene expression
gene-BSU_10570	-0.331456587	0.347303242	0.531545813	no	--	AbrB family transcriptional regulator [Bacillus subtilis]	-	-	-	-	GO:0031224//intrinsic component of membrane	-	GO:0010467//gene expression
gene-BSU_10580	-3.117997209	0.217304381	0.366770085	no	yhjO	MFS transporter [Bacillus subtilis subsp. subtilis str. OH 131.1] [Bacillus subtilis]	-	-	-	-	GO:0031224//intrinsic component of membrane	-	GO:0044763//single-organism cellular process;GO:0051234//establishment of localization
gene-BSU_10590	0.181481582	0.385033854	0.57259973	no	--	YhjP [Bacillus subtilis QB928] [Bacillus subtilis]	-	-	-	-	-	-	-
gene-BSU_10600	-10.46147945	1	1	no	yhjQ	ferredoxin [Bacillus subtilis subsp. subtilis str. BAB-1] [Bacillus subtilis]	-	-	-	-	-	-	-
gene-BSU_10610	-1.786939086	1	1	no	--	effector protein [Bacillus subtilis]	-	-	-	-	-	GO:0043169//cation binding	GO:0044710//single-organism metabolic process
gene-BSU_10620	0.247959821	0.007510107	0.020137988	no	addB	ATP-dependent deoxyribonuclease (subunit B) [Bacillus subtilis QB928] [Bacillus subtilis]	-	-	-	-	-	GO:0004527//exonuclease activity;GO:0017111//nucleoside-triphosphatase activity;GO:0032550//purine ribonucleoside binding;GO:0043169//cation binding;GO:0043566//structure-specific DNA binding;GO:0051536//iron-sulfur cluster binding	GO:0000725//recombinational repair
gene-BSU_10630	0.184412728	0.017398773	0.043065202	no	addA	ATP-dependent deoxyribonuclease (subunit A) [Bacillus subtilis subsp. subtilis str. 168] [Bacillus subtilis]	-	-	-	-	-	GO:0003678//DNA helicase activity;GO:0004527//exonuclease activity;GO:0032550//purine ribonucleoside binding;GO:0043566//structure-specific DNA binding	GO:0000725//recombinational repair;GO:0032392//DNA geometric change
gene-BSU_10640	0.002402589	0.985669693	1	no	sbcD	DNA repair exonuclease [Bacillus subtilis subsp. subtilis str. 168] [Bacillus subtilis]	-	-	-	-	-	-	-
gene-BSU_10650	0.070183839	0.392169187	0.579968516	no	sbcC	DNA ATP-dependent repair enzyme [Bacillus subtilis subsp. subtilis str. 168] [Bacillus subtilis]	-	-	-	-	-	-	-
gene-BSU_10660	0.377927332	0.029709137	0.06899852	no	--	HNH nuclease-like essential for DNA repair [Bacillus subtilis subsp. subtilis str. 168] [Bacillus subtilis]	-	-	-	-	-	-	-
gene-BSU_10670	-0.754780418	1	1	no	gerPF	spore germination protein [Bacillus subtilis subsp. subtilis str. 168] [Bacillus subtilis]	-	-	-	-	-	-	-
gene-BSU_10680	-2.614216306	0.007109325	0.019192291	yes	gerPE	spore germination protein [Bacillus subtilis subsp. subtilis str. 168] [Bacillus subtilis]	-	-	-	-	-	-	-
gene-BSU_10690	-12.25709314	0.520186503	0.704114901	no	gerPD	spore germination protein [Bacillus subtilis subsp. subtilis str. 168] [Bacillus subtilis]	-	-	-	-	-	-	-
gene-BSU_10700	-1.601823596	0.065693064	0.136874843	no	gerPC	Spore germination protein [Bacillus subtilis QB928] [Bacillus subtilis]	-	-	-	-	-	-	-
gene-BSU_10710	10.2227949	1	1	no	gerPB	spore gernimation protein GerPB [Bacillus subtilis]	-	-	-	-	-	-	-
gene-BSU_10720	11.23182118	0.517277646	0.703195055	no	gerPA	spore germination protein [Bacillus subtilis subsp. subtilis str. 168] [Bacillus subtilis]	-	-	-	-	-	-	GO:0019954//asexual reproduction;GO:0032502//developmental process
gene-BSU_10730	-12.35121532	0.510315705	0.700402867	no	yisI	Spo0A-P phosphatase (iron-metabolism related) [Bacillus subtilis subsp. subtilis str. 168] [Bacillus subtilis]	-	-	-	-	-	GO:0003824//catalytic activity	GO:0048646//anatomical structure formation involved in morphogenesis
gene-BSU_10740	-5.901074944	3.50E-11	2.43E-10	yes	yisJ	spore coat protein [Bacillus subtilis]	-	-	-	-	GO:0005618//cell wall	-	-
gene-BSU_10750	-0.228202814	0.118913799	0.225377179	no	fahd2	hydrolase/isomerase involved in remodelling the bacterial envelope [Bacillus subtilis subsp. subtilis str. 168] [Bacillus subtilis]	-	-	-	-	-	GO:0043169//cation binding	-
gene-BSU_10760	-0.585216608	0.14070097	0.257403426	no	yisL	MULTISPECIES: YisL family protein [Bacillus]	-	-	-	-	GO:0031224//intrinsic component of membrane	-	-
gene-BSU_10770	-0.336691143	9.68E-05	0.000354997	no	wprA	cell wall-associated protease [Bacillus subtilis subsp. subtilis str. 168] [Bacillus subtilis]	-	-	-	-	GO:0030312//external encapsulating structure	GO:0070011//peptidase activity, acting on L-amino acid peptides	GO:0019538//protein metabolic process;GO:0045229//external encapsulating structure organization
gene-BSU_10780	-0.786826109	1	1	no	--	YisN [Bacillus subtilis QB928] [Bacillus subtilis]	-	-	-	-	-	-	-
gene-BSU_10790	-3.543383397	5.48E-05	0.00020811	yes	asnO	asparagine synthetase (sporulation related) [Bacillus subtilis subsp. subtilis str. 168] [Bacillus subtilis]	Metabolism;Metabolism;Metabolism;Metabolism	Global and overview maps;Global and overview maps;Global and overview maps;Amino acid metabolism	ko01100//Metabolic pathways;ko01110//Biosynthesis of secondary metabolites;ko01230//Biosynthesis of amino acids;ko00250//Alanine, aspartate and glutamate metabolism	K01953;K01953;K01953;K01953	-	-	-
gene-BSU_10800	-1.150137252	0.102817022	0.199436031	no	--	DUF664 domain-containing protein [Bacillus subtilis]	-	-	-	-	-	GO:0043169//cation binding	-
gene-BSU_10810	-0.583963289	0.000988006	0.003128687	no	--	farnesyl diphosphate phosphatase [Bacillus subtilis subsp. subtilis str. 168] [Bacillus subtilis]	Metabolism;Metabolism;Metabolism	Global and overview maps;Global and overview maps;Metabolism of terpenoids and polyketides	ko01100//Metabolic pathways;ko01110//Biosynthesis of secondary metabolites;ko00906//Carotenoid biosynthesis	K02291;K02291;K02291	-	GO:0003824//catalytic activity	-
gene-BSU_10820	-1.46712601	0.310108367	0.485418746	no	yisQ	MATE family efflux transporter [Bacillus subtilis subsp. natto] [Bacillus subtilis]	-	-	-	-	GO:0031224//intrinsic component of membrane	GO:0015291//secondary active transmembrane transporter activity	GO:0015893//drug transport;GO:0044763//single-organism cellular process
gene-BSU_10830	-0.628852636	0.000113363	0.000411571	no	yisR	AraC family transcriptional regulator [Bacillus subtilis]	-	-	-	-	-	GO:0001071//nucleic acid binding transcription factor activity;GO:0003677//DNA binding	GO:0010468//regulation of gene expression;GO:0034645//cellular macromolecule biosynthetic process
gene-BSU_10840	-0.691922196	1.62E-09	1.00E-08	no	degA	Transcriptional regulator (LacI family) [Bacillus subtilis QB928] [Bacillus subtilis]	-	-	-	-	-	GO:0001071//nucleic acid binding transcription factor activity;GO:0003676//nucleic acid binding	GO:0010468//regulation of gene expression;GO:0034645//cellular macromolecule biosynthetic process
gene-BSU_10850	-1.280846029	1.17E-07	6.07E-07	yes	iolX	scyllo-inositol 2-dehydrogenase (NAD(+)) [Bacillus subtilis subsp. subtilis str. 168] [Bacillus subtilis]	Metabolism;Metabolism;Metabolism	Global and overview maps;Global and overview maps;Carbohydrate metabolism	ko01100//Metabolic pathways;ko01120//Microbial metabolism in diverse environments;ko00562//Inositol phosphate metabolism	K16043;K16043;K16043	-	-	-
gene-BSU_10860	-0.912783487	4.17E-12	3.17E-11	no	dinB	YisT [Bacillus subtilis QB928] [Bacillus subtilis]	-	-	-	-	-	-	-
gene-BSU_10870	-0.684113712	0.770722991	0.918255218	no	--	amino acid transporter [Bacillus subtilis subsp. subtilis] [Bacillus subtilis]	-	-	-	-	GO:0031224//intrinsic component of membrane	-	GO:0046942//carboxylic acid transport
gene-BSU_10880	-0.338702822	0.433694212	0.623619052	no	yisV	PLP-dependent aminotransferase family protein [Bacillus subtilis]	-	-	-	-	-	-	-
gene-BSU_10890	0.577986205	0.450071044	0.639751858	no	--	pentapeptide repeat-containing protein [Bacillus subtilis]	-	-	-	-	-	-	-
gene-BSU_10900	-0.174103833	1	1	no	yisY	alpha/beta hydrolase [Bacillus subtilis]	-	-	-	-	-	GO:0003824//catalytic activity	-
gene-BSU_10910	-0.71137388	0.633114057	0.805011181	no	yisZ	adenylyl-sulfate kinase [Bacillus subtilis]	Metabolism;Metabolism;Metabolism;Metabolism	Global and overview maps;Global and overview maps;Nucleotide metabolism;Energy metabolism	ko01100//Metabolic pathways;ko01120//Microbial metabolism in diverse environments;ko00230//Purine metabolism;ko00920//Sulfur metabolism	K00860;K00860;K00860;K00860	-	GO:0016301//kinase activity;GO:0032550//purine ribonucleoside binding	GO:0006796//phosphate-containing compound metabolic process;GO:0044272//sulfur compound biosynthetic process
gene-BSU_10920	0.477578965	0.785671488	0.932379703	no	yitA	sulfate adenylyltransferase [Bacillus subtilis]	Metabolism;Metabolism;Metabolism;Metabolism;Metabolism;Metabolism;Metabolism	Global and overview maps;Global and overview maps;Global and overview maps;Nucleotide metabolism;Energy metabolism;Metabolism of other amino acids;Biosynthesis of other secondary metabolites	ko01100//Metabolic pathways;ko01110//Biosynthesis of secondary metabolites;ko01120//Microbial metabolism in diverse environments;ko00230//Purine metabolism;ko00920//Sulfur metabolism;ko00450//Selenocompound metabolism;ko00261//Monobactam biosynthesis	K00958;K00958;K00958;K00958;K00958;K00958;K00958	-	GO:0004779//sulfate adenylyltransferase activity;GO:0032550//purine ribonucleoside binding	GO:0044272//sulfur compound biosynthetic process
gene-BSU_10930	-10.34429591	0.520461669	0.704114901	no	yitB	phosphoadenylyl-sulfate reductase [Bacillus subtilis]	Metabolism;Metabolism;Metabolism	Global and overview maps;Global and overview maps;Energy metabolism	ko01100//Metabolic pathways;ko01120//Microbial metabolism in diverse environments;ko00920//Sulfur metabolism	K00390;K00390;K00390	-	GO:0016491//oxidoreductase activity	GO:0044272//sulfur compound biosynthetic process;GO:0044710//single-organism metabolic process;GO:0044763//single-organism cellular process
gene-BSU_10940	-0.064390587	1	1	no	comB	2-phospho,3-sulfolactate phosphatase (sporulation related) [Bacillus subtilis subsp. subtilis str. 168] [Bacillus subtilis]	Metabolism;Metabolism;Metabolism	Global and overview maps;Global and overview maps;Energy metabolism	ko01100//Metabolic pathways;ko01120//Microbial metabolism in diverse environments;ko00680//Methane metabolism	K05979;K05979;K05979	-	-	-
gene-BSU_10950	1.239187664	0.636010755	0.805495695	no	yitD	2-phospho-3-sulfolactate synthase [Bacillus subtilis subsp. subtilis str. 168] [Bacillus subtilis]	Metabolism;Metabolism;Metabolism	Global and overview maps;Global and overview maps;Energy metabolism	ko01100//Metabolic pathways;ko01120//Microbial metabolism in diverse environments;ko00680//Methane metabolism	K08097;K08097;K08097	-	GO:0016846//carbon-sulfur lyase activity	GO:0009108//coenzyme biosynthetic process
gene-BSU_10960	8.797661526	1	1	no	yitE	YitE [Bacillus sp. JS]	-	-	-	-	GO:0031224//intrinsic component of membrane	-	-
gene-BSU_10970	-0.798659738	0.187545549	0.325492275	no	--	mandelate racemase/muconate lactonizing enzyme family protein [Bacillus subtilis]	-	-	-	-	-	GO:0003824//catalytic activity;GO:0043169//cation binding	-
gene-BSU_10980	-0.267497503	0.61445822	0.789339439	no	yitG	YitG, partial [Bacillus subtilis]	-	-	-	-	GO:0031224//intrinsic component of membrane	-	GO:0044763//single-organism cellular process;GO:0051234//establishment of localization
gene-BSU_10990	-1.662110901	7.79E-20	8.86E-19	yes	yitH	GNAT family N-acetyltransferase [Bacillus subtilis]	-	-	-	-	-	GO:0016740//transferase activity	-
gene-BSU_11000	-1.367302171	0.000109471	0.000398531	yes	yitI	GNAT family N-acetyltransferase [Bacillus subtilis]	-	-	-	-	-	GO:0016740//transferase activity	-
gene-BSU_11010	-0.658314242	0.023589737	0.056293691	no	yitJ	bifunctional homocysteine S-methyltransferase using (R,S)AdoMet and methylenetetrahydrofolate reductase [NAD(P)H] [Bacillus subtilis subsp. subtilis str. 168] [Bacillus subtilis]	Metabolism;Metabolism;Metabolism;Metabolism;Metabolism;Metabolism;Metabolism	Global and overview maps;Global and overview maps;Global and overview maps;Global and overview maps;Amino acid metabolism;Metabolism of other amino acids;Metabolism of cofactors and vitamins	ko01100//Metabolic pathways;ko01110//Biosynthesis of secondary metabolites;ko01120//Microbial metabolism in diverse environments;ko01230//Biosynthesis of amino acids;ko00270//Cysteine and methionine metabolism;ko00450//Selenocompound metabolism;ko00670//One carbon pool by folate	K24042;K24042;K24042;K24042;K24042;K24042;K24042	-	GO:0008172//S-methyltransferase activity;GO:0043169//cation binding	GO:0000097//sulfur amino acid biosynthetic process;GO:0006730//one-carbon metabolic process
gene-BSU_11020	0.694264317	0.01045175	0.027079534	no	yitK	YajQ family cyclic di-GMP-binding protein [Bacillus sp. MBGLi79]	-	-	-	-	-	-	-
gene-BSU_11030	-0.237779045	0.192452771	0.332169013	no	cvfB	RNA-binding protein [Bacillus subtilis subsp. subtilis str. 168] [Bacillus subtilis]	-	-	-	-	-	-	-
gene-BSU_11040	1.511439176	8.84E-34	1.75E-32	yes	--	sporulation delaying protein family toxin [Bacillus sp. SJZ110]	-	-	-	-	GO:0031224//intrinsic component of membrane	-	-
gene-BSU_11055	3.188791502	5.87E-36	1.29E-34	yes	sdpB	antimicrobial peptide system SdpB family protein [Bacillus subtilis]	-	-	-	-	-	-	-
gene-BSU_11070	2.901716123	9.07E-16	8.53E-15	yes	--	YitP [Bacillus subtilis QB928] [Bacillus subtilis]	-	-	-	-	GO:0031224//intrinsic component of membrane	-	-
gene-BSU_11079	0.276433349	0.607840965	0.784374337	no	--	PadR family transcriptional regulator [Bacillus subtilis]	-	-	-	-	-	-	-
gene-BSU_11080	0.885208488	0.004270724	0.011972746	no	--	YitQ [Bacillus subtilis QB928] [Bacillus subtilis]	-	-	-	-	-	-	-
gene-BSU_11090	0.090239306	1	1	no	--	DUF3784 domain-containing protein [Bacillus subtilis]	-	-	-	-	GO:0031224//intrinsic component of membrane	-	-
gene-BSU_11100	-1.692467846	1.50E-46	4.34E-45	yes	nprB	extracellular neutral protease B [Bacillus subtilis subsp. subtilis str. 168] [Bacillus subtilis]	Cellular Processes	Cellular community - prokaryotes	ko02024//Quorum sensing	K08777	-	GO:0043169//cation binding;GO:0070011//peptidase activity, acting on L-amino acid peptides	GO:0019538//protein metabolic process
gene-BSU_11110	-0.756243245	8.75E-07	4.13E-06	no	yitS	YitS [Bacillus subtilis QB928] [Bacillus subtilis]	-	-	-	-	-	-	-
gene-BSU_11120	0.35955889	3.65E-05	0.000143051	no	yitT	YitT family protein [Bacillus subtilis]	-	-	-	-	GO:0031224//intrinsic component of membrane	-	-
gene-BSU_11130	0.463065659	6.44E-05	0.000243499	no	ipi	intracellular proteinase inhibitor BsuPI [Bacillus subtilis subsp. subtilis str. 168] [Bacillus subtilis]	-	-	-	-	GO:0044424//intracellular part	GO:0004857//enzyme inhibitor activity	GO:0010466//negative regulation of peptidase activity
gene-BSU_11139	0.428226592	0.646722703	0.813244117	no	--	DUF3813 domain-containing protein [Bacillus sp. MBGLi79]	-	-	-	-	-	-	-
gene-BSU_11140	-0.091491126	0.744019046	0.897604728	no	yitU	5-amino-6-ribitylamino-2,4(1H, 3H)-pyrimidinedione 5'-phosphate phosphatase (promiscuous) [Bacillus subtilis subsp. subtilis str. 168] [Bacillus subtilis]	Metabolism;Metabolism;Metabolism	Global and overview maps;Global and overview maps;Metabolism of cofactors and vitamins	ko01100//Metabolic pathways;ko01110//Biosynthesis of secondary metabolites;ko00740//Riboflavin metabolism	K21064;K21064;K21064	-	GO:0016787//hydrolase activity;GO:0043169//cation binding	GO:0008152//metabolic process
gene-BSU_11150	-0.936551594	1.24E-05	5.16E-05	no	--	prolyl oligopeptidase family serine peptidase [Bacillus subtilis]	-	-	-	-	-	GO:0003824//catalytic activity	-
gene-BSU_11160	-0.292833907	0.09128838	0.180944182	no	yitW	DNA methyltransferase [Bacillus subtilis subsp. subtilis] [Bacillus subtilis]	-	-	-	-	-	-	-
gene-BSU_11170	-0.820973963	7.02E-08	3.74E-07	no	yitY	FAD-binding protein [Bacillus subtilis]	-	-	-	-	-	-	-
gene-BSU_11180	-1.154244963	0.011475082	0.029458087	yes	yitZ	MFS transporter [Bacillus subtilis]	-	-	-	-	GO:0031224//intrinsic component of membrane	-	GO:0044763//single-organism cellular process;GO:0051234//establishment of localization
gene-BSU_11190	-0.720219585	2.26E-11	1.60E-10	no	argC	N-acetylglutamate gamma-semialdehyde dehydrogenase [Bacillus subtilis subsp. subtilis str. 168] [Bacillus subtilis]	Metabolism;Metabolism;Metabolism;Metabolism;Metabolism	Global and overview maps;Global and overview maps;Global and overview maps;Global and overview maps;Amino acid metabolism	ko01100//Metabolic pathways;ko01110//Biosynthesis of secondary metabolites;ko01230//Biosynthesis of amino acids;ko01210//2-Oxocarboxylic acid metabolism;ko00220//Arginine biosynthesis	K00145;K00145;K00145;K00145;K00145	GO:0044424//intracellular part	GO:0000166//nucleotide binding;GO:0005515//protein binding;GO:0016620//oxidoreductase activity, acting on the aldehyde or oxo group of donors, NAD or NADP as acceptor	GO:0006525//arginine metabolic process
gene-BSU_11200	-0.293748523	0.012913141	0.032754884	no	argJ	Ornithine acetyltransferase [Bacillus subtilis QB928] [Bacillus subtilis]	Metabolism;Metabolism;Metabolism;Metabolism;Metabolism	Global and overview maps;Global and overview maps;Global and overview maps;Global and overview maps;Amino acid metabolism	ko01100//Metabolic pathways;ko01110//Biosynthesis of secondary metabolites;ko01230//Biosynthesis of amino acids;ko01210//2-Oxocarboxylic acid metabolism;ko00220//Arginine biosynthesis	K00620;K00620;K00620;K00620;K00620	GO:0044424//intracellular part	GO:0008080//N-acetyltransferase activity	GO:0006525//arginine metabolic process
gene-BSU_11210	0.13104706	0.324121816	0.503012853	no	argB	N-acetylglutamate 5-phosphotransferase (acetylglutamate kinase) [Bacillus subtilis subsp. subtilis str. 168] [Bacillus subtilis]	Metabolism;Metabolism;Metabolism;Metabolism;Metabolism	Global and overview maps;Global and overview maps;Global and overview maps;Global and overview maps;Amino acid metabolism	ko01100//Metabolic pathways;ko01110//Biosynthesis of secondary metabolites;ko01230//Biosynthesis of amino acids;ko01210//2-Oxocarboxylic acid metabolism;ko00220//Arginine biosynthesis	K00930;K00930;K00930;K00930;K00930	GO:0044424//intracellular part	GO:0016301//kinase activity;GO:0016774//phosphotransferase activity, carboxyl group as acceptor;GO:0032550//purine ribonucleoside binding	GO:0006525//arginine metabolic process;GO:0006560//proline metabolic process;GO:0006796//phosphate-containing compound metabolic process
gene-BSU_11220	0.706929493	3.80E-08	2.09E-07	no	argD	N-acetylornithine aminotransferase [Bacillus subtilis subsp. subtilis str. 168] [Bacillus subtilis]	Metabolism;Metabolism;Metabolism;Metabolism;Metabolism;Metabolism;Metabolism	Global and overview maps;Global and overview maps;Global and overview maps;Global and overview maps;Global and overview maps;Amino acid metabolism;Amino acid metabolism	ko01100//Metabolic pathways;ko01110//Biosynthesis of secondary metabolites;ko01120//Microbial metabolism in diverse environments;ko01230//Biosynthesis of amino acids;ko01210//2-Oxocarboxylic acid metabolism;ko00220//Arginine biosynthesis;ko00300//Lysine biosynthesis	K00821;K00821;K00821;K00821;K00821;K00821;K00821	GO:0044424//intracellular part	GO:0008483//transaminase activity;GO:0043168//anion binding	GO:0006525//arginine metabolic process
gene-BSU_11230	1.209914789	6.68E-23	8.77E-22	yes	carA	arginine-specific carbamoyl-phosphate synthetase (small subunit) [Bacillus subtilis subsp. subtilis str. 168] [Bacillus subtilis]	Metabolism;Metabolism;Metabolism	Global and overview maps;Nucleotide metabolism;Amino acid metabolism	ko01100//Metabolic pathways;ko00240//Pyrimidine metabolism;ko00250//Alanine, aspartate and glutamate metabolism	K01956;K01956;K01956	-	-	-
gene-BSU_11240	2.143132782	1.65E-92	1.27E-90	yes	carB	arginine-specific carbamoyl-phosphate synthetase (large subunit) [Bacillus subtilis subsp. subtilis str. 168] [Bacillus subtilis]	Metabolism;Metabolism;Metabolism	Global and overview maps;Nucleotide metabolism;Amino acid metabolism	ko01100//Metabolic pathways;ko00240//Pyrimidine metabolism;ko00250//Alanine, aspartate and glutamate metabolism	K01955;K01955;K01955	-	-	-
gene-BSU_11250	2.795356343	1.36E-85	9.36E-84	yes	argF	ornithine carbamoyltransferase [Bacillus subtilis subsp. subtilis str. 168] [Bacillus subtilis]	Metabolism;Metabolism;Metabolism;Metabolism	Global and overview maps;Global and overview maps;Global and overview maps;Amino acid metabolism	ko01100//Metabolic pathways;ko01110//Biosynthesis of secondary metabolites;ko01230//Biosynthesis of amino acids;ko00220//Arginine biosynthesis	K00611;K00611;K00611;K00611	GO:0044424//intracellular part	GO:0016741//transferase activity, transferring one-carbon groups;GO:0031406//carboxylic acid binding	GO:0006525//arginine metabolic process
gene-BSU_11260	0.836388772	1	1	no	--	YjzC family protein [Bacillus subtilis]	-	-	-	-	-	-	-
gene-BSU_11270	0.802812044	0.500828465	0.694097108	no	yjzD	forespore targeted protein [Bacillus subtilis subsp. subtilis str. 168] [Bacillus subtilis]	-	-	-	-	GO:0031224//intrinsic component of membrane	-	-
gene-BSU_11280	1.08607095	0.525477939	0.706989515	no	--	HMP-PP hydrolase (pyridoxal phosphatase) Cof detected in tic screen for thiamin metabolic s [Bacillus subtilis]	-	-	-	-	-	-	-
gene-BSU_11290	0.908750938	1	1	no	--	YjaV [Bacillus subtilis subsp. subtilis str. RO-NN-1] [Bacillus subtilis]	-	-	-	-	-	-	-
gene-BSU_11300	1.338310993	2.06E-10	1.36E-09	yes	med	positive regulator of comK [Bacillus subtilis subsp. subtilis str. SC-8] [Bacillus subtilis]	-	-	-	-	-	-	-
gene-BSU_11310	0.471562679	0.695933853	0.854655609	no	comZ	ComG operon repressor [Bacillus vallismortis]	-	-	-	-	-	-	GO:0009294//DNA mediated transformation;GO:0010468//regulation of gene expression
gene-BSU_11320	0.244760234	1	1	no	--	spore coat protein [Bacillus subtilis subsp. subtilis str. 168] [Bacillus subtilis]	-	-	-	-	-	-	-
gene-BSU_11330	0.638177061	0.00010342	0.00037788	no	fabHA	beta-ketoacyl-acyl carrier protein synthase III 1 [Bacillus subtilis subsp. subtilis str. 168] [Bacillus subtilis]	Metabolism;Metabolism;Metabolism	Global and overview maps;Global and overview maps;Lipid metabolism	ko01100//Metabolic pathways;ko01212//Fatty acid metabolism;ko00061//Fatty acid biosynthesis	K00648;K00648;K00648	GO:0044424//intracellular part	GO:0004312//fatty acid synthase activity	GO:0006631//fatty acid metabolic process
gene-BSU_11340	0.091146538	0.467576651	0.65876795	no	fabF	beta-ketoacyl-acyl carrier protein synthase II (involved in pimelate synthesis) [Bacillus subtilis subsp. subtilis str. 168] [Bacillus subtilis]	Metabolism;Metabolism;Metabolism;Metabolism	Global and overview maps;Global and overview maps;Lipid metabolism;Metabolism of cofactors and vitamins	ko01100//Metabolic pathways;ko01212//Fatty acid metabolism;ko00061//Fatty acid biosynthesis;ko00780//Biotin metabolism	K09458;K09458;K09458;K09458	-	GO:0016747//transferase activity, transferring acyl groups other than amino-acyl groups	GO:0006631//fatty acid metabolic process
gene-BSU_11350	-1.490369136	0.064152085	0.134295289	no	--	DUF2268 domain-containing protein [Bacillus subtilis]	-	-	-	-	-	-	-
gene-BSU_11360	0.107799094	0.617669529	0.791426275	no	appD	oligopeptide ABC transporter (ATP-binding protein) [Bacillus subtilis subsp. subtilis str. 168] [Bacillus subtilis]	Cellular Processes	Cellular community - prokaryotes	ko02024//Quorum sensing	K02031	GO:0016020//membrane	GO:0017111//nucleoside-triphosphatase activity;GO:0022892//substrate-specific transporter activity;GO:0032550//purine ribonucleoside binding	GO:0008104//protein localization;GO:0009294//DNA mediated transformation;GO:0042886//amide transport;GO:0048646//anatomical structure formation involved in morphogenesis
gene-BSU_11370	0.018848263	0.947510563	1	no	appF	oligopeptide ABC transporter (ATP-binding protein) [Bacillus subtilis subsp. subtilis str. 168] [Bacillus subtilis]	Cellular Processes	Cellular community - prokaryotes	ko02024//Quorum sensing	K02032	-	-	-
gene-BSU_11390	0.126001045	0.491013902	0.685015898	no	appB	oligopeptide ABC transporter (permease) [Bacillus subtilis subsp. subtilis str. 168] [Bacillus subtilis]	Cellular Processes	Cellular community - prokaryotes	ko02024//Quorum sensing	K02033	-	-	-
gene-BSU_11400	0.124167147	0.449185379	0.638948186	no	appC	oligopeptide ABC transporter (permease) [Bacillus subtilis subsp. subtilis str. 168] [Bacillus subtilis]	Cellular Processes	Cellular community - prokaryotes	ko02024//Quorum sensing	K02034	GO:0031224//intrinsic component of membrane	-	GO:0008104//protein localization;GO:0009294//DNA mediated transformation;GO:0042886//amide transport;GO:0048646//anatomical structure formation involved in morphogenesis
gene-BSU_11410	-1.117808611	0.025439919	0.06020479	no	yjbA	YjbA family protein [Bacillus subtilis]	-	-	-	-	-	-	-
gene-BSU_11420	-2.195639711	1.43E-66	6.35E-65	yes	trpS	tryptophanyl-tRNA synthetase [Bacillus subtilis subsp. subtilis str. 168] [Bacillus subtilis]	Genetic Information Processing	Translation	ko00970//Aminoacyl-tRNA biosynthesis	K01867	GO:0044424//intracellular part	GO:0004812//aminoacyl-tRNA ligase activity;GO:0032550//purine ribonucleoside binding	GO:0006418//tRNA aminoacylation for protein translation
gene-BSU_11430	0.188102776	0.020913128	0.050602414	no	oppA	oligopeptide ABC transporter (binding lipoprotein) [Bacillus subtilis subsp. subtilis str. 168] [Bacillus subtilis]	Environmental Information Processing;Cellular Processes	Membrane transport;Cellular community - prokaryotes	ko02010//ABC transporters;ko02024//Quorum sensing	K15580;K15580	GO:0016020//membrane	-	GO:0008104//protein localization;GO:0009294//DNA mediated transformation;GO:0042886//amide transport;GO:0048646//anatomical structure formation involved in morphogenesis
gene-BSU_11440	0.126473618	0.387059672	0.574969505	no	oppB	oligopeptide ABC transporter (permease) [Bacillus subtilis subsp. subtilis str. 168] [Bacillus subtilis]	Environmental Information Processing;Cellular Processes	Membrane transport;Cellular community - prokaryotes	ko02010//ABC transporters;ko02024//Quorum sensing	K15581;K15581	GO:0031224//intrinsic component of membrane	-	GO:0008104//protein localization;GO:0009294//DNA mediated transformation;GO:0042886//amide transport;GO:0048646//anatomical structure formation involved in morphogenesis
gene-BSU_11450	0.136307821	0.318267463	0.495855984	no	oppC	oligopeptide ABC transporter permease [Bacillus subtilis BSn5] [Bacillus subtilis]	Environmental Information Processing;Cellular Processes	Membrane transport;Cellular community - prokaryotes	ko02010//ABC transporters;ko02024//Quorum sensing	K15582;K15582	GO:0031224//intrinsic component of membrane	-	GO:0008104//protein localization;GO:0009294//DNA mediated transformation;GO:0042886//amide transport;GO:0048646//anatomical structure formation involved in morphogenesis
gene-BSU_11460	-0.362586702	0.001556252	0.004750916	no	oppD	oligopeptide ABC transporter ATP-binding protein OppD [Bacillus subtilis]	Environmental Information Processing;Cellular Processes	Membrane transport;Cellular community - prokaryotes	ko02010//ABC transporters;ko02024//Quorum sensing	K15583;K15583	-	-	-
gene-BSU_11470	-0.84024052	8.23E-21	9.71E-20	no	oppF	sporulation protein [Bacillus subtilis]	Environmental Information Processing;Cellular Processes	Membrane transport;Cellular community - prokaryotes	ko02010//ABC transporters;ko02024//Quorum sensing	K10823;K10823	GO:0016020//membrane	GO:0015405//P-P-bond-hydrolysis-driven transmembrane transporter activity;GO:0017111//nucleoside-triphosphatase activity;GO:0032550//purine ribonucleoside binding	GO:0008104//protein localization;GO:0009294//DNA mediated transformation;GO:0042886//amide transport;GO:0048646//anatomical structure formation involved in morphogenesis
gene-BSU_11480	-0.860635449	0.000610821	0.002002609	no	yjbB	MFS transporter [Bacillus subtilis]	-	-	-	-	-	-	-
gene-BSU_11490	-0.53588411	1.31E-06	6.07E-06	no	--	GNAT family N-acetyltransferase [Bacillus subtilis]	-	-	-	-	-	-	-
gene-BSU_11500	0.182381369	0.164420406	0.293923575	no	spxA	redox-sensitive regulator [Bacillus subtilis subsp. subtilis str. 168] [Bacillus subtilis]	-	-	-	-	GO:0044424//intracellular part	-	GO:0006355//regulation of transcription, DNA-templated
gene-BSU_11510	-2.350147969	0.088926855	0.177044487	no	yjbE	TerC family protein [Bacillus subtilis]	-	-	-	-	GO:0031224//intrinsic component of membrane	-	-
gene-BSU_11515	-1.037554018	0.123380084	0.231991769	no	--	Adapter protein MecA [Bacillus atrophaeus]	-	-	-	-	-	-	-
gene-BSU_11520	-0.28363491	0.024047916	0.057250109	no	mecA	adaptor protein controlling oligomerization of the AAA+ protein ClpC [Bacillus subtilis subsp. subtilis str. 168] [Bacillus subtilis]	-	-	-	-	-	GO:0005515//protein binding	GO:0009294//DNA mediated transformation;GO:0010648//negative regulation of cell communication;GO:0042173//regulation of sporulation resulting in formation of a cellular spore
gene-BSU_11525	0	1	1	notest	--	putative membrane protein [Bacillus subtilis MB73/2] [Bacillus subtilis]	-	-	-	-	-	-	-
gene-BSU_11530	-0.470171334	0.420102102	0.609203732	no	coiA	protein involved in establishment of DNA transport in competence [Bacillus subtilis BSn5] [Bacillus subtilis]	-	-	-	-	-	-	-
gene-BSU_11540	0.604903066	1.94E-09	1.20E-08	no	yjbG	oligoendopeptidase F [Bacillus subtilis subsp. subtilis str. 168] [Bacillus subtilis]	-	-	-	-	-	-	-
gene-BSU_11549	10.63481105	1	1	no	yizD	RecName: Full=Uncharacterized membrane protein YizD [Bacillus subtilis subsp. subtilis str. 168] [Bacillus subtilis]	-	-	-	-	GO:0031224//intrinsic component of membrane	-	-
gene-BSU_11550	0.137254002	0.612627452	0.78774848	no	yjbH	thiol management effector of SpxA degradation [Bacillus subtilis subsp. subtilis str. 168] [Bacillus subtilis]	-	-	-	-	-	-	-
gene-BSU_11560	0.150025444	0.737669461	0.892721004	no	yjbI	thiol management oxidoreductase [Bacillus subtilis]	-	-	-	-	-	GO:0043169//cation binding;GO:0046906//tetrapyrrole binding	GO:0015669//gas transport
gene-BSU_11570	0.177530069	0.770456666	0.918255218	no	yomI	bifunctional muramidase and murein lytic transglycosylase [Bacillus subtilis subsp. subtilis str. 168] [Bacillus subtilis]	-	-	-	-	-	GO:0016757//transferase activity, transferring glycosyl groups	-
gene-BSU_11580	-0.122942335	1	1	no	--	CYTH domain-containing protein [Bacillus subtilis subsp. subtilis] [Bacillus subtilis]	-	-	-	-	-	GO:0003824//catalytic activity	-
gene-BSU_11590	-0.633691145	0.05365781	0.114857652	no	yjbL	phosphatase [Bacillus sp. LM 4-2]	-	-	-	-	-	-	-
gene-BSU_11600	-0.548915632	0.00469009	0.013058937	no	yjbM	(p)ppGpp synthetase [Bacillus sp. JS]	-	-	-	-	-	GO:0016778//diphosphotransferase activity;GO:0032550//purine ribonucleoside binding	GO:0009152//purine ribonucleotide biosynthetic process
gene-BSU_11610	-0.328786217	0.073255524	0.150045965	no	ppnKA	inorganic polyphosphate/ATP-NAD kinase (quinolate activated) [Bacillus subtilis subsp. subtilis str. 168] [Bacillus subtilis]	Metabolism;Metabolism	Global and overview maps;Metabolism of cofactors and vitamins	ko01100//Metabolic pathways;ko00760//Nicotinate and nicotinamide metabolism	K00858;K00858	GO:0044424//intracellular part	GO:0016301//kinase activity;GO:0032550//purine ribonucleoside binding;GO:0043169//cation binding	GO:0006739//NADP metabolic process
gene-BSU_11620	0.185868827	0.244461919	0.403559395	no	yjbO	RluA family pseudouridine synthase [Bacillus subtilis]	-	-	-	-	-	GO:0003676//nucleic acid binding;GO:0016866//intramolecular transferase activity	GO:0016070//RNA metabolic process
gene-BSU_11630	-1.724728922	0.003860446	0.010931994	yes	prpE	phosphorylated protein phosphatase E and diadenosine-polyphosphate hydrolase [Bacillus subtilis subsp. subtilis str. 168] [Bacillus subtilis]	-	-	-	-	-	GO:0008796//bis(5'-nucleosyl)-tetraphosphatase activity;GO:0032550//purine ribonucleoside binding;GO:0046914//transition metal ion binding	-
gene-BSU_11640	-0.038431441	1	1	no	MJ1275	gated K+/H+ antiporter [Bacillus subtilis subsp. subtilis str. 168] [Bacillus subtilis]	-	-	-	-	GO:0031224//intrinsic component of membrane	GO:0015078//hydrogen ion transmembrane transporter activity;GO:0015291//secondary active transmembrane transporter activity	GO:0015992//proton transport;GO:0030001//metal ion transport;GO:0044763//single-organism cellular process
gene-BSU_11650	-1.702644136	0.000892875	0.002856914	yes	tenA	thiaminase II [Bacillus subtilis subsp. subtilis str. 168] [Bacillus subtilis]	Metabolism;Metabolism	Global and overview maps;Metabolism of cofactors and vitamins	ko01100//Metabolic pathways;ko00730//Thiamine metabolism	K03707;K03707	-	GO:0016810//hydrolase activity, acting on carbon-nitrogen (but not peptide) bonds	GO:0006772//thiamine metabolic process;GO:0009108//coenzyme biosynthetic process
gene-BSU_11660	-0.656806008	0.203339065	0.346571068	no	tenI	thiazole tautomerase [Bacillus subtilis subsp. subtilis str. 168] [Bacillus subtilis]	Metabolism;Metabolism	Global and overview maps;Metabolism of cofactors and vitamins	ko01100//Metabolic pathways;ko00730//Thiamine metabolism	K10810;K10810	-	GO:0016765//transferase activity, transferring alkyl or aryl (other than methyl) groups	GO:0006772//thiamine metabolic process;GO:0009108//coenzyme biosynthetic process
gene-BSU_11670	0.387180174	0.436084013	0.625639715	no	thiO	FAD-dependent glycine oxidase [Bacillus subtilis subsp. subtilis str. 168] [Bacillus subtilis]	Metabolism;Metabolism	Global and overview maps;Metabolism of cofactors and vitamins	ko01100//Metabolic pathways;ko00730//Thiamine metabolism	K03153;K03153	-	GO:0000166//nucleotide binding;GO:0016641//oxidoreductase activity, acting on the CH-NH2 group of donors, oxygen as acceptor	GO:0006772//thiamine metabolic process;GO:0006950//response to stress;GO:0009108//coenzyme biosynthetic process
gene-BSU_11680	1.350431612	0.639917007	0.808154914	no	thiS	Sulfur carrier for synthesis of hydroxyethylthiazole phosphate [Bacillus subtilis BSn5] [Bacillus subtilis]	Genetic Information Processing	Folding, sorting and degradation	ko04122//Sulfur relay system	K03154	-	-	GO:0006772//thiamine metabolic process;GO:0009108//coenzyme biosynthetic process
gene-BSU_11690	-0.291420006	0.569378036	0.748046876	no	thiG	hydroxyethylthiazole phosphate synthetase (thiamine biosynthesis) [Bacillus subtilis subsp. subtilis str. 168] [Bacillus subtilis]	Metabolism;Metabolism	Global and overview maps;Metabolism of cofactors and vitamins	ko01100//Metabolic pathways;ko00730//Thiamine metabolism	K03149;K03149	GO:0044424//intracellular part	GO:0016782//transferase activity, transferring sulfur-containing groups;GO:0016830//carbon-carbon lyase activity	GO:0006772//thiamine metabolic process;GO:0009108//coenzyme biosynthetic process
gene-BSU_11700	-1.120313317	0.009587363	0.025084314	yes	thiF	adenylate transferase and sulfur transferase (thiamine biosynthesis) [Bacillus subtilis subsp. subtilis str. 168] [Bacillus subtilis]	Metabolism;Metabolism;Genetic Information Processing	Global and overview maps;Metabolism of cofactors and vitamins;Folding, sorting and degradation	ko01100//Metabolic pathways;ko00730//Thiamine metabolism;ko04122//Sulfur relay system	K03148;K03148;K03148	-	GO:0016772//transferase activity, transferring phosphorus-containing groups;GO:0032550//purine ribonucleoside binding;GO:0043169//cation binding	GO:0006772//thiamine metabolic process;GO:0009108//coenzyme biosynthetic process
gene-BSU_11710	0.711922129	0.054147678	0.115719998	no	thiD	phosphomethylpyrimidine kinase, 4-amino-5-hydroxymethyl-2-methylpyrimidine and 4-amino-5-hydroxymethyl-2-methylpyrimidine pyrophosphate kinase [Bacillus subtilis subsp. subtilis str. 168] [Bacillus subtilis]	Metabolism;Metabolism	Global and overview maps;Metabolism of cofactors and vitamins	ko01100//Metabolic pathways;ko00730//Thiamine metabolism	K00941;K00941	-	-	-
gene-BSU_11720	-0.543121486	2.24E-08	1.27E-07	no	fabI	enoyl-acyl carrier protein reductase [Bacillus subtilis subsp. subtilis str. 168] [Bacillus subtilis]	Metabolism;Metabolism;Metabolism;Metabolism;Metabolism;Metabolism	Global and overview maps;Global and overview maps;Global and overview maps;Lipid metabolism;Metabolism of cofactors and vitamins;Biosynthesis of other secondary metabolites	ko01100//Metabolic pathways;ko01110//Biosynthesis of secondary metabolites;ko01212//Fatty acid metabolism;ko00061//Fatty acid biosynthesis;ko00780//Biotin metabolism;ko00333//Prodigiosin biosyntheses	K00208;K00208;K00208;K00208;K00208;K00208	-	-	-
gene-BSU_11730	-0.235390771	0.615285062	0.789724678	no	cotO	spore outer coat protein [Bacillus subtilis subsp. subtilis str. 168] [Bacillus subtilis]	-	-	-	-	GO:0005618//cell wall	-	-
gene-BSU_11740	-11.53624722	0.136886046	0.25250824	no	cotZ	spore coat protein (insoluble fraction, crust layer) [Bacillus subtilis subsp. subtilis str. 168] [Bacillus subtilis]	-	-	-	-	GO:0005618//cell wall	-	GO:0048646//anatomical structure formation involved in morphogenesis
gene-BSU_11750	9.154818109	1	1	no	cotY	outer spore coat protein [Bacillus subtilis XF-1] [Bacillus subtilis]	-	-	-	-	GO:0005618//cell wall	-	GO:0048646//anatomical structure formation involved in morphogenesis
gene-BSU_11760	-0.674046044	0.713403113	0.870728706	no	cotX	spore coat protein (insoluble fraction) [Bacillus subtilis subsp. subtilis str. 168] [Bacillus subtilis]	-	-	-	-	GO:0005618//cell wall	-	-
gene-BSU_11770	0	1	1	notest	cotW	spore coat protein (outemost layer) [Bacillus subtilis subsp. subtilis str. 168] [Bacillus subtilis]	-	-	-	-	-	-	GO:0048646//anatomical structure formation involved in morphogenesis
gene-BSU_11780	0	1	1	notest	cotV	spore coat protein (insoluble fraction) [Bacillus subtilis subsp. subtilis str. 168] [Bacillus subtilis]	-	-	-	-	GO:0005618//cell wall	-	GO:0048646//anatomical structure formation involved in morphogenesis
gene-BSU_11790	-1.728618251	1	1	no	yjcA	sporulation-specific protein [Bacillus subtilis subsp. subtilis str. 168] [Bacillus subtilis]	-	-	-	-	GO:0031224//intrinsic component of membrane	-	GO:0048646//anatomical structure formation involved in morphogenesis
gene-BSU_11799	0	1	1	notest	--	protein YjzK [Bacillus subtilis subsp. inaquosorum KCTC 13429] [Bacillus subtilis]	-	-	-	-	-	-	-
gene-BSU_11800	0	1	1	notest	--	sporulation-specific protein [Bacillus subtilis subsp. subtilis str. 168] [Bacillus subtilis]	-	-	-	-	-	-	-
gene-BSU_11809	0	1	1	notest	--	sporulation protein YjcZ [Bacillus subtilis subsp. inaquosorum] [Bacillus subtilis]	-	-	-	-	GO:0031224//intrinsic component of membrane	-	GO:0048646//anatomical structure formation involved in morphogenesis
gene-BSU_11810	0	1	1	notest	spoVIF	sporulation-specific protein needed for heat resistance [Bacillus subtilis subsp. subtilis str. 168] [Bacillus subtilis]	-	-	-	-	-	-	-
gene-BSU_11820	-0.690842074	0.031053665	0.071786862	no	pcrA	ATP-dependent DNA helicase Rep [Bacillus subtilis subsp. subtilis] [Bacillus subtilis]	Genetic Information Processing;Genetic Information Processing	Replication and repair;Replication and repair	ko03430//Mismatch repair;ko03420//Nucleotide excision repair	K03657;K03657	-	-	-
gene-BSU_11839	0.764207776	8.98E-05	0.000332237	no	--	Uncharacterised protein [Bacillus subtilis subsp. spizizenii] [Bacillus subtilis]	-	-	-	-	-	-	-
gene-BSU_11840	-0.420233358	0.000745732	0.002421051	no	yjcF	GNAT family N-acetyltransferase [Bacillus subtilis]	-	-	-	-	-	GO:0016740//transferase activity	-
gene-BSU_11850	-0.817679525	2.34E-16	2.28E-15	no	--	2',5' RNA ligase family protein [Bacillus sp. JS]	-	-	-	-	-	GO:0016787//hydrolase activity	-
gene-BSU_11860	-1.13791411	5.57E-29	9.37E-28	yes	--	Enterochelin esterase [Bacillus sp. CC120222-01]	-	-	-	-	-	-	-
gene-BSU_11870	-0.320919368	0.306644554	0.481507978	no	metI	cystathionine gamma-synthase and O-acetylhomoserine thiolyase [Bacillus subtilis subsp. subtilis str. 168] [Bacillus subtilis]	Metabolism;Metabolism;Metabolism;Metabolism;Metabolism;Metabolism	Global and overview maps;Global and overview maps;Global and overview maps;Amino acid metabolism;Energy metabolism;Metabolism of other amino acids	ko01100//Metabolic pathways;ko01110//Biosynthesis of secondary metabolites;ko01230//Biosynthesis of amino acids;ko00270//Cysteine and methionine metabolism;ko00920//Sulfur metabolism;ko00450//Selenocompound metabolism	K01739;K01739;K01739;K01739;K01739;K01739	-	-	-
gene-BSU_11880	-0.066128034	0.826586376	0.964632828	no	metC	cystathionine beta-lyase [Bacillus subtilis subsp. subtilis str. 168] [Bacillus subtilis]	Metabolism;Metabolism;Metabolism;Metabolism;Metabolism	Global and overview maps;Global and overview maps;Global and overview maps;Amino acid metabolism;Metabolism of other amino acids	ko01100//Metabolic pathways;ko01110//Biosynthesis of secondary metabolites;ko01230//Biosynthesis of amino acids;ko00270//Cysteine and methionine metabolism;ko00450//Selenocompound metabolism	K01760;K01760;K01760;K01760;K01760	-	-	-
gene-BSU_11890	-0.298432997	0.631397991	0.803566926	no	--	GNAT family N-acetyltransferase [Bacillus subtilis]	-	-	-	-	-	GO:0004596//peptide alpha-N-acetyltransferase activity	-
gene-BSU_11900	-0.188534443	0.566402434	0.745364681	no	yjcL	DUF819 domain-containing protein [Bacillus subtilis]	-	-	-	-	GO:0031224//intrinsic component of membrane	-	-
gene-BSU_11910	0.472843817	0.18458795	0.321059215	no	--	YjcM [Bacillus subtilis QB928] [Bacillus subtilis]	-	-	-	-	-	-	-
gene-BSU_11920	0.331213597	0.26424351	0.428659332	no	--	YjcN [Bacillus subtilis]	-	-	-	-	-	-	-
gene-BSU_11928	-0.265475636	1	1	no	--	Uncharacterised protein [Paenibacillus polymyxa]	-	-	-	-	-	-	-
gene-BSU_11929	1.947210334	0.23519474	0.391664029	no	--	YjzG [Bacillus subtilis QB928] [Bacillus subtilis]	-	-	-	-	-	-	-
gene-BSU_11930	-1.473479516	3.03E-08	1.68E-07	yes	--	sigma-70 family RNA polymerase sigma factor [Bacillus subtilis]	-	-	-	-	-	GO:0000996//core DNA-dependent RNA polymerase binding promoter specificity activity;GO:0001071//nucleic acid binding transcription factor activity	GO:0010468//regulation of gene expression;GO:0032774//RNA biosynthetic process
gene-BSU_11940	-1.069859023	0.028034918	0.065568184	no	--	YjcP [Bacillus subtilis QB928] [Bacillus subtilis]	-	-	-	-	GO:0031224//intrinsic component of membrane	-	-
gene-BSU_11950	-0.876724142	0.290808179	0.46008114	no	--	YjcQ [Bacillus subtilis QB928] [Bacillus subtilis]	-	-	-	-	-	-	-
gene-BSU_11960	8.980139578	1	1	no	--	yqaS; phage terminase small subunit-like protein [Bacillus amyloliquefaciens LL3] [Bacillus amyloliquefaciens]	-	-	-	-	-	-	-
gene-BSU_11970	0.534702943	0.585744912	0.764765118	no	--	antibiotic biosynthesis monooxygenase [Bacillus subtilis]	-	-	-	-	-	-	-
gene-BSU_11980	0.949680752	0.002695988	0.007886357	no	yjdA	SDR family oxidoreductase [Bacillus subtilis]	Metabolism;Metabolism;Metabolism;Metabolism;Metabolism;Metabolism	Global and overview maps;Global and overview maps;Global and overview maps;Lipid metabolism;Metabolism of cofactors and vitamins;Biosynthesis of other secondary metabolites	ko01100//Metabolic pathways;ko01110//Biosynthesis of secondary metabolites;ko01212//Fatty acid metabolism;ko00061//Fatty acid biosynthesis;ko00780//Biotin metabolism;ko00333//Prodigiosin biosyntheses	K00059;K00059;K00059;K00059;K00059;K00059	-	GO:0003824//catalytic activity	GO:0044710//single-organism metabolic process
gene-BSU_11990	0.928577927	5.16E-15	4.66E-14	no	--	Ig-like domain-containing protein [Bacillus sp. FMQ74]	-	-	-	-	-	-	-
gene-BSU_12000	-1.400294889	3.88E-06	1.72E-05	yes	manR	Transcriptional antiterminator [Bacillus subtilis QB928] [Bacillus subtilis]	-	-	-	-	-	-	-
gene-BSU_12010	-6.694808636	2.56E-232	1.28E-229	yes	manP	phosphotransferase system (PTS) mannose-specific enzyme IIBCA component [Bacillus subtilis subsp. subtilis str. 168] [Bacillus subtilis]	Metabolism;Metabolism;Environmental Information Processing;Metabolism	Global and overview maps;Global and overview maps;Membrane transport;Carbohydrate metabolism	ko01100//Metabolic pathways;ko01120//Microbial metabolism in diverse environments;ko02060//Phosphotransferase system (PTS);ko00051//Fructose and mannose metabolism	K02770;K02770;K02770;K02770	-	-	-
gene-BSU_12020	-7.608630832	5.18E-146	6.89E-144	yes	manA	mannose-6-phosphate isomerase, class I [Bacillus subtilis]	Metabolism;Metabolism;Metabolism;Metabolism	Global and overview maps;Global and overview maps;Carbohydrate metabolism;Carbohydrate metabolism	ko01100//Metabolic pathways;ko01110//Biosynthesis of secondary metabolites;ko00520//Amino sugar and nucleotide sugar metabolism;ko00051//Fructose and mannose metabolism	K01809;K01809;K01809;K01809	-	GO:0003824//catalytic activity;GO:0046914//transition metal ion binding	GO:0044238//primary metabolic process
gene-BSU_12030	-3.454550053	4.48E-41	1.11E-39	yes	--	YjdF [Bacillus subtilis QB928] [Bacillus subtilis]	-	-	-	-	-	-	-
gene-BSU_12040	-0.937865428	4.71E-05	0.000180654	no	yjdG	acetyltransferase [Bacillus subtilis]	-	-	-	-	-	GO:0016740//transferase activity	-
gene-BSU_12050	-1.364354694	0.0141949	0.035801297	yes	--	YjdH [Bacillus subtilis QB928] [Bacillus subtilis]	-	-	-	-	-	-	-
gene-BSU_12060	-0.479980976	0.447312331	0.637192503	no	ybaK	cys-tRNApro deacetylase; tRNA editing [Bacillus subtilis subsp. subtilis str. 168] [Bacillus subtilis]	-	-	-	-	-	GO:0003824//catalytic activity	GO:0006448//regulation of translational elongation
gene-BSU_12069	-0.481089696	0.371422454	0.559236072	no	--	DUF4177 domain-containing protein [Bacillus subtilis]	-	-	-	-	-	-	-
gene-BSU_12070	-0.149675462	1	1	no	--	YjdJ family protein [Bacillus subtilis]	-	-	-	-	GO:0031224//intrinsic component of membrane	-	-
gene-BSU_12080	-0.47299955	4.85E-05	0.00018554	no	ctaB1	Protoheme IX farnesyltransferase (heme Osynthase) [Bacillus subtilis QB928] [Bacillus subtilis]	Metabolism;Metabolism;Metabolism;Metabolism	Global and overview maps;Global and overview maps;Energy metabolism;Metabolism of cofactors and vitamins	ko01100//Metabolic pathways;ko01110//Biosynthesis of secondary metabolites;ko00190//Oxidative phosphorylation;ko00860//Porphyrin and chlorophyll metabolism	K02257;K02257;K02257;K02257	GO:0016020//membrane	GO:0004659//prenyltransferase activity	GO:0006783//heme biosynthetic process
gene-BSU_12090	-10.76487159	1	1	no	cotT	Spore coat protein (inner coat) [Bacillus subtilis QB928] [Bacillus subtilis]	-	-	-	-	GO:0005618//cell wall	-	-
gene-BSU_12100	-1.432580399	0.004556647	0.012722899	yes	pdaC	N-acetylmuramic acid deacetylase [Bacillus subtilis subsp. subtilis str. 168] [Bacillus subtilis]	-	-	-	-	-	-	-
gene-BSU_12110	0.705133264	0.493232208	0.686909777	no	--	YjfA family protein [Bacillus subtilis]	-	-	-	-	-	-	-
gene-BSU_12120	-0.36461876	0.712347578	0.86999291	no	--	conserved domain protein [Bacillus subtilis subsp. subtilis str. RO-NN-1] [Bacillus subtilis]	-	-	-	-	-	-	-
gene-BSU_12130	1.221340511	0.181232472	0.316601386	no	--	DUF2268 domain-containing protein [Bacillus subtilis]	-	-	-	-	-	-	-
gene-BSU_12140	-0.999624836	0.165125609	0.294802535	no	yjgA	conserved membrane protein [Bacillus subtilis subsp. subtilis str. 168] [Bacillus subtilis]	-	-	-	-	GO:0031224//intrinsic component of membrane	-	-
gene-BSU_12150	0.059892425	0.790043929	0.935948717	no	--	YjgB [Bacillus subtilis QB928] [Bacillus subtilis]	-	-	-	-	-	-	-
gene-BSU_12160	-0.165089863	0.072919909	0.149512044	no	yjgC	formate dehydrogenase subunit alpha [Bacillus subtilis]	Metabolism;Metabolism;Metabolism;Metabolism;Metabolism	Global and overview maps;Global and overview maps;Global and overview maps;Carbohydrate metabolism;Energy metabolism	ko01100//Metabolic pathways;ko01120//Microbial metabolism in diverse environments;ko01200//Carbon metabolism;ko00630//Glyoxylate and dicarboxylate metabolism;ko00680//Methane metabolism	K00123;K00123;K00123;K00123;K00123	-	GO:0003824//catalytic activity;GO:0046914//transition metal ion binding;GO:0051536//iron-sulfur cluster binding	GO:0032787//monocarboxylic acid metabolic process
gene-BSU_12170	-0.305020258	0.001585348	0.004832344	no	--	DUF1641 domain-containing protein [Bacillus subtilis]	-	-	-	-	-	-	-
gene-BSU_12180	0.736006873	0.001602914	0.004874715	no	yjhA	DUF4352 domain-containing protein [Bacillus subtilis]	-	-	-	-	-	-	-
gene-BSU_12190	-0.294006151	0.380913825	0.569444029	no	--	NUDIX hydrolase [Bacillus subtilis]	-	-	-	-	-	-	-
gene-BSU_12200	0.564830694	0.634778436	0.805495695	no	--	Uncharacterised protein [Bacillus subtilis subsp. spizizenii] [Bacillus subtilis]	-	-	-	-	-	-	-
gene-BSU_12210	-0.301969695	0.214477409	0.36291979	no	cyp109	cytochrome P450 CYP109B1, monooxygenase [Bacillus subtilis subsp. subtilis str. 168] [Bacillus subtilis]	-	-	-	-	-	GO:0016491//oxidoreductase activity;GO:0046906//tetrapyrrole binding;GO:0046914//transition metal ion binding	GO:0044710//single-organism metabolic process
gene-BSU_12220	0.40145324	0.092941874	0.183492368	no	yjiC	polyphenols TDP-rhamnosyltransferase, promiscuous [Bacillus subtilis subsp. subtilis str. 168] [Bacillus subtilis]	-	-	-	-	-	GO:0016757//transferase activity, transferring glycosyl groups	GO:0017144//drug metabolic process;GO:0030258//lipid modification
gene-BSU_12229	10.52649924	1	1	no	--	Uncharacterised protein [Bacillus subtilis subsp. spizizenii] [Bacillus subtilis]	-	-	-	-	-	-	-
gene-BSU_12230	0.09807816	0.723192942	0.877597275	no	--	uroporphyrinogen-III synthase [Bacillus subtilis BSn5] [Bacillus subtilis]	Metabolism;Metabolism;Metabolism;Metabolism	Global and overview maps;Global and overview maps;Global and overview maps;Metabolism of cofactors and vitamins	ko01100//Metabolic pathways;ko01110//Biosynthesis of secondary metabolites;ko01120//Microbial metabolism in diverse environments;ko00860//Porphyrin and chlorophyll metabolism	K01719;K01719;K01719;K01719	-	GO:0003824//catalytic activity	GO:0006779//porphyrin-containing compound biosynthetic process
gene-BSU_12240	-0.778595219	0.107964125	0.207703403	no	yjkA	iron export ABC transporter permease subunit FetB [Bacillus subtilis]	-	-	-	-	GO:0031224//intrinsic component of membrane	-	-
gene-BSU_12250	-0.415790275	0.348680653	0.532836387	no	STAR1	phosphate ABC transporter ATP-binding protein [Bacillus subtilis]	Environmental Information Processing	Membrane transport	ko02010//ABC transporters	K05847	-	GO:0017111//nucleoside-triphosphatase activity;GO:0032550//purine ribonucleoside binding	GO:0051234//establishment of localization
gene-BSU_12260	-1.398167301	0.003601568	0.010279152	yes	--	membrane protein [Bacillus subtilis subsp. subtilis str. OH 131.1] [Bacillus subtilis]	-	-	-	-	GO:0031224//intrinsic component of membrane	-	-
gene-BSU_12270	0.722517453	1.52E-13	1.25E-12	no	--	YjlB [Bacillus subtilis QB928] [Bacillus subtilis]	-	-	-	-	-	-	-
gene-BSU_12280	0.993845482	4.91E-17	4.93E-16	no	--	YjlC [Bacillus subtilis QB928] [Bacillus subtilis]	-	-	-	-	GO:0044424//intracellular part	GO:0001071//nucleic acid binding transcription factor activity;GO:0048037//cofactor binding	GO:0006355//regulation of transcription, DNA-templated;GO:0050896//response to stimulus
gene-BSU_12290	0.826545647	4.86E-24	6.69E-23	no	yjlD	NADH dehydrogenase [Bacillus subtilis subsp. subtilis str. 168] [Bacillus subtilis]	Metabolism	Energy metabolism	ko00190//Oxidative phosphorylation	K03885	-	-	-
gene-BSU_12300	0.169076607	1	1	no	uxaC	galacturonate isomerase [Bacillus subtilis subsp. subtilis str. 168] [Bacillus subtilis]	Metabolism;Metabolism	Global and overview maps;Carbohydrate metabolism	ko01100//Metabolic pathways;ko00040//Pentose and glucuronate interconversions	K01812;K01812	-	GO:0016861//intramolecular oxidoreductase activity, interconverting aldoses and ketoses	GO:0019585//glucuronate metabolic process
gene-BSU_12310	-1.318271071	0.390256902	0.578212045	no	yjmB	MFS transporter [Bacillus subtilis subsp. natto] [Bacillus subtilis]	-	-	-	-	-	-	GO:0030001//metal ion transport
gene-BSU_12320	8.049848549	1	1	no	yjmC	oxidoreductase [Bacillus sp. LM 4-2]	Metabolism;Metabolism;Metabolism	Global and overview maps;Global and overview maps;Nucleotide metabolism	ko01100//Metabolic pathways;ko01120//Microbial metabolism in diverse environments;ko00230//Purine metabolism	K00073;K00073;K00073	-	GO:0003824//catalytic activity	GO:0044710//single-organism metabolic process
gene-BSU_12330	-1.628031223	1	1	no	yjmD	zinc-binding alcohol dehydrogenase family protein [Bacillus subtilis]	-	-	-	-	-	GO:0003824//catalytic activity;GO:0043169//cation binding	GO:0044710//single-organism metabolic process
gene-BSU_12340	-2.964896199	0.154673404	0.278873421	no	uxuA	D-mannonate dehydratase [Bacillus subtilis QB928] [Bacillus subtilis]	Metabolism;Metabolism	Global and overview maps;Carbohydrate metabolism	ko01100//Metabolic pathways;ko00040//Pentose and glucuronate interconversions	K01686;K01686	-	GO:0016836//hydro-lyase activity	GO:0019585//glucuronate metabolic process
gene-BSU_12350	-0.159307894	1	1	no	uxuB	fructuronate reductase [Bacillus subtilis subsp. subtilis str. 168] [Bacillus subtilis]	-	-	-	-	-	-	-
gene-BSU_12360	-0.691482824	0.739471193	0.894554618	no	exuT	Hexuronate transporter [Bacillus subtilis QB928] [Bacillus subtilis]	-	-	-	-	GO:0031224//intrinsic component of membrane	-	GO:0044763//single-organism cellular process;GO:0051234//establishment of localization
gene-BSU_12370	-0.506780949	0.043679936	0.096716395	no	exuR	transcriptional regulator (LacI family) [Bacillus subtilis subsp. subtilis str. 168] [Bacillus subtilis]	-	-	-	-	-	GO:0001071//nucleic acid binding transcription factor activity	GO:0010468//regulation of gene expression;GO:0034645//cellular macromolecule biosynthetic process
gene-BSU_12380	-0.620843309	0.07645136	0.155395275	no	uxaB	tagaturonate reductase (altronate oxidoreductase) [Bacillus subtilis subsp. subtilis str. 168] [Bacillus subtilis]	Metabolism;Metabolism	Global and overview maps;Carbohydrate metabolism	ko01100//Metabolic pathways;ko00040//Pentose and glucuronate interconversions	K00041;K00041	-	GO:0016616//oxidoreductase activity, acting on the CH-OH group of donors, NAD or NADP as acceptor;GO:0048037//cofactor binding	GO:0044710//single-organism metabolic process
gene-BSU_12390	-0.746361112	0.046949934	0.102646706	no	uxaA	Altronate hydrolase [Bacillus subtilis QB928] [Bacillus subtilis]	Metabolism;Metabolism	Global and overview maps;Carbohydrate metabolism	ko01100//Metabolic pathways;ko00040//Pentose and glucuronate interconversions	K01685;K01685	-	-	-
gene-BSU_12400	-4.376229479	6.82E-05	0.000256521	yes	yjnA	sulfite exporter TauE/SafE family protein [Bacillus subtilis]	-	-	-	-	GO:0031224//intrinsic component of membrane	-	-
gene-BSU_12410	-0.264752361	0.151438857	0.273907997	no	--	YjoA [Bacillus subtilis QB928] [Bacillus subtilis]	-	-	-	-	-	-	-
gene-BSU_12420	-1.360277007	6.85E-09	4.05E-08	yes	yjoB	ATPase possibly involved in protein degradation [Bacillus subtilis QB928] [Bacillus subtilis]	-	-	-	-	GO:0044424//intracellular part	GO:0003824//catalytic activity;GO:0032550//purine ribonucleoside binding	-
gene-BSU_12430	-0.621579763	5.41E-16	5.14E-15	no	rapA	response regulator aspartate phosphatase [Bacillus subtilis subsp. subtilis str. 168] [Bacillus subtilis]	Cellular Processes	Cellular community - prokaryotes	ko02024//Quorum sensing	K06359	-	GO:0003824//catalytic activity	GO:0006796//phosphate-containing compound metabolic process;GO:0048646//anatomical structure formation involved in morphogenesis
gene-BSU_12440	-0.722488343	4.82E-05	0.000184655	no	phrA	secreted inhibitor of the activity of phosphatase RapA (quorum sensing) [Bacillus subtilis subsp. subtilis str. 168] [Bacillus subtilis]	Cellular Processes	Cellular community - prokaryotes	ko02024//Quorum sensing	K06352	-	-	-
gene-BSU_12450	-0.886679673	0.352260709	0.537073072	no	--	YciI family protein [Bacillus subtilis]	-	-	-	-	-	-	-
gene-BSU_12460	-0.253126995	0.236431083	0.393230522	no	xlyB	phage PBSX; N-acetylmuramoyl-L-alanine amidase [Bacillus subtilis subsp. subtilis str. 168] [Bacillus subtilis]	-	-	-	-	-	GO:0016811//hydrolase activity, acting on carbon-nitrogen (but not peptide) bonds, in linear amides	GO:0000270//peptidoglycan metabolic process;GO:0009294//DNA mediated transformation;GO:0045229//external encapsulating structure organization;GO:0048646//anatomical structure formation involved in morphogenesis
gene-BSU_12470	1.064837184	0.040537329	0.090714494	no	--	helicase [Bacillus subtilis subsp. natto] [Bacillus subtilis]	-	-	-	-	-	-	-
gene-BSU_12480	-0.525683778	0.411861769	0.601511149	no	yjqB	phage PBSX; gamma-polyglutamate hydrolase [Bacillus subtilis subsp. subtilis str. 168] [Bacillus subtilis]	-	-	-	-	-	-	-
gene-BSU_12490	-1.400461497	0.000285919	0.000983463	yes	ydbD	phage PBSX; manganese-containing peroxidase [Bacillus subtilis subsp. subtilis str. 168] [Bacillus subtilis]	-	-	-	-	-	-	-
gene-BSU_12500	2.353560829	2.73E-05	0.000109032	yes	xkdA	ImmA/IrrE family metallo-endopeptidase [Bacillus subtilis]	-	-	-	-	-	-	-
gene-BSU_12510	1.169925001	0.35993195	0.546680046	no	xre	phage PBSX transcriptional regulator [Bacillus subtilis subsp. subtilis str. 168] [Bacillus subtilis]	-	-	-	-	-	GO:0003677//DNA binding	GO:0010468//regulation of gene expression;GO:0034645//cellular macromolecule biosynthetic process
gene-BSU_12519	10.53138146	1	1	no	--	Uncharacterised protein [Streptococcus pneumoniae]	-	-	-	-	-	-	-
gene-BSU_12520	-1.67276264	0.000330749	0.001127938	yes	xkdB	RecName: Full=Phage-like element PBSX protein XkdB [Bacillus subtilis subsp. subtilis str. 168] [Bacillus subtilis]	-	-	-	-	-	GO:0003676//nucleic acid binding	-
gene-BSU_12530	-1.013031583	0.005798082	0.01587807	yes	xkdC	xkdC [Bacillus subtilis subsp. subtilis str. 168] [Bacillus subtilis]	-	-	-	-	-	-	-
gene-BSU_12539	-12.94763694	0.136287062	0.252175458	no	--	Uncharacterised protein [Bacillus tequilensis]	-	-	-	-	-	-	-
gene-BSU_12540	-1.436724897	0.063470076	0.133217045	no	xkdD	RecName: Full=Phage-like element PBSX protein XkdD [Bacillus subtilis subsp. subtilis str. 168] [Bacillus subtilis]	-	-	-	-	-	-	-
gene-BSU_12550	1.337034987	0.635741716	0.805495695	no	xtrA	phage-like element PBSX protein XtrA [Bacillus subtilis]	-	-	-	-	-	-	-
gene-BSU_12560	-13.87699649	1.21E-05	5.07E-05	yes	xpf	sigma-70 family RNA polymerase sigma factor [Bacillus subtilis]	-	-	-	-	-	GO:0000996//core DNA-dependent RNA polymerase binding promoter specificity activity;GO:0001071//nucleic acid binding transcription factor activity	GO:0010468//regulation of gene expression;GO:0032774//RNA biosynthetic process;GO:0034645//cellular macromolecule biosynthetic process
gene-BSU_12570	-1.346148989	2.62E-11	1.84E-10	yes	xtmA	phage PBSX; prophage terminase (small subunit) [Bacillus subtilis subsp. subtilis str. 168] [Bacillus subtilis]	-	-	-	-	-	-	GO:0016032//viral process
gene-BSU_12580	-1.666974627	5.24E-17	5.26E-16	yes	xtmB	phage PBSX; prophage terminase (large subunit) [Bacillus subtilis subsp. subtilis str. 168] [Bacillus subtilis]	-	-	-	-	-	-	GO:0016032//viral process
gene-BSU_12590	-1.439349083	2.98E-14	2.56E-13	yes	xkdE	phage PBSX; phage capsid portal protein [Bacillus subtilis subsp. subtilis str. 168] [Bacillus subtilis]	-	-	-	-	-	-	-
gene-BSU_12600	-1.191371584	1.67E-15	1.56E-14	yes	xkdF	RecName: Full=Phage-like element PBSX protein XkdF [Bacillus subtilis subsp. subtilis str. 168] [Bacillus subtilis]	-	-	-	-	-	-	-
gene-BSU_12610	-1.201571181	4.54E-16	4.36E-15	yes	xkdG	phage major capsid protein [Bacillus subtilis]	-	-	-	-	-	-	-
gene-BSU_12619	-1.64287356	1.72E-08	9.89E-08	yes	--	DUF3199 family protein [Bacillus subtilis]	-	-	-	-	-	-	-
gene-BSU_12620	-1.287539209	4.47E-05	0.000171944	yes	xkdH	RecName: Full=Phage-like element PBSX protein XkdH [Bacillus subtilis subsp. subtilis str. 168] [Bacillus subtilis]	-	-	-	-	-	-	-
gene-BSU_12630	-1.001738242	0.000300143	0.001027958	yes	xkdI	RecName: Full=Phage-like element PBSX protein XkdI [Bacillus subtilis subsp. subtilis str. 168] [Bacillus subtilis]	-	-	-	-	-	-	-
gene-BSU_12640	-0.809199763	0.008056053	0.021472046	no	xkdJ	RecName: Full=Phage-like element PBSX protein XkdJ [Bacillus subtilis subsp. subtilis str. 168] [Bacillus subtilis]	-	-	-	-	-	-	-
gene-BSU_12649	0.14688788	0.901466066	1	no	--	YkzM [Bacillus sp. JS]	-	-	-	-	-	-	-
gene-BSU_12650	-0.882551309	8.10E-10	5.14E-09	no	xkdK	RecName: Full=Phage-like element PBSX protein XkdK [Bacillus subtilis subsp. subtilis str. 168] [Bacillus subtilis]	-	-	-	-	-	-	-
gene-BSU_12660	-1.198375187	0.000494809	0.001642502	yes	xkdM	RecName: Full=Phage-like element PBSX protein XkdM [Bacillus subtilis subsp. subtilis str. 168] [Bacillus subtilis]	-	-	-	-	-	-	-
gene-BSU_12671	-0.42967479	0.36690054	0.55473026	no	xkdN	RecName: Full=Phage-like element PBSX protein XkdN [Bacillus subtilis subsp. subtilis str. 168] [Bacillus subtilis]	-	-	-	-	-	-	-
gene-BSU_12672	10.79766153	1	1	no	--	protein XkzB [Bacillus subtilis subsp. subtilis str. BAB-1] [Bacillus subtilis]	-	-	-	-	-	-	-
gene-BSU_12680	-0.790240967	2.91E-08	1.62E-07	no	xkdO	transglycosylase SLT domain-containing protein [Bacillus subtilis]	-	-	-	-	-	-	-
gene-BSU_12690	-0.992448802	0.002536535	0.007469206	no	xkdP	xkdP [Bacillus subtilis subsp. subtilis str. 168] [Bacillus subtilis]	-	-	-	-	-	-	-
gene-BSU_12700	-1.38271013	2.09E-08	1.18E-07	yes	xkdQ	element PBSX protein [Bacillus subtilis]	-	-	-	-	-	-	-
gene-BSU_12710	-2.262211739	0.000486758	0.001618469	yes	xkdR	RecName: Full=Phage-like element PBSX protein XkdR [Bacillus subtilis subsp. subtilis str. 168] [Bacillus subtilis]	-	-	-	-	-	-	-
gene-BSU_12720	-1.484257548	0.000415136	0.001389592	yes	xkdS	RecName: Full=Phage-like element PBSX protein XkdS [Bacillus subtilis subsp. subtilis str. 168] [Bacillus subtilis]	-	-	-	-	-	-	-
gene-BSU_12730	-1.212798367	1.44E-07	7.38E-07	yes	xkdT	baseplate J/gp47 family protein [Bacillus subtilis]	-	-	-	-	-	-	-
gene-BSU_12740	-1.169618636	0.002669241	0.007825329	yes	xkdU	RecName: Full=Phage-like element PBSX protein XkdU [Bacillus subtilis subsp. subtilis str. 168] [Bacillus subtilis]	-	-	-	-	-	-	-
gene-BSU_12749	-1.21599465	0.225523468	0.378719965	no	--	Uncharacterised protein [Bacillus tequilensis]	-	-	-	-	-	-	-
gene-BSU_12750	-1.778161091	4.43E-20	5.07E-19	yes	xkdV	RecName: Full=Phage-like element PBSX protein XkdV [Bacillus subtilis subsp. subtilis str. 168] [Bacillus subtilis]	-	-	-	-	-	-	-
gene-BSU_12760	-1.219125277	0.048718813	0.105774683	no	xkdW	RecName: Full=Phage-like element PBSX protein XkdW [Bacillus subtilis subsp. subtilis str. 168] [Bacillus subtilis]	-	-	-	-	-	-	-
gene-BSU_12770	-0.418973914	1	1	no	xkdX	RecName: Full=Phage-like element PBSX protein XkdX [Bacillus subtilis subsp. subtilis str. 168] [Bacillus subtilis]	-	-	-	-	-	-	-
gene-BSU_12780	-1.180967172	0.000676225	0.00220256	yes	xepA	phage PBSX; lytic exoenzyme [Bacillus subtilis subsp. subtilis str. 168] [Bacillus subtilis]	-	-	-	-	-	-	-
gene-BSU_12790	-0.970741822	0.255606851	0.417808823	no	xhlA	protein xhlA [Bacillus sp. SKDU12]	-	-	-	-	GO:0031224//intrinsic component of membrane	-	-
gene-BSU_12800	0.332862569	0.749231546	0.900656035	no	xhlB	phage PBSX; holin [Bacillus subtilis subsp. subtilis str. 168] [Bacillus subtilis]	-	-	-	-	GO:0031224//intrinsic component of membrane	-	-
gene-BSU_12810	0.284327357	0.247238685	0.407132626	no	xlyA	phage PBSX; N-acetylmuramoyl-L-alanine amidase [Bacillus subtilis subsp. subtilis str. 168] [Bacillus subtilis]	-	-	-	-	-	GO:0016811//hydrolase activity, acting on carbon-nitrogen (but not peptide) bonds, in linear amides	GO:0000270//peptidoglycan metabolic process;GO:0009294//DNA mediated transformation;GO:0045229//external encapsulating structure organization;GO:0048646//anatomical structure formation involved in morphogenesis
gene-BSU_12815	-11.61654884	1	1	no	--	three component toxin / antitoxin / antitoxin SpoIISABC, antitoxin C [Bacillus subtilis subsp. subtilis str. 168] [Bacillus subtilis]	-	-	-	-	-	-	-
gene-BSU_12820	-0.467616988	0.528682428	0.71001107	no	spoIISB	three-component apoptotic control system component B (antitoxin B) [Bacillus subtilis subsp. subtilis str. 168] [Bacillus subtilis]	-	-	-	-	-	-	GO:0048646//anatomical structure formation involved in morphogenesis
gene-BSU_12830	-0.640333105	1.45E-05	5.97E-05	no	spoIISA	three-component apoptosis factor (ABC toxin/antitoxin/antitoxin system) [Bacillus subtilis subsp. subtilis str. 168] [Bacillus subtilis]	-	-	-	-	GO:0031224//intrinsic component of membrane	-	GO:0048646//anatomical structure formation involved in morphogenesis;GO:0051704//multi-organism process
gene-BSU_12840	-0.118978542	0.707193288	0.864756733	no	pit	low-affinity inorganic phosphate transporter [Bacillus subtilis BSn5] [Bacillus subtilis]	-	-	-	-	-	GO:0015103//inorganic anion transmembrane transporter activity	-
gene-BSU_12850	-0.249678457	0.516914192	0.703195055	no	ykaA	YkaA [Bacillus subtilis subsp. spizizenii TU-B-10] [Bacillus subtilis]	-	-	-	-	-	-	-
gene-BSU_12860	-0.371569471	0.538360885	0.718895559	no	steT	serine / threonine exchanger [Bacillus subtilis subsp. subtilis str. 168] [Bacillus subtilis]	-	-	-	-	GO:0016020//membrane	-	-
gene-BSU_12870	0.112827987	0.837904214	0.973592464	no	linE	hydroquinone-specific extradiol dioxygenase [Bacillus subtilis subsp. subtilis str. 168] [Bacillus subtilis]	-	-	-	-	-	GO:0016491//oxidoreductase activity;GO:0043169//cation binding	GO:0006725//cellular aromatic compound metabolic process;GO:0042221//response to chemical;GO:0044710//single-organism metabolic process
gene-BSU_12875	0	1	1	notest	--	Excinuclease ATPase subunit [Bacillus subtilis BEST7613] [Bacillus subtilis]	-	-	-	-	-	-	-
gene-BSU_12880	1.343954401	0.160950064	0.288495398	no	--	phospholipid carrier-dependent glycosyltransferase [Bacillus subtilis]	-	-	-	-	-	-	-
gene-BSU_12890	0.296617006	1	1	no	ykcC	glycosyltransferase family 2 protein [Bacillus subtilis]	-	-	-	-	-	-	-
gene-BSU_12900	0.290474113	0.021405595	0.051668678	no	htrA	membrane bound serine protease Do, quality control protease and chaperone (heat-shock protein) [Bacillus subtilis subsp. subtilis str. 168] [Bacillus subtilis]	Environmental Information Processing	Signal transduction	ko02020//Two-component system	K04771	-	-	-
gene-BSU_12910	0.284887217	0.348129805	0.532402423	no	proG	redundant pyrroline-5-carboxylate reductase [Bacillus subtilis subsp. subtilis str. 168] [Bacillus subtilis]	Metabolism;Metabolism;Metabolism;Metabolism	Global and overview maps;Global and overview maps;Global and overview maps;Amino acid metabolism	ko01100//Metabolic pathways;ko01110//Biosynthesis of secondary metabolites;ko01230//Biosynthesis of amino acids;ko00330//Arginine and proline metabolism	K00286;K00286;K00286;K00286	GO:0044424//intracellular part	GO:0003824//catalytic activity	GO:0006561//proline biosynthetic process
gene-BSU_12920	0.779925529	3.09E-10	2.02E-09	no	dppA	D-alanyl-aminopeptidase [Bacillus subtilis subsp. subtilis str. 168] [Bacillus subtilis]	-	-	-	-	-	-	-
gene-BSU_12930	0.961106723	3.90E-13	3.13E-12	no	dppB	dipeptide ABC transporter (permease) [Bacillus subtilis subsp. subtilis str. 168] [Bacillus subtilis]	Environmental Information Processing	Membrane transport	ko02010//ABC transporters	K16200	GO:0031224//intrinsic component of membrane	-	GO:0008104//protein localization;GO:0042886//amide transport;GO:0048646//anatomical structure formation involved in morphogenesis
gene-BSU_12940	0.741609304	3.59E-11	2.48E-10	no	dppC	dipeptide ABC transporter permease [Bacillus subtilis subsp. subtilis str. JH642 substr. AG174] [Bacillus subtilis]	Environmental Information Processing	Membrane transport	ko02010//ABC transporters	K16201	GO:0031224//intrinsic component of membrane	-	GO:0008104//protein localization;GO:0042886//amide transport;GO:0048646//anatomical structure formation involved in morphogenesis
gene-BSU_12950	0.473373399	8.16E-06	3.47E-05	no	dppD	dipeptide ABC transporter (ATP-binding subunit) [Bacillus subtilis subsp. subtilis str. 168] [Bacillus subtilis]	Environmental Information Processing	Membrane transport	ko02010//ABC transporters	K16202	GO:0016020//membrane	GO:0017111//nucleoside-triphosphatase activity;GO:0022892//substrate-specific transporter activity;GO:0032550//purine ribonucleoside binding	GO:0008104//protein localization;GO:0042886//amide transport;GO:0048646//anatomical structure formation involved in morphogenesis
gene-BSU_12960	0.471516803	1.36E-08	7.84E-08	no	dppE	dipeptide ABC transporter (dipeptide-binding lipoprotein) [Bacillus subtilis subsp. subtilis str. 168] [Bacillus subtilis]	Environmental Information Processing	Membrane transport	ko02010//ABC transporters	K16199	GO:0016020//membrane	-	GO:0008104//protein localization;GO:0042886//amide transport;GO:0048646//anatomical structure formation involved in morphogenesis
gene-BSU_12970	0.682613248	0.00012039	0.000434872	no	ykfA	muropeptide L,D-carboxypeptidase [Bacillus subtilis subsp. subtilis str. 168] [Bacillus subtilis]	-	-	-	-	-	-	-
gene-BSU_12980	0.470238504	0.000289279	0.000993307	no	ykfB	L-Ala-D/L-Glu epimerase [Bacillus subtilis subsp. subtilis str. 168] [Bacillus subtilis]	-	-	-	-	-	GO:0016854//racemase and epimerase activity;GO:0043169//cation binding	GO:0044036//cell wall macromolecule metabolic process;GO:0045229//external encapsulating structure organization
gene-BSU_12990	0.401828517	0.001725471	0.005223543	no	ykfC	gamma-D-glutamyl-L-diaminoacid endopeptidase [Bacillus subtilis subsp. subtilis str. 168] [Bacillus subtilis]	-	-	-	-	-	-	-
gene-BSU_13000	-0.051780993	0.63606888	0.805495695	no	appF	ATP-binding cassette domain-containing protein [Bacillus subtilis]	Cellular Processes	Cellular community - prokaryotes	ko02024//Quorum sensing	K02032	-	-	-
gene-BSU_13010	0.016860646	0.842053376	0.975266464	no	pgl	6-phosphogluconolactonase [Bacillus subtilis subsp. subtilis str. 168] [Bacillus subtilis]	Metabolism;Metabolism;Metabolism;Metabolism;Metabolism	Global and overview maps;Global and overview maps;Global and overview maps;Global and overview maps;Carbohydrate metabolism	ko01100//Metabolic pathways;ko01110//Biosynthesis of secondary metabolites;ko01120//Microbial metabolism in diverse environments;ko01200//Carbon metabolism;ko00030//Pentose phosphate pathway	K07404;K07404;K07404;K07404;K07404	-	-	-
gene-BSU_13020	0.785773043	5.08E-16	4.85E-15	no	arcA	N(G),N(G)-dimethylarginine dimethylaminohydrolase [Bacillus subtilis subsp. subtilis str. 168] [Bacillus subtilis]	-	-	-	-	-	-	-
gene-BSU_13030	-0.25905693	0.477460336	0.670556883	no	ykhA	promiscuous acyl-CoA thioesterase [Bacillus subtilis subsp. subtilis str. 168] [Bacillus subtilis]	-	-	-	-	-	-	-
gene-BSU_13040	3.035762985	1.09E-18	1.18E-17	yes	hmp	flavohemoglobin [Bacillus subtilis subsp. subtilis str. 168] [Bacillus subtilis]	-	-	-	-	-	GO:0016708//oxidoreductase activity, acting on paired donors, with incorporation or reduction of molecular oxygen, NAD(P)H as one donor, and incorporation of two atoms of oxygen into one donor;GO:0046906//tetrapyrrole binding;GO:0046914//transition metal ion binding;GO:0050660//flavin adenine dinucleotide binding	GO:0006950//response to stress;GO:0015669//gas transport;GO:0042221//response to chemical;GO:0044710//single-organism metabolic process
gene-BSU_13050	0	1	1	notest	--	Uncharacterised protein [Streptococcus pneumoniae]	-	-	-	-	-	-	-
gene-BSU_13060	10.52649924	0.265298776	0.429336154	no	ykjA	membrane protein [Bacillus subtilis subsp. subtilis str. OH 131.1] [Bacillus subtilis]	-	-	-	-	GO:0031224//intrinsic component of membrane	-	-
gene-BSU_13070	0.262699713	0.749418055	0.900656035	no	--	DinB family protein [Bacillus subtilis]	-	-	-	-	-	-	-
gene-BSU_13080	-0.207854277	0.863229362	0.991731976	no	--	N-acetyltransferase [Bacillus sp. LM 4-2]	-	-	-	-	-	-	-
gene-BSU_13090	0.133590084	0.847396243	0.979060445	no	gdnC	guanidinium efflux transporter subunit [Bacillus subtilis subsp. subtilis str. 168] [Bacillus subtilis]	-	-	-	-	GO:0031224//intrinsic component of membrane	-	GO:0009636//response to toxic substance;GO:0051234//establishment of localization
gene-BSU_13100	-0.603440245	0.431098249	0.621685402	no	gdnD	guanidinium efflux transporter subunit [Bacillus subtilis subsp. subtilis str. 168] [Bacillus subtilis]	-	-	-	-	GO:0031224//intrinsic component of membrane	-	GO:0009636//response to toxic substance;GO:0051234//establishment of localization
gene-BSU_13110	-0.090437795	0.482971336	0.676159871	no	purU	formyltetrahydrofolate hydrolase [Bacillus subtilis subsp. subtilis str. 168] [Bacillus subtilis]	Metabolism;Metabolism	Carbohydrate metabolism;Metabolism of cofactors and vitamins	ko00630//Glyoxylate and dicarboxylate metabolism;ko00670//One carbon pool by folate	K01433;K01433	-	-	-
gene-BSU_13120	0.611923917	0.057982414	0.122862364	no	proB	glutamate 5-kinase [Bacillus subtilis subsp. subtilis str. 168] [Bacillus subtilis]	Metabolism;Metabolism;Metabolism;Metabolism;Metabolism	Global and overview maps;Global and overview maps;Global and overview maps;Amino acid metabolism;Biosynthesis of other secondary metabolites	ko01100//Metabolic pathways;ko01110//Biosynthesis of secondary metabolites;ko01230//Biosynthesis of amino acids;ko00330//Arginine and proline metabolism;ko00332//Carbapenem biosynthesis	K00931;K00931;K00931;K00931;K00931	GO:0044424//intracellular part	GO:0003676//nucleic acid binding;GO:0016774//phosphotransferase activity, carboxyl group as acceptor;GO:0032550//purine ribonucleoside binding	GO:0006561//proline biosynthetic process;GO:0006796//phosphate-containing compound metabolic process
gene-BSU_13130	1.035103801	0.000273288	0.000944086	yes	proA	gamma-glutamyl phosphate reductase [Bacillus subtilis subsp. subtilis str. 168] [Bacillus subtilis]	Metabolism;Metabolism;Metabolism;Metabolism;Metabolism	Global and overview maps;Global and overview maps;Global and overview maps;Amino acid metabolism;Biosynthesis of other secondary metabolites	ko01100//Metabolic pathways;ko01110//Biosynthesis of secondary metabolites;ko01230//Biosynthesis of amino acids;ko00330//Arginine and proline metabolism;ko00332//Carbapenem biosynthesis	K00147;K00147;K00147;K00147;K00147	GO:0044424//intracellular part	GO:0000166//nucleotide binding;GO:0016620//oxidoreductase activity, acting on the aldehyde or oxo group of donors, NAD or NADP as acceptor	GO:0006561//proline biosynthetic process
gene-BSU_13140	1.535779318	0.029038536	0.06763792	no	ohrA	peroxiredoxin [Bacillus subtilis subsp. subtilis str. 168] [Bacillus subtilis]	-	-	-	-	-	-	-
gene-BSU_13150	-0.081638126	0.76055103	0.911838525	no	ohrR	transcriptional regulator sensing organic peroxides [Bacillus subtilis subsp. subtilis str. 168] [Bacillus subtilis]	-	-	-	-	GO:0044424//intracellular part	GO:0001071//nucleic acid binding transcription factor activity	GO:0010468//regulation of gene expression;GO:0034645//cellular macromolecule biosynthetic process
gene-BSU_13160	-0.401868061	6.55E-05	0.000246869	no	ohrB	organic hydroperoxide resistance reductase B [Bacillus subtilis subsp. subtilis str. 168] [Bacillus subtilis]	-	-	-	-	-	-	-
gene-BSU_13169	-2.163830514	1.48E-19	1.65E-18	yes	--	hypothetical protein QF06_05600 [Bacillus sp. YP1]	-	-	-	-	-	-	-
gene-BSU_13170	-0.738219566	0.60972498	0.78629692	no	guaD	guanine deaminase [Bacillus subtilis subsp. subtilis str. 168] [Bacillus subtilis]	Metabolism;Metabolism	Global and overview maps;Nucleotide metabolism	ko01100//Metabolic pathways;ko00230//Purine metabolism	K01487;K01487	-	GO:0016814//hydrolase activity, acting on carbon-nitrogen (but not peptide) bonds, in cyclic amidines;GO:0046914//transition metal ion binding	GO:0006145//purine nucleobase catabolic process
gene-BSU_13180	-0.645679038	0.00057132	0.001877733	no	metE	cobalamin-independent methionine synthase [Bacillus subtilis subsp. subtilis str. 168] [Bacillus subtilis]	Metabolism;Metabolism;Metabolism;Metabolism;Metabolism	Global and overview maps;Global and overview maps;Global and overview maps;Amino acid metabolism;Metabolism of other amino acids	ko01100//Metabolic pathways;ko01110//Biosynthesis of secondary metabolites;ko01230//Biosynthesis of amino acids;ko00270//Cysteine and methionine metabolism;ko00450//Selenocompound metabolism	K00549;K00549;K00549;K00549;K00549	-	GO:0008172//S-methyltransferase activity;GO:0046914//transition metal ion binding	GO:0000097//sulfur amino acid biosynthetic process
gene-BSU_13190	0.379259538	0.000160505	0.000570779	no	isp	intracellular serine protease [Bacillus subtilis subsp. subtilis str. 168] [Bacillus subtilis]	-	-	-	-	GO:0044424//intracellular part	GO:0043169//cation binding;GO:0070011//peptidase activity, acting on L-amino acid peptides	GO:0006720//isoprenoid metabolic process
gene-BSU_13200	-1.327213242	6.14E-28	9.76E-27	yes	rsbRB	component of the anxiosome (stressosome) [Bacillus subtilis subsp. subtilis str. 168] [Bacillus subtilis]	-	-	-	-	-	-	-
gene-BSU_13210	0.651222947	0.642487321	0.810157096	no	ecfT	thiamine transporter, transmembrane T component [Bacillus subtilis subsp. subtilis str. 168] [Bacillus subtilis]	Environmental Information Processing	Membrane transport	ko02010//ABC transporters	K16785	-	-	-
gene-BSU_13220	0.807702434	0.202514151	0.345607982	no	ecfA1	thiamine ABC transporter (ATP-binding subunit) [Bacillus subtilis subsp. subtilis str. 168] [Bacillus subtilis]	-	-	-	-	-	-	-
gene-BSU_13230	1.404824409	0.225099426	0.378167036	no	--	thiamine transporter, permease component [Bacillus subtilis subsp. subtilis str. 168] [Bacillus subtilis]	-	-	-	-	-	-	-
gene-BSU_13240	12.98903964	0.000142396	0.000510018	yes	--	thiamine-binding protein (oxidation stress protein) [Bacillus subtilis subsp. subtilis str. 168] [Bacillus subtilis]	-	-	-	-	-	-	-
gene-BSU_13250	-0.81719086	0.244281433	0.403428361	no	ykoG	two-component response regulator [YkoH] [Bacillus subtilis subsp. subtilis str. 168] [Bacillus subtilis]	-	-	-	-	GO:0044424//intracellular part	GO:0003676//nucleic acid binding	GO:0010468//regulation of gene expression;GO:0034645//cellular macromolecule biosynthetic process;GO:0035556//intracellular signal transduction
gene-BSU_13260	0.015754071	1	1	no	ykoH	two-component sensor histidine kinase [YkoG] [Bacillus subtilis subsp. subtilis str. 168] [Bacillus subtilis]	Environmental Information Processing	Signal transduction	ko02020//Two-component system	K18940	GO:0031224//intrinsic component of membrane	GO:0004672//protein kinase activity;GO:0032550//purine ribonucleoside binding;GO:0060089//molecular transducer activity	GO:0006468//protein phosphorylation;GO:0035556//intracellular signal transduction
gene-BSU_13270	0.461427508	0.554682664	0.734301204	no	ykoI	propeptide PepSY amd peptidase M4 [Paenibacillus polymyxa]	-	-	-	-	GO:0031224//intrinsic component of membrane	-	-
gene-BSU_13280	-0.580810857	0.222821468	0.375245772	no	--	PepSY domain-containing protein [Bacillus subtilis]	-	-	-	-	-	-	-
gene-BSU_13290	0	1	1	notest	--	transcriptional regulator protein SplA [Bacillus subtilis]	-	-	-	-	-	-	-
gene-BSU_13300	-1.626257409	3.10E-05	0.000122771	yes	mgtE	magnesium transporter [Bacillus subtilis subsp. subtilis str. 168] [Bacillus subtilis]	-	-	-	-	GO:0031224//intrinsic component of membrane	GO:0043169//cation binding;GO:0046873//metal ion transmembrane transporter activity	GO:0070838//divalent metal ion transport
gene-BSU_13310	-0.104181887	0.795501509	0.940241232	no	tnrA	nitrogen sensing transcriptional regulator [Bacillus subtilis subsp. subtilis str. 168] [Bacillus subtilis]	-	-	-	-	-	GO:0003676//nucleic acid binding	GO:0010468//regulation of gene expression;GO:0034645//cellular macromolecule biosynthetic process
gene-BSU_13320	-11.52894242	1	1	no	--	conserved domain protein [Bacillus subtilis subsp. spizizenii TU-B-10] [Bacillus subtilis]	-	-	-	-	-	-	-
gene-BSU_13330	0	1	1	notest	ykoL	response protein [Bacillus subtilis]	-	-	-	-	-	-	-
gene-BSU_13340	-1.051444665	6.02E-07	2.91E-06	yes	ykoM	MarR family transcriptional regulator [Bacillus sp. SPB7]	-	-	-	-	GO:0044464//cell part	GO:0001071//nucleic acid binding transcription factor activity	GO:0010468//regulation of gene expression;GO:0034645//cellular macromolecule biosynthetic process
gene-BSU_13350	-1.068838876	0.139270747	0.255724933	no	ykoN	glycosyl transferase [Bacillus subtilis]	-	-	-	-	-	-	-
gene-BSU_13360	-0.115848329	1	1	no	--	Uncharacterised protein [Streptococcus pneumoniae]	-	-	-	-	-	-	-
gene-BSU_13370	-1.197496289	0.291221214	0.460551979	no	ykoQ	metallophosphoesterase [Bacillus subtilis]	-	-	-	-	-	GO:0003824//catalytic activity;GO:0043169//cation binding	-
gene-BSU_13380	-0.716207034	0.574055438	0.752658002	no	ykoS	Uncharacterised protein [Paenibacillus polymyxa]	-	-	-	-	GO:0031224//intrinsic component of membrane	-	-
gene-BSU_13390	0.016563845	1	1	no	ykoT	glycosyltransferase [Bacillus subtilis]	-	-	-	-	GO:0031224//intrinsic component of membrane	GO:0016740//transferase activity	-
gene-BSU_13400	0.576451001	0.559046102	0.739418919	no	ligd	ATP-dependent DNA ligase subunit; 5'-2-deoxyribose-5-phosphate (dRP) lyase [Bacillus subtilis subsp. subtilis str. 168] [Bacillus subtilis]	Genetic Information Processing	Replication and repair	ko03450//Non-homologous end-joining	K01971	-	GO:0003676//nucleic acid binding;GO:0003909//DNA ligase activity;GO:0004518//nuclease activity;GO:0032550//purine ribonucleoside binding;GO:0034061//DNA polymerase activity;GO:0043169//cation binding	GO:0006266//DNA ligation;GO:0033554//cellular response to stress;GO:0048646//anatomical structure formation involved in morphogenesis
gene-BSU_13410	-1.191072658	0.174920993	0.308674106	no	ku	ATP-dependent DNA ligase subunit Ku; AP/deoxyribose 5'-phosphate (5'-dRP)-lyase [Bacillus subtilis subsp. subtilis str. 168] [Bacillus subtilis]	Genetic Information Processing	Replication and repair	ko03450//Non-homologous end-joining	K10979	-	-	-
gene-BSU_13420	-0.539837496	0.349465518	0.533611283	no	ykoW	diguanylate cyclase [Bacillus subtilis subsp. subtilis str. 168] [Bacillus subtilis]	-	-	-	-	-	-	-
[truncated: 2,859 more rows]
